# Supplementary material for: Regulation, overexpression, and target gene identification of Potato Homeobox 15 (POTH15) – a class-I KNOX gene in potato
Source: J Exp Bot. 2016 May 23;67(14):4255–72. doi: 10.1093/jxb/erw205 (PMC5301930; doi:10.1093/jxb/erw205)
Supplement: Supplementary Data [file supp_erw205_Supplementary_table_S1.xlsx]

## Sheet: Primers list modified
Table S1. List of primers.
Sr. No.	Primer name	Sequence (5'→3')	Gene name	Purpose
1	POTH15-RTF	GGCTCATCCTCACTACCCTCG	POTH15	qRT-PCR to validate POTH15 expression
2	POTH15-RTR	CAGCATCTCACAATAAGCCTCCA
3	c-P15-5'RACE	CCATTTCCATTTCCATTACCATTTCC	POTH15	5' RACE to identify the sequence on the 5' end of POTH15 transcript
4	n-P15-5'RACE	CAAGATGTACTAGTATTTCCACTAG
5	POTH15-FLF	AGGAATATTGGGTGTTTGCTT	POTH15	To amplify full-length transcript sequence of POTH15
6	POTH15-FLR	ACGTACAAACTAATAAATTTTATAAGA
7	Pr15RE-F2	CACCAAGCTTTGAATGGAAGGGATTTAGCATCAC	promPOTH15	To amplify POTH15 promoter sequence
8	Pr15RE-FLR2	TAGACCCGGGCACACTTTCTTCTTGAGTCTAAATTTTGTTCC
9	P15FL-FP-XbaI	TTCATCTAGAAGGAATATTGGGTGTTTGCTT	POTH15	To amplify full-length transcript sequence of POTH15 for cloning into pCAMBIA1300
10	P15FL-RP-KpnI	CCTGGTACCACGTACAAACTAATAAATTTTATAAGAG
11	P15-qF2	GGCTCATCCTCACTACCCTCG	POTH15	qRT-PCR to validate POTH15 targets
12	P15-qR2	CAGCATCTCACAATAAGCCTCCA
13	18S-rRNA-FP2	GGGCATTCGTATTTCATAGTCAGAG	18S-rRNA
14	18S-rRNA-RP	CGGTTCTTGATTAATGAAAACATCCT
15	StTCP qFP	CTGAGGAAGGAGACGATGGTGG	TCP5 Transcription factor (StTCP5)
16	StTCP qRP	CTGATTGAGAGGAGTGATTATTC
17	StNAC2 qFP	TGTCAGGCCAAATAGAGCAGC	NAC domain protein NAC2 (StNAC2)
18	StNAC2 qRP	AACCTCATAGATCCACTTTGCT
19	StCytP450 qFP2	TCGAGTACTAGTCAATGCATG	Cytochrome P450 (StCytP450)
20	StCytP450 qRP2	AACTGAGCTAAAGGATGTATAAC
21	StGA2ox qFP2	AACAACACTTCCGGCCTTCAA	Gibberellin 2-oxidase (StGA2ox)
22	StGA2ox qRP2	CTATGCTTCACACTCTTAAACC
23	StSuperman qFP	TGATGATGTCTCCAAGTACTCCA	Palmate-like pentafoliata 1 transcription factor (StSUPERMAN)
24	StSuperman qRP	TGAATCCCTCTTGTTGCTACC
25	StLOB qFP2	GACCATCTCCACCAACATCAC	LOB domain-containing protein (StLOB)
26	StLOB qRP2	ATGTCCAAAGAGTCTCCAGGGTC
27	StSAUR qFP	CGAGAGGATGCGTTACGGTGTTG	SAUR family protein (StSAUR)
28	StSAUR qRP	GATGATGGTGGTGGTGATGAACG
29	StAEC qFP	CGATGCTGGTCTTGGAATGGC	Auxin efflux carrier (StPIN7)
30	StAEC qRP	CCAATAGCAAAGGAGGCAGCG
31	StIAA GH3.6 qFP	GAATACACAAGTTATGCTGATACA	Indole-3-acetic acid-amido synthetase GH3.6 (StIAA synthetase GH3.6)
32	StIAA GH3.6 qRP	CTTGTCCGAGGCACGTCCCT
33	StACC synt qFP	TCAGCACCAACACAGAGCCTAT	ACC synthase (StACC synthase)
34	StACC synt qRP	GCAAATCAATCCGCTCATATTAAC
35	StAIP 6B qFP	GCAAGGTACAGGAATAGTATGGA	Auxin-induced protein 6B (StAIP6B)
36	StAIP 6B qRP	GGAGTCTGTCAGCAAAACATTTC
37	StHDA qFP	TGGATTTTGCTATGTCAATGATAT	Histone deacetylase (StHDA)
38	StHDA qRP	TCATAACCCGATCAGTGGTGT
39	StActin F	GCTTCCCGATGGTCAAGTCA	Actin (StActin)
40	StActin R2	CAGGTCCTTTCTGATATCAACGT
41	StFT qF	TACAACCATAGGGAAGTTATCAAT	Flowering Locus T (StFT)
42	StFT qR	CTTGGACTTGGAGCATCAGGA
43	StCDF1 qF	GTGGTACAATGCTCTTCAGTGC	CDF1 (StCDF1)
44	StCDF1 qR	TCTTATCATTGTGTGCTCTCGC
45	StCLV1 qF	TGAATGAATTATCAGGTGAAATCC	CLAVATA1 (StCLV1)
46	StCLV1 qR	GCACTTGAATTTATGGCTAGGAA
47	StBR hyd qF	CATCCATTAACAGCCCAATTCAT	Brassinosteroid hydrolase (StBRH)
48	StBR hyd qR	CGTGCTAGGTCTTGCCACTGT
49	StAP2 qF	GAAGATATGAAGCAGATGAAGAAC	APETALA2 (StAP2)
50	StAP2 qR	CTCCCATCTCCCACATTTATGC
51	StMADS bp qF	AGTGATTGGGACAAATGAAGATG	MADS BOX protein
52	StMADS bp qR	GCCTAAAGTAATCAATCCAATCC
53	StLOG1 qF	GTGTTGATTCATTTTTGTCCA	Lonely Guy 1 (StLOG1)
54	StLOG1 qR	TACCAAACAATCATATACAGACAG
55	POTH20-qF	CTGGTGCTGGTGAAGTAATTG	Potato Homeobox 20 (POTH20)	qRT-PCR to validate the expression of newly identified KNOX genes
56	POTH20-qR	AACATCTCTGTCGGTCAACG
57	StKn1-qF	AGGCTGAGGCTGAGGATGAG	Knotted-1 (StKn1)
58	StKn1-qR	TGATGTCATTCCTTGCGGTGC
59	StPTS-qF	CACACACAATGGTTCATCAAGCAG	Petroselinum (StPTS)
60	StPTS-qR	GGTGTGGAAGTAGAAGTAGGAAG
61	StTHox1qF	CGCATCCTCACCTTCCTCAG	StHox1
62	StTHox1qR	CCTCCTCCGCTATGCTGTTG
63	StTHox2qF	CATCTATGATGATTTCTTCGGAG	StHox2
64	StTHox2qR	ATGATGAGATTGCGAGAGCTGAGC
65	POTH2 5' RACE	CAATCTCCACCTCTTCCATAAATAGG	POTH20	5' RACE to identify the sequence on the 5' end of the transcripts
66	nPOTH2 5RACE	CTGAAGTCTCCGTACTCTCTTGATG
67	StKn1 5'RACE	GATCTGACATATTGGTGCTGGATTTAG	StKn1
68	nStKn1 5'RACE	CCTGTTGTTGTTGTCTACTGCGTG
69	StPTS 5'RACE	GGTGTGGAAGTAGAAGTAGGAAG	StPTS
70	nStPTS 5'RACE	TCAAACAATCCAAGTGAGTCTGAACC
71	StTHox1 5'RACE	GTAGGTGAGAGCCACTGGTTAGAG	StHox1
72	nStTHox1 5'RACE	CTGACTGTGTTGTTGACGAAGGAGA
73	StTHox2 5'RACE	ATGATGAGATTGCGAGAGCTGAGC	StHox2
74	nStTHox2 5'RACE	GAAATATCACCGCCACCTAAACCAG
75	POTH20-FP	GTTTCTAGAGGGTTGTCTTTTTCTTATTTAATGG	POTH20	To amplify full-length transcript sequences KNOX genes in potato
76	POTH20-RP	AAAGAGCTCCATAAATATTACTGACCCAAACG
77	StKN1-FP	CTTTTTCCAGGTGTCGATCTTTATC	StKn1
78	StKN1-RP	CTACAGAAATTTTGTATTTTGAAC
79	StPTS-FP	ATGGAGACAAAAAGTGATAATT	StPTS
80	StPTS-RP	TCATTTGTTGCCACGGGCCT
81	StHOX1-FP	CAACAGTTATAGTAAACGCTG	StHox1
82	StHOX1-RP	CAGTGGAACAAGTAATTATAATC
83	StHOX2-FP	CTGCTTATGTGTTTAGAGTTTTCAG	StHox2
84	StHOX2-RP	CATTGAAATACTAAGCAATTAC
