# Supplementary material for: Regulation, overexpression, and target gene identification of Potato Homeobox 15 (POTH15) – a class-I KNOX gene in potato
Source: J Exp Bot. 2016 May 23;67(14):4255–72. doi: 10.1093/jxb/erw205 (PMC5301930; doi:10.1093/jxb/erw205)
Supplement: Supplementary Data [file supp_erw205_supplementary_tables_S5.xlsx]

## Sheet: Sheet 1
Table S5. List of differentially expressed genes in POTH15 OE lines (G8 and E2-13) with respect to 35S::GUS line as control is shown from RNA-seq analysis.
Gene_ID	PGSC_Transcript_ID	Gene_Function	Sample_name	Sample_name	log2_fold_change	test_stat	p_value	q_value	Significant (at p<0.05)
GUS v/s G8 line comparison			35S::GUS line	POTH15 OE line (G8)
XLOC_001548	PGSC0003DMT400058614	ZFP4 (ZINC FINGER PROTEIN 4)	18.8779	33.7333	0.837479	1.8966	0.0036	0.0310282	yes
XLOC_001555	PGSC0003DMT400058627	Alpha,alpha-trehalose-phosphate synthase [UDP-forming] 6	51.1677	127.256	1.31443	2.98517	5e-05	0.00104425	yes
XLOC_001556	PGSC0003DMT400058629	Conserved gene of unknown function	0.543026	5.36499	3.30448	4.4292	5e-05	0.00104425	yes
XLOC_001575	PGSC0003DMT400025169	Calcium ion binding protein	38.1776	87.5575	1.1975	2.47596	5e-05	0.00104425	yes
XLOC_001577	PGSC0003DMT400081776	Jasmonate ZIM-domain protein 3	65.0397	128.72	0.984849	2.31928	0.00035	0.00533063	yes
XLOC_001591	PGSC0003DMT400081831	Maintenance of killer 16 (Mak16) protein	29.404	15.9995	-0.877984	-1.93671	0.0034	0.0298287	yes
XLOC_001596	PGSC0003DMT400081843	Uncharacterized BCR, COG1963 family protein	4.64249	2.17168	-1.09609	-1.84193	0.00515	0.0397343	yes
XLOC_001603	PGSC0003DMT400081863	RRNA-processing protein EBP2	8.95497	3.48657	-1.36088	-2.13222	0.0022	0.0218084	yes
XLOC_001632	PGSC0003DMT400055085	Conserved gene of unknown function	7.2266	19.8605	1.45851	3.26866	0.0001	0.0019042	yes
XLOC_001655	PGSC0003DMT400055040	NC domain-containing protein	90.8288	147.349	0.698018	1.69945	0.00935	0.05011	yes
XLOC_001658	PGSC0003DMT400042356	Conserved gene of unknown function	2.56651	9.65775	1.91188	3.57408	0.0001	0.0019042	yes
XLOC_001725	PGSC0003DMT400027203	Acidic class II 1,3-beta-glucanase	1.99947	5.55259	1.47354	1.92504	0.00675	0.0483066	yes
XLOC_001735	PGSC0003DMT400058490	Phosphoesterase family protein	14.2347	25.0236	0.813873	2.11195	0.00285	0.0263851	yes
XLOC_001742	PGSC0003DMT400058478	Trytophan synthase alpha subunit	1.26073	3.38493	1.42487	1.87105	0.0067	0.0480125	yes
XLOC_001788	PGSC0003DMT400030584	Conserved gene of unknown function	0.392431	2.05943	2.39173	2.77746	0.0025	0.0239717	yes
XLOC_001799	PGSC0003DMT400077171	Conserved gene of unknown function	18.541	34.5894	0.899614	1.86171	0.00425	0.0347169	yes
XLOC_001812	PGSC0003DMT400013435	Glutaredoxin	0	2.04537	Inf	NA	5e-05	0.00104425	yes
XLOC_001813	PGSC0003DMT400013427	Glutaredoxin	0	1.78986	Inf	NA	5e-05	0.00104425	yes
XLOC_001824	PGSC0003DMT400084312	Gene of unknown function	0	3.0201	Inf	NA	5e-05	0.00104425	yes
XLOC_001828	PGSC0003DMT400036553	Gene of unknown function	0	3.6885	Inf	NA	5e-05	0.00104425	yes
XLOC_001829	PGSC0003DMT400036552	Gene of unknown function	0	3.18606	Inf	NA	5e-05	0.00104425	yes
XLOC_001834	PGSC0003DMT400038699	Gene of unknown function	0	2.45154	Inf	NA	5e-05	0.00104425	yes
XLOC_001855	PGSC0003DMT400043311	AP2/ERF-domain protein	21.8969	41.0944	0.908216	2.43924	0.00185	0.0192293	yes
XLOC_001906	PGSC0003DMT400002277	Quinonprotein alcohol dehydrogenase	3.04175	12.4563	2.0339	3.73537	5e-05	0.00104425	yes
XLOC_001907	PGSC0003DMT400002273	Quinonprotein alcohol dehydrogenase	2.74848	13.619	2.30892	4.42186	5e-05	0.00104425	yes
XLOC_002254	PGSC0003DMT400041257	Beta-glycosidase	16.3854	28.8286	0.815088	1.88335	0.00285	0.0263851	yes
XLOC_002302	PGSC0003DMT400016766	Sterol desaturase	3.22192	6.5523	1.02408	1.9686	0.00955	0.05015	yes
XLOC_002322	PGSC0003DMT400068848	PAS/LOV protein A	0.846981	2.71747	1.68187	2.04167	0.00315	0.0283595	yes
XLOC_002352	PGSC0003DMT400051530	Lichenase	0.520503	3.4362	2.72284	2.25565	0.00105	0.0126351	yes
XLOC_002367	PGSC0003DMT400061716	Peroxidase 29	0.625244	8.07953	3.69178	4.37253	0.0005	0.00711876	yes
XLOC_002372	PGSC0003DMT400003039	Peroxisomal enoyl-CoA hydratase/isomerase family protein	20.8488	42.4338	1.02525	2.77572	0.00025	0.00403304	yes
XLOC_002451	PGSC0003DMT400010726	Membrane protein ycf1	2.38509	0.917635	-1.37805	-2.04415	0.00815	0.05019	yes
XLOC_002479	PGSC0003DMT400010772	Photosystem Q(B) protein	16.0884	36.5734	1.18478	3.07846	0.0001	0.0019042	yes
XLOC_002530	PGSC0003DMT400071568	Gene of unknown function	14.2514	34.2455	1.26481	3.51406	0.0028	0.0260699	yes
XLOC_002554	PGSC0003DMT400029434	Conserved gene of unknown function	17.2864	3.83821	-2.17113	-4.22768	0.0003	0.00467605	yes
XLOC_002571	PGSC0003DMT400058376	Helicase	35.8773	20.7374	-0.790835	-1.95403	0.00585	0.0435829	yes
XLOC_002572	PGSC0003DMT400058374	Glutaredoxin	21.9032	50.0257	1.19153	3.42637	0.00025	0.00403304	yes
XLOC_002576	PGSC0003DMT400058361	Serine/threonine protein kinase	7.34412	3.28253	-1.16178	-2.11596	0.00175	0.0185181	yes
XLOC_002584	PGSC0003DMT400027661	Serine/threonine-protein kinase cdk9	26.1546	15.3191	-0.771728	-2.04822	0.0049	0.0383762	yes
XLOC_002585	PGSC0003DMT400027659	1,4-alpha-glucan-maltohydrolase	198.825	403.541	1.02121	2.25671	0.00055	0.00770257	yes
XLOC_002619	PGSC0003DMT400016065	Conserved gene of unknown function	5.93416	1.77845	-1.73843	-2.37288	0.0002	0.00335589	yes
XLOC_002644	PGSC0003DMT400083215	Basic 7S globulin 2 small subunit	80.2727	158.655	0.982913	2.67256	0.0003	0.00467605	yes
XLOC_002657	PGSC0003DMT400023208	Aluminum-induced protein	226.574	431.168	0.928265	2.48403	0.00285	0.0263851	yes
XLOC_002659	PGSC0003DMT400023209	CONSTANS interacting protein 2b	118.866	196.518	0.725325	1.71224	0.00875	0.05017	yes
XLOC_002667	PGSC0003DMT400023236	Protein kinase	15.023	8.26025	-0.862913	-2.14462	0.002	0.0203608	yes
XLOC_002676	PGSC0003DMT400023251	Triacylglycerol lipase	1.95232	10.5066	2.42803	3.51893	5e-05	0.00104425	yes
XLOC_002679	PGSC0003DMT400023254	PIT1	3.82092	18.4502	2.27165	4.41991	5e-05	0.00104425	yes
XLOC_002692	PGSC0003DMT400023280	Stachyose synthase	0.557679	2.71413	2.28298	3.06364	0.00095	0.0117381	yes
XLOC_002694	PGSC0003DMT400023387	Transcription factor bHLH151	0	1.17967	Inf	NA	5e-05	0.00104425	yes
XLOC_002736	PGSC0003DMT400017363	Germin 12	3.06848	11.7961	1.94271	3.46633	0.00195	0.0199876	yes
XLOC_002750	PGSC0003DMT400017406	Esterase	14.4659	25.4873	0.817127	1.8746	0.0036	0.0310282	yes
XLOC_002770	PGSC0003DMT400017477	Conserved gene of unknown function	0	1.78054	Inf	NA	0.00025	0.00403304	yes
XLOC_002771	PGSC0003DMT400017741	Gene of unknown function	0	2.51962	Inf	NA	5e-05	0.00104425	yes
XLOC_002772	PGSC0003DMT400017478	Conserved gene of unknown function	69.5901	41.534	-0.744589	-2.48093	0.00945	0.05012	yes
XLOC_002775	PGSC0003DMT400017488	DNA topoisomerase 2	25.6542	11.1914	-1.1968	-2.54173	0.0005	0.00711876	yes
XLOC_002784	PGSC0003DMT400017543	Conserved gene of unknown function	2.30712	12.0705	2.38732	2.76261	0.00055	0.00770257	yes
XLOC_002795	PGSC0003DMT400017568	Stress-associated protein 4	55.9953	114.041	1.02617	2.47131	0.00015	0.00267148	yes
XLOC_002796	PGSC0003DMT400017570	AN1-like transcription factor	141.997	256.086	0.850764	2.23504	0.0034	0.0298287	yes
XLOC_002807	PGSC0003DMT400065015	Synaptotagmin	3.53931	1.62112	-1.12647	-2.1095	0.0035	0.0304485	yes
XLOC_002809	PGSC0003DMT400065035	Conserved gene of unknown function	0	1.38577	Inf	NA	5e-05	0.00104425	yes
XLOC_002846	PGSC0003DMT400079936	Conserved gene of unknown function	12.7296	36.2217	1.50867	3.3566	5e-05	0.00104425	yes
XLOC_002860	PGSC0003DMT400079900	Stress-induced protein	8.69347	17.0384	0.970789	2.13866	0.00105	0.0126351	yes
XLOC_002887	PGSC0003DMT400004192	Peptide transporter	5.54263	10.8043	0.962958	1.99855	0.00215	0.0214705	yes
XLOC_002909	PGSC0003DMT400004251	Cytochrome P450	1.2966	3.96082	1.61106	2.32391	0.00135	0.0152422	yes
XLOC_002951	PGSC0003DMT400067006	Pentatricopeptide repeat-containing protein	2.60381	1.11662	-1.22149	-1.91065	0.0051	0.039518	yes
XLOC_002974	PGSC0003DMT400066947	Beta expansin 1	0	2.10824	Inf	NA	5e-05	0.00104425	yes
XLOC_002989	PGSC0003DMT400066911	Auxin-induced protein X10A	6.62076	14.0834	1.08893	2.27079	0.00695	0.0493062	yes
XLOC_002997	PGSC0003DMT400033262	Caldesmon	9.87234	5.16561	-0.934454	-1.87683	0.0043	0.0350193	yes
XLOC_003009	PGSC0003DMT400071408	Acyl-CoA thioesterase	7.01695	13.1356	0.904564	1.72445	0.00805	0.05014	yes
XLOC_003016	PGSC0003DMT400071397	F-box family protein	36.465	71.2536	0.966451	2.13283	0.0011	0.0130966	yes
XLOC_003028	PGSC0003DMT400000009	SPX domain-containing membrane protein	3.05886	12.0049	1.97256	3.97441	5e-05	0.00104425	yes
XLOC_003034	PGSC0003DMT400000028	Transcription factor	33.7857	17.8002	-0.924524	-2.02583	0.0019	0.019613	yes
XLOC_003035	PGSC0003DMT400000030	Transcription factor	89.6705	28.3947	-1.65901	-6.30619	0.0001	0.0019042	yes
XLOC_003087	PGSC0003DMT400000190	Bypass1	115.75	235.884	1.02707	2.36237	0.0003	0.00467605	yes
XLOC_003093	PGSC0003DMT400000210	Mads box protein	0.999775	4.87355	2.2853	2.82457	0.009	0.05017	yes
XLOC_003097	PGSC0003DMT400000220	Ethylene-responsive late embryogenesis	0.640888	23.5478	5.19938	4.83062	0.0009	0.0112963	yes
XLOC_003100	PGSC0003DMT400000226	Plant cell wall protein SlTFR88	0	3.27293	Inf	NA	5e-05	0.00104425	yes
XLOC_003101	PGSC0003DMT400000227	RING-H2 finger protein ATL67	15.9135	31.53	0.986469	2.4113	0.00275	0.0257153	yes
XLOC_003112	PGSC0003DMT400000250	Protein UNUSUAL FLORAL ORGANS	14.7105	27.4808	0.901574	2.11204	0.0014	0.0156625	yes
XLOC_003116	PGSC0003DMT400000259	Conserved gene of unknown function	5.11068	1.75422	-1.54268	-2.42969	0.0007	0.00928731	yes
XLOC_003120	PGSC0003DMT400000266	TAF-2	10.2205	20.6074	1.01169	2.28254	0.00025	0.00403304	yes
XLOC_003127	PGSC0003DMT400000283	Jasmonic acid-amino acid-conjugating enzyme	9.80371	18.2458	0.896162	1.81577	0.00705	0.0497409	yes
XLOC_003157	PGSC0003DMT400000356	RAB11B	42.4585	21.7967	-0.961943	-2.38068	0.0029	0.0267242	yes
XLOC_003159	PGSC0003DMT400096863	Cell surface glycoprotein	18.6793	6.70388	-1.47837	-3.13566	0.00085	0.0108121	yes
XLOC_003163	PGSC0003DMT400000365	SAUR family protein	2.70692	12.3785	2.19311	3.95107	0.0001	0.0019042	yes
XLOC_003166	PGSC0003DMT400047222	DNA-directed RNA polymerase	24.2528	10.9355	-1.14913	-2.91811	5e-05	0.00104425	yes
XLOC_003196	PGSC0003DMT400070773	Conserved gene of unknown function	110.218	62.8725	-0.809856	-2.21085	0.00255	0.0243258	yes
XLOC_003211	PGSC0003DMT400050096	BZIP transcription factor	37.5144	68.7956	0.874874	2.11439	0.00075	0.00978228	yes
XLOC_003254	PGSC0003DMT400057917	Gibberellin receptor GID1	1.86154	6.91532	1.8933	2.97835	0.0025	0.0239717	yes
XLOC_003257	PGSC0003DMT400057909	Mitochondrial import inner membrane translocase subunit tim44	45.9296	23.027	-0.996094	-1.88521	0.0044	0.0356079	yes
XLOC_003271	PGSC0003DMT400073501	Gibberellin receptor GID1	10.8197	27.8536	1.36421	3.20373	5e-05	0.00104425	yes
XLOC_003286	PGSC0003DMT400073555	Chaperonin containing t-complex protein 1, epsilon subunit, tcpe	15.0451	7.22707	-1.05781	-2.5192	0.00045	0.00653627	yes
XLOC_003295	PGSC0003DMT400073575	Gene of unknown function	4.00332	12.6739	1.6626	3.52824	5e-05	0.00104425	yes
XLOC_003297	PGSC0003DMT400073578	Chloroplast-targeted copper chaperone	64.9227	137.887	1.08669	2.83019	0.00035	0.00533063	yes
XLOC_003309	PGSC0003DMT400008891	ATP/GTP/Ca++ binding protein	0.83751	6.10252	2.86523	3.5494	0.0024	0.0233028	yes
XLOC_003317	PGSC0003DMT400063439	Protein AUXIN RESPONSE 4	19.9487	11.4076	-0.806309	-2.05935	0.00395	0.0330931	yes
XLOC_003333	PGSC0003DMT400063509	SRC2	21.0259	61.8927	1.5576	4.23454	5e-05	0.00104425	yes
XLOC_003348	PGSC0003DMT400063586	60S ribosomal protein L22	1439.3	774.793	-0.893489	-2.63182	0.0025	0.0239717	yes
XLOC_003356	PGSC0003DMT400063602	WD-repeat protein	20.9487	40.1527	0.938633	2.31803	0.00055	0.00770257	yes
XLOC_003365	PGSC0003DMT400063628	Ppx-GppA phosphatase protein (Exopolyphosphatase)	17.8293	9.70552	-0.877374	-1.89002	0.00355	0.0307249	yes
XLOC_003378	PGSC0003DMT400007165	Anaerobic basic leucine zipper protein	0.307554	1.51907	2.30427	2.47233	0.00605	0.0446597	yes
XLOC_003380	PGSC0003DMT400007275	Nicotianamine synthase	8.73899	39.1012	2.16167	5.20191	5e-05	0.00104425	yes
XLOC_003398	PGSC0003DMT400007202	Pyroglutamyl-peptidase I	162.876	370.957	1.18748	3.19443	0.0002	0.00335589	yes
XLOC_003400	PGSC0003DMT400047154	ATP-citrate synthase	107.492	62.4947	-0.78242	-1.70804	0.00985	0.05019	yes
XLOC_003409	PGSC0003DMT400094555	DNA binding protein	62.0651	38.1046	-0.703819	-2.07619	0.00965	0.05012	yes
XLOC_003424	PGSC0003DMT400047047	Glutathione S-transferase	108.121	179.646	0.732507	2.16832	0.0056	0.0422514	yes
XLOC_003452	PGSC0003DMT400053410	Glycine/D-amino acid oxidases	28.8233	15.1185	-0.930918	-1.81183	0.0051	0.039518	yes
XLOC_003453	PGSC0003DMT400053402	Heat-shock protein	96.5855	58.7805	-0.71647	-2.22153	0.0076	0.05011	yes
XLOC_003491	PGSC0003DMT400064054	Lactoylglutathione lyase	19.8515	36.4323	0.875971	1.92334	0.00315	0.0283595	yes
XLOC_003500	PGSC0003DMT400061165	DNA helicase hus2	9.91674	4.78743	-1.05061	-2.16545	0.00585	0.0435829	yes
XLOC_003501	PGSC0003DMT400061164	Armadillo repeat-containing protein	4.92977	27.2307	2.46564	5.33422	5e-05	0.00104425	yes
XLOC_003535	PGSC0003DMT400076589	Pinin/SDK/memA protein	82.3136	44.5041	-0.887193	-2.15299	0.00095	0.0117381	yes
XLOC_003582	PGSC0003DMT400083727	Calmodulin	0	1.36304	Inf	NA	5e-05	0.00104425	yes
XLOC_003583	PGSC0003DMT400083728	Flavonol synthase/flavanone 3-hydroxylase	7.88754	3.07789	-1.35763	-2.29258	0.00115	0.0135306	yes
XLOC_003624	PGSC0003DMT400013094	PR1 protein	0	7.93732	Inf	NA	5e-05	0.00104425	yes
XLOC_003633	PGSC0003DMT400013103	RPGR ORF15 isoform	16.1459	8.08015	-0.998714	-2.19722	0.0008	0.0103049	yes
XLOC_003640	PGSC0003DMT400066122	Sterol regulatory element-binding protein site 2 protease	33.4452	214.199	2.67908	5.65067	5e-05	0.00104425	yes
XLOC_003649	PGSC0003DMT400066740	Gene of unknown function	2.56693	18.1011	2.81796	4.92765	0.0004	0.00594774	yes
XLOC_003658	PGSC0003DMT400084751	Zinc finger protein	2.68027	30.7379	3.51957	6.36434	5e-05	0.00104425	yes
XLOC_003660	PGSC0003DMT400066165	LOB domain-containing protein	111.718	248.525	1.15353	2.62107	0.0001	0.0019042	yes
XLOC_003666	PGSC0003DMT400066182	GAST1 protein	31.1178	14.0861	-1.14346	-3.22956	0.00555	0.0420034	yes
XLOC_003671	PGSC0003DMT400066197	Basic helix-loop-helix protein BHLH15	0	1.16853	Inf	NA	5e-05	0.00104425	yes
XLOC_003722	PGSC0003DMT400066362	Conserved gene of unknown function	0	1.30594	Inf	NA	5e-05	0.00104425	yes
XLOC_003730	PGSC0003DMT400066385	CXE carboxylesterase	13.6811	7.3624	-0.893934	-2.06146	0.00945	0.0501	yes
XLOC_003735	PGSC0003DMT400091080	Gibberellin receptor GID1	7.32066	2.7387	-1.41848	-2.42664	0.00675	0.0483066	yes
XLOC_003744	PGSC0003DMT400066752	Conserved gene of unknown function	18.3113	133.755	2.86879	8.84699	5e-05	0.00104425	yes
XLOC_003745	PGSC0003DMT400066753	Conserved gene of unknown function	29.2503	59.328	1.02026	3.19694	0.00215	0.0214705	yes
XLOC_003757	PGSC0003DMT400066758	Conserved gene of unknown function	7.21362	20.9109	1.53546	3.46378	0.0003	0.00467605	yes
XLOC_003762	PGSC0003DMT400064776	COR413-PM2	30.4344	101.743	1.74116	3.96339	5e-05	0.00104425	yes
XLOC_003775	PGSC0003DMT400064806	Sorbitol transporter	32.1765	95.0801	1.56314	3.80509	5e-05	0.00104425	yes
XLOC_003779	PGSC0003DMT400001873	Conserved gene of unknown function	56.935	141.967	1.31817	3.02051	5e-05	0.00104425	yes
XLOC_003784	PGSC0003DMT400001886	Basic helix-loop-helix protein BHLH7	40.0029	23.6078	-0.760843	-1.77987	0.00585	0.0435829	yes
XLOC_003806	PGSC0003DMT400079500	Phd finger transcription factor	43.8549	81.0702	0.886435	2.07438	0.00125	0.0143902	yes
XLOC_003823	PGSC0003DMT400004181	Arginine decarboxylase	38.8665	126.444	1.7019	3.91606	5e-05	0.00104425	yes
XLOC_003831	PGSC0003DMT400004170	Auxin-induced protein 6B	11.0882	28.0438	1.33866	3.33027	0.0001	0.0019042	yes
XLOC_003840	PGSC0003DMT400004156	Ubiquitin-protein ligase BRE1A	25.3331	9.78493	-1.37239	-3.25779	5e-05	0.00104425	yes
XLOC_003845	PGSC0003DMT400004152	Auxin-induced SAUR	3.75838	1.02671	-1.87208	-2.537	0.00515	0.0397343	yes
XLOC_003849	PGSC0003DMT400004141	39 kDa EF-Hand containing protein	17.3454	43.4185	1.32376	3.03101	5e-05	0.00104425	yes
XLOC_003866	PGSC0003DMT400004106	Phospholipase C	0.475218	5.8197	3.61428	4.10372	0.0005	0.00711876	yes
XLOC_003884	PGSC0003DMT400015833	ATP binding protein	26.1544	13.6776	-0.93524	-1.99628	0.00345	0.0301448	yes
XLOC_003888	PGSC0003DMT400015827	Skp1 1	5.34181	13.1454	1.29916	1.95983	0.0031	0.0280592	yes
XLOC_003897	PGSC0003DMT400048017	Axi 1 protein	2.5833	0.812408	-1.66894	-2.004	0.0048	0.0378402	yes
XLOC_003909	PGSC0003DMT400047991	O-methyltransferase	3.31418	0.773101	-2.09992	-1.98364	0.00725	0.0501	yes
XLOC_003914	PGSC0003DMT400047982	Protein kinase	18.4983	34.2855	0.890205	2.05993	0.00125	0.0143902	yes
XLOC_003958	PGSC0003DMT400051425	Myosin heavy chain, clone	44.8448	27.1452	-0.724245	-1.82739	0.00935	0.0501	yes
XLOC_003967	PGSC0003DMT400080976	Conserved gene of unknown function	7.50248	14.7	0.970375	2.23396	0.004	0.0333669	yes
XLOC_003970	PGSC0003DMT400081920	Conserved gene of unknown function	5.27553	20.5944	1.96487	3.01818	5e-05	0.00104425	yes
XLOC_003991	PGSC0003DMT400081977	Conserved gene of unknown function	42.9266	78.7013	0.874517	2.63706	0.00135	0.0152422	yes
XLOC_004015	PGSC0003DMT400081914	Oxidoreductase, 2OG-Fe(II) oxygenase family protein	1.1942	3.73268	1.64417	2.50522	0.00185	0.0192293	yes
XLOC_004030	PGSC0003DMT400054981	Co-chaperone protein HscB, mitochondrial	6.61404	2.62651	-1.33238	-2.07367	0.00325	0.0289553	yes
XLOC_004037	PGSC0003DMT400054964	PEN1	0.455868	2.71602	2.5748	2.55895	0.0026	0.0246719	yes
XLOC_004057	PGSC0003DMT400042221	HVA22 i	2.86014	9.97223	1.80183	2.89837	5e-05	0.00104425	yes
XLOC_004067	PGSC0003DMT400042206	Tobamovirus multiplication 3	8.70957	16.6249	0.932674	2.25701	0.0024	0.0233028	yes
XLOC_004157	PGSC0003DMT400038207	Serine-threonine protein kinase, plant-type	0	0.869569	Inf	NA	5e-05	0.00104425	yes
XLOC_004180	PGSC0003DMT400077168	Low-temperature-induced 65 kDa protein	0	1.76144	Inf	NA	5e-05	0.00104425	yes
XLOC_004182	PGSC0003DMT400077162	PAR-1b protein	0	17.2114	Inf	NA	5e-05	0.00104425	yes
XLOC_004194	PGSC0003DMT400031044	NAC domain protein	11.9204	69.3701	2.54089	3.69094	5e-05	0.00104425	yes
XLOC_004350	PGSC0003DMT400008433	Taxane 13-alpha-hydroxylase cytochrome P450	9.53946	22.0749	1.21042	2.63054	5e-05	0.00104425	yes
XLOC_004600	PGSC0003DMT400095956	Cytochrome P450	0	1.42026	Inf	NA	5e-05	0.00104425	yes
XLOC_004624	PGSC0003DMT400022600	R2R3 transcription factor MYB108 1	1.09256	5.47469	2.32507	2.33749	0.0007	0.00928731	yes
XLOC_004636	PGSC0003DMT400041239	Pentatricopeptide repeat-containing protein	0.206286	2.00208	3.27878	3.11624	0.0009	0.0112963	yes
XLOC_004656	PGSC0003DMT400046526	Zinc finger protein	14.2396	28.49	1.00054	2.40305	0.00025	0.00403304	yes
XLOC_004715	PGSC0003DMT400038779	Conserved gene of unknown function	9.89494	5.62116	-0.815824	-1.83272	0.009	0.0501	yes
XLOC_004798	PGSC0003DMT400081478	Stress-associated protein 3	25.7941	60.4959	1.2298	3.81954	5e-05	0.00104425	yes
XLOC_004800	PGSC0003DMT400085237	Extensin class 1 protein	14.1286	25.3211	0.841727	2.11785	0.0028	0.0260699	yes
XLOC_004820	PGSC0003DMT400089450	Conserved gene of unknown function	53.6048	101.375	0.919272	2.74155	0.0017	0.0181672	yes
XLOC_004842	PGSC0003DMT400062438	Transmembrane emp24 domain-containing protein 10	25.8276	44.3042	0.778529	2.19804	0.00635	0.0461543	yes
XLOC_004865	PGSC0003DMT400076882	DNA topoisomerase 6 subunit B	26.2632	9.58145	-1.45473	-3.46039	0.0002	0.00335589	yes
XLOC_004869	PGSC0003DMT400076879	CCHC-type integrase	2.1582	6.00538	1.47643	1.9604	0.0034	0.0298287	yes
XLOC_004895	PGSC0003DMT400071565	Gene of unknown function	7.14904	20.9366	1.5502	3.48839	0.00075	0.00978228	yes
XLOC_004904	PGSC0003DMT400029456	Ring finger protein	14.4514	32.3533	1.16271	2.95178	5e-05	0.00104425	yes
XLOC_004906	PGSC0003DMT400029464	Branched-chain alpha-keto acid dehydrogenase E2 subunit	5.39287	10.7086	0.989647	1.84477	0.00455	0.0364067	yes
XLOC_004912	PGSC0003DMT400029476	Phylloplanin	14.024	103.205	2.87954	7.42624	5e-05	0.00104425	yes
XLOC_004915	PGSC0003DMT400029479	Hypoxia-responsive family protein	21.6246	39.8847	0.883161	2.57382	0.0047	0.0372479	yes
XLOC_004916	PGSC0003DMT400029480	Nucleotide binding protein	27.5755	12.2188	-1.17428	-2.29381	0.00115	0.0135306	yes
XLOC_004930	PGSC0003DMT400029507	Src2	0.817273	2.53693	1.63419	2.41467	0.00185	0.0192293	yes
XLOC_004945	PGSC0003DMT400058335	Zinc finger family protein	0.973963	8.75996	3.16899	2.87523	0.002	0.0203608	yes
XLOC_004949	PGSC0003DMT400058325	Glutaredoxin, grx	5.72992	18.5202	1.69252	3.82174	0.0054	0.0411918	yes
XLOC_004986	PGSC0003DMT400016100	Clasp	52.6174	28.4112	-0.88908	-2.05537	0.00175	0.0185181	yes
XLOC_005005	PGSC0003DMT400011125	Protein ABCI12, chloroplastic	4.64387	10.8267	1.22119	2.53613	0.00015	0.00267148	yes
XLOC_005015	PGSC0003DMT400083199	Hydroxymethylglutaryl-CoA lyase	4.87231	9.3268	0.936777	1.73278	0.00695	0.0493062	yes
XLOC_005040	PGSC0003DMT400023324	Heat shock protein binding protein	12.1537	20.57	0.759146	1.95975	0.006	0.0443817	yes
XLOC_005100	PGSC0003DMT400017587	Geranylgeranyl hydrogenase	22.497	13.4186	-0.7455	-1.93807	0.00945	0.0501	yes
XLOC_005103	PGSC0003DMT400017589	IQ-domain 11	24.5453	11.3883	-1.1079	-2.18804	0.0024	0.0233028	yes
XLOC_005106	PGSC0003DMT400017593	Aldehyde oxidase	18.8294	9.29579	-1.01834	-2.43677	0.0032	0.0286613	yes
XLOC_005139	PGSC0003DMT400017671	Conserved gene of unknown function	22.5056	11.6871	-0.945367	-2.37187	0.0015	0.0164838	yes
XLOC_005144	PGSC0003DMT400017688	Conserved gene of unknown function	6.04217	2.43899	-1.30878	-2.47448	0.0018	0.0188439	yes
XLOC_005146	PGSC0003DMT400017696	YA3	17.0782	36.2875	1.08731	2.14296	0.00125	0.0143902	yes
XLOC_005188	PGSC0003DMT400016152	Conserved gene of unknown function	5.61636	1.70528	-1.71963	-2.75834	0.00195	0.0199876	yes
XLOC_005190	PGSC0003DMT400016147	Homeobox-leucine zipper protein HAT14	5.33856	10.0175	0.908004	1.67104	0.00845	0.05014	yes
XLOC_005201	PGSC0003DMT400074567	ATP binding protein	29.2373	15.5116	-0.914464	-2.42977	0.0009	0.0112963	yes
XLOC_005202	PGSC0003DMT400074570	Conserved gene of unknown function	2.84488	9.35429	1.71726	2.97368	0.0027	0.0253532	yes
XLOC_005209	PGSC0003DMT400079885	Chromo domain protein LHP1	97.9915	60.6478	-0.692201	-1.7088	0.0077	0.0501	yes
XLOC_005212	PGSC0003DMT400079877	Conserved gene of unknown function	20.5332	9.95425	-1.04457	-1.96663	0.004	0.0333669	yes
XLOC_005223	PGSC0003DMT400004538	Glutathione s-transferase	21.0182	38.9184	0.888814	2.43949	0.00305	0.0277556	yes
XLOC_005224	PGSC0003DMT400004544	Calcium ion binding protein	28.4345	56.1697	0.982149	2.25326	0.0005	0.00711876	yes
XLOC_005228	PGSC0003DMT400004552	Xyloglucan endotransglucosylase-hydrolase XTH5	13.3418	40.1508	1.58948	3.29153	5e-05	0.00104425	yes
XLOC_005236	PGSC0003DMT400004590	5-hydroxyisourate hydrolase	10.604	24.2735	1.19478	2.58898	0.0001	0.0019042	yes
XLOC_005243	PGSC0003DMT400004297	Protein binding / zinc ion binding	8.19087	4.21597	-0.958152	-1.83256	0.0052	0.0400284	yes
XLOC_005245	PGSC0003DMT400004307	Conserved gene of unknown function	4.39901	11.2173	1.35047	2.61081	0.0049	0.0383762	yes
XLOC_005246	PGSC0003DMT400004308	RING-H2 finger protein ATL1Q	9.39739	26.1219	1.47493	3.36973	0.00025	0.00403304	yes
XLOC_005274	PGSC0003DMT400080052	PRA1 family protein F3	3.94308	20.1017	2.34992	4.64499	5e-05	0.00104425	yes
XLOC_005277	PGSC0003DMT400080069	Transcription factor	9.11871	3.82145	-1.25471	-2.42102	0.0034	0.0298287	yes
XLOC_005284	PGSC0003DMT400092702	4,5-DOPA dioxygenase extradiol	20.2184	38.5712	0.931853	2.6097	0.00205	0.0207174	yes
XLOC_005305	PGSC0003DMT400066986	Gene of unknown function	6.40991	15.2387	1.24937	2.78358	0.0008	0.0103049	yes
XLOC_005333	PGSC0003DMT400066762	Conserved gene of unknown function	14.4525	26.0475	0.849822	2.13478	0.00395	0.0330931	yes
XLOC_005360	PGSC0003DMT400071366	Peroxisomal biogenesis factor	53.4407	88.8388	0.733252	1.80091	0.0051	0.039518	yes
XLOC_005366	PGSC0003DMT400043927	DNA binding protein	13.2859	7.04721	-0.91477	-1.97293	0.0028	0.0260699	yes
XLOC_005378	PGSC0003DMT400000395	Copper ion binding protein	10.9385	25.1547	1.20141	2.3001	0.0008	0.0103049	yes
XLOC_005394	PGSC0003DMT400000454	Conserved gene of unknown function	1.17537	6.10154	2.37606	3.53813	5e-05	0.00104425	yes
XLOC_005410	PGSC0003DMT400000491	Conserved gene of unknown function	17.2566	9.92841	-0.797513	-1.67872	0.00925	0.0501	yes
XLOC_005413	PGSC0003DMT400000500	Origin recognition complex 5 subunit	6.16913	3.18849	-0.952194	-1.92283	0.0092	0.05017	yes
XLOC_005419	PGSC0003DMT400000510	RLK4 (RECEPTOR KINASE 4)	3.74605	1.38753	-1.43285	-2.41813	0.00095	0.0117381	yes
XLOC_005422	PGSC0003DMT400000535	Ferric-chelate reductase	2.72031	13.0633	2.26368	4.12512	5e-05	0.00104425	yes
XLOC_005437	PGSC0003DMT400000567	Structural maintenance of chromosome 1 protein	24.3926	9.71766	-1.32777	-2.69834	5e-05	0.00104425	yes
XLOC_005463	PGSC0003DMT400000606	Conserved gene of unknown function	102.943	244.084	1.24553	3.52555	5e-05	0.00104425	yes
XLOC_005478	PGSC0003DMT400000647	EMB1703	3.1266	1.28579	-1.28194	-2.32813	0.00185	0.0192293	yes
XLOC_005488	PGSC0003DMT400000662	Ormdl	32.2189	57.916	0.846055	2.47296	0.003	0.0274348	yes
XLOC_005501	PGSC0003DMT400000694	HB1	2.52664	58.2218	4.52627	8.53336	5e-05	0.00104425	yes
XLOC_005507	PGSC0003DMT400013810	Sigma factor binding protein 1	0.38499	4.1264	3.42199	3.42084	0.00525	0.040304	yes
XLOC_005519	PGSC0003DMT400070751	EIL3	43.4902	96.5876	1.15115	2.99012	5e-05	0.00104425	yes
XLOC_005527	PGSC0003DMT400070722	Receptor-like kinase 17	6.44404	2.40203	-1.42371	-2.73931	0.0006	0.00824862	yes
XLOC_005536	PGSC0003DMT400050025	Pathogen-and wound-inducible antifungal protein CBP20	39.1045	689.291	4.13971	7.51576	5e-05	0.00104425	yes
XLOC_005545	PGSC0003DMT400049998	Annexin	9.10928	3.84338	-1.24496	-2.40691	0.0035	0.0304485	yes
XLOC_005560	PGSC0003DMT400057859	N-acetyltransferase	1.06194	4.77357	2.16837	2.78063	0.0085	0.0501	yes
XLOC_005576	PGSC0003DMT400057832	Conserved gene of unknown function	11.1475	23.4492	1.07283	2.70179	0.0004	0.00594774	yes
XLOC_005597	PGSC0003DMT400073646	Peptidase A1, pepsin	0	1.02173	Inf	NA	5e-05	0.00104425	yes
XLOC_005599	PGSC0003DMT400073651	Ca2+ antiporter/cation exchanger	69.6038	30.3818	-1.19596	-3.17304	5e-05	0.00104425	yes
XLOC_005609	PGSC0003DMT400048873	Kinesin-3	18.8762	9.47072	-0.995024	-2.32071	0.0009	0.0112963	yes
XLOC_005622	PGSC0003DMT400063655	TANGLED	15.7444	7.56605	-1.05723	-2.04095	0.00265	0.0250056	yes
XLOC_005630	PGSC0003DMT400063679	Pentatricopeptide repeat-containing protein	3.49687	0.855573	-2.0311	-1.83992	0.0019	0.019613	yes
XLOC_005645	PGSC0003DMT400063714	Conserved gene of unknown function	14.6742	6.49199	-1.17655	-2.64803	0.00145	0.0160521	yes
XLOC_005660	PGSC0003DMT400063753	RING-H2 finger protein ATL18	0	3.81544	Inf	NA	5e-05	0.00104425	yes
XLOC_005672	PGSC0003DMT400007183	Small GTP-binding protein Sar1BNt	214.439	363.675	0.762086	2.2223	0.0057	0.0427548	yes
XLOC_005689	PGSC0003DMT400007226	Conserved gene of unknown function	2.76171	9.72474	1.8161	3.16702	0.00045	0.00653627	yes
XLOC_005693	PGSC0003DMT400007126	Beta-fructofuranosidase	8.74073	14.9132	0.770762	1.69559	0.008	0.0501	yes
XLOC_005703	PGSC0003DMT400046987	Global transcription factor group	11.2435	6.59492	-0.769668	-1.82494	0.0082	0.05018	yes
XLOC_005706	PGSC0003DMT400046979	Conserved gene of unknown function	10.4398	18.5989	0.833114	1.78474	0.00625	0.0456242	yes
XLOC_005712	PGSC0003DMT400046963	Low temperature and salt responsive protein	10.9733	20.201	0.880424	1.94396	0.0025	0.0239717	yes
XLOC_005713	PGSC0003DMT400046962	Low temperature and salt responsive protein	272.86	773.382	1.50302	3.16408	0.00015	0.00267148	yes
XLOC_005714	PGSC0003DMT400046956	GRIP and coiled-coil domain-containing protein	61.0553	35.676	-0.775162	-2.00802	0.0048	0.0378402	yes
XLOC_005749	PGSC0003DMT400064086	C1C-Nt1 protein	1.85491	4.006	1.11081	1.84561	0.00545	0.0414852	yes
XLOC_005754	PGSC0003DMT400064099	Conserved gene of unknown function	3.9966	0.878536	-2.1856	-2.38806	0.00245	0.0236309	yes
XLOC_005792	PGSC0003DMT400061076	Globulin	17.5969	9.33612	-0.914423	-2.11437	0.00685	0.0488344	yes
XLOC_005802	PGSC0003DMT400061056	KOM	16.5115	32.5046	0.977178	1.71012	0.0076	0.0501	yes
XLOC_005817	PGSC0003DMT400076547	Hec1 protein	19.3749	11.6869	-0.729295	-1.87081	0.00925	0.0501	yes
XLOC_005824	PGSC0003DMT400076533	Conserved gene of unknown function	28.0198	128.885	2.20156	13.2581	0.00135	0.0152422	yes
XLOC_005826	PGSC0003DMT400076514	Gene of unknown function	39.9664	101.549	1.34532	2.50852	0.0001	0.0019042	yes
XLOC_005828	PGSC0003DMT400076511	Gene of unknown function	15.1807	32.3236	1.09036	1.79781	0.00655	0.0471631	yes
XLOC_005859	PGSC0003DMT400032690	Methyl binding domain protein	10.2319	5.90722	-0.792524	-1.74537	0.00625	0.0456242	yes
XLOC_005862	PGSC0003DMT400032681	2-dehydro-3-deoxyphosphoheptonate aldolase/ 3-deoxy-d-arabino-heptulosonate 7-phosphate synthetase	50.4577	97.3527	0.948146	2.45356	0.0006	0.00824862	yes
XLOC_005914	PGSC0003DMT400013115	Conserved gene of unknown function	17.6278	9.66968	-0.866309	-1.84716	0.0065	0.0468907	yes
XLOC_005941	PGSC0003DMT400066515	Protein SYM1	3.53563	14.5506	2.04104	3.29654	5e-05	0.00104425	yes
XLOC_005942	PGSC0003DMT400066520	Serine-threonine protein kinase, plant-type	22.1868	56.2907	1.34319	3.00285	5e-05	0.00104425	yes
XLOC_005947	PGSC0003DMT400066527	GI19648	320.548	144.223	-1.15224	-2.02188	0.003	0.0274348	yes
XLOC_005954	PGSC0003DMT400066542	Conserved gene of unknown function	7.54	25.6419	1.76587	4.14143	5e-05	0.00104425	yes
XLOC_005973	PGSC0003DMT400066572	UDP-glucose:glucosyltransferase	13.7909	6.06345	-1.18551	-2.43025	0.0025	0.0239717	yes
XLOC_005974	PGSC0003DMT400066574	Twi1 protein	1.3424	6.2696	2.22356	3.50717	0.0002	0.00335589	yes
XLOC_005982	PGSC0003DMT400066588	U-box domain-containing protein 25	24.9659	45.9703	0.880741	2.37109	0.00145	0.0160521	yes
XLOC_005985	PGSC0003DMT400066595	Thioredoxin M3, chloroplastic	44.4015	74.9566	0.755449	1.7122	0.0087	0.0501	yes
XLOC_006006	PGSC0003DMT400066649	Conserved gene of unknown function	3.72614	1.47044	-1.34143	-1.91842	0.0066	0.0474093	yes
XLOC_006009	PGSC0003DMT400066657	ATP binding protein	9.60759	4.00031	-1.26406	-2.61604	0.0004	0.00594774	yes
XLOC_006018	PGSC0003DMT400066685	Methylketone synthase Ib	5.36182	26.0438	2.28014	5.03133	5e-05	0.00104425	yes
XLOC_006036	PGSC0003DMT400066722	Conserved gene of unknown function	16.7264	59.524	1.83134	3.82336	5e-05	0.00104425	yes
XLOC_006041	PGSC0003DMT400066732	GTP-binding protein alpha subunit, gna	3.07233	7.5437	1.29594	2.32015	0.0012	0.0139516	yes
XLOC_006043	PGSC0003DMT400066736	F-box and wd40 domain protein	2.45426	7.90447	1.68738	2.89031	5e-05	0.00104425	yes
XLOC_006046	PGSC0003DMT400064824	Ring finger protein	4.79063	9.06183	0.919588	2.07629	0.00345	0.0301448	yes
XLOC_006061	PGSC0003DMT400064874	Pentatricopeptide repeat-containing protein	11.1209	6.18028	-0.847525	-1.73124	0.0076	0.0501	yes
XLOC_006062	PGSC0003DMT400064877	Dehydration-responsive protein RD22	2.92318	10.0267	1.77823	3.26139	0.0005	0.00711876	yes
XLOC_006066	PGSC0003DMT400064881	Dehydration-responsive protein RD22	87.1173	39.7581	-1.13171	-2.87541	0.00045	0.00653627	yes
XLOC_006088	PGSC0003DMT400079509	Gene of unknown function	13.6344	0	inf	NA	5e-05	0.00104425	yes
XLOC_006129	PGSC0003DMT400004060	Auxin-responsive family protein	20.8894	10.6836	-0.967377	-2.38611	0.0095	0.0501	yes
XLOC_006132	PGSC0003DMT400004046	Snakin-2	9.56293	76.9004	3.00747	7.53284	5e-05	0.00104425	yes
XLOC_006133	PGSC0003DMT400004044	ER lumen protein retaining receptor	31.7452	54.3956	0.776952	1.80727	0.00495	0.0386836	yes
XLOC_006162	PGSC0003DMT400047948	Expansin	27.6021	48.5031	0.813299	1.87468	0.0037	0.0316123	yes
XLOC_006164	PGSC0003DMT400047940	Axoneme-associated protein mst101	41.1301	25.301	-0.701004	-1.70117	0.0093	0.0501	yes
XLOC_006174	PGSC0003DMT400038056	Dimethylaniline monooxygenase	20.5128	11.3354	-0.855686	-1.86141	0.0052	0.0400284	yes
XLOC_006181	PGSC0003DMT400038072	N-acetylglucosaminyltransferase I	34.0589	13.6609	-1.31798	-3.86125	0.00335	0.0295389	yes
XLOC_006217	PGSC0003DMT400092742	Conserved gene of unknown function	1320.29	2502.33	0.922411	2.1415	0.0093	0.0501	yes
XLOC_006223	PGSC0003DMT400043869	Gene of unknown function	2.77051	6.70376	1.27482	2.30217	0.0039	0.0328272	yes
XLOC_006362	PGSC0003DMT400008228	Protein AFR	4.32105	10.0709	1.22074	2.67761	0.00035	0.00533063	yes
XLOC_006365	PGSC0003DMT400039061	WRKY transcription factor	5.08414	10.1331	0.995003	2.19503	0.00315	0.0283595	yes
XLOC_006409	PGSC0003DMT400034059	Leucine-rich repeat-containing protein	2.29118	0.998482	-1.19828	-1.91017	0.0089	0.0501	yes
XLOC_006431	PGSC0003DMT400051165	Hydrolase	19.4017	8.71244	-1.15503	-2.25975	0.00065	0.00877939	yes
XLOC_006469	PGSC0003DMT400045073	Gene of unknown function	0	1.6308	Inf	NA	0.00015	0.00267148	yes
XLOC_006477	PGSC0003DMT400022352	Endochitinase (Chitinase)	6.44311	41.6309	2.69183	5.974	5e-05	0.00104425	yes
XLOC_006486	PGSC0003DMT400061401	Self-pruning G-box protein	0.86073	6.64932	2.94957	3.21099	0.00035	0.00533063	yes
XLOC_006535	PGSC0003DMT400062133	Conserved gene of unknown function	215.27	100.563	-1.09806	-1.96001	0.0033	0.0292318	yes
XLOC_006537	PGSC0003DMT400085117	Alpha tubulin 1	138.368	66.5759	-1.05544	-3.39117	5e-05	0.00104425	yes
XLOC_006559	PGSC0003DMT400027002	Gene of unknown function	0.276043	2.19723	2.99272	3.14723	0.0019	0.019613	yes
XLOC_006574	PGSC0003DMT400033880	Sigma factor sigb regulation protein rsbq	2.62557	6.12212	1.2214	2.11038	0.00955	0.0501	yes
XLOC_006576	PGSC0003DMT400033876	Nucleotide binding protein	6.60856	11.9435	0.853822	1.89181	0.00285	0.0263851	yes
XLOC_006585	PGSC0003DMT400065506	WRKY domain class transcription factor	0.813256	3.40594	2.06627	2.63564	0.0046	0.036698	yes
XLOC_006588	PGSC0003DMT400065504	Receptor protein kinase	221.956	96.1138	-1.20746	-5.02434	5e-05	0.00104425	yes
XLOC_006591	PGSC0003DMT400089961	Conserved gene of unknown function	23.3341	8.5214	-1.45328	-3.57171	0.00205	0.0207174	yes
XLOC_006592	PGSC0003DMT400065497	EF hand family protein	10.1347	23.4136	1.20804	2.98799	0.0038	0.0322015	yes
XLOC_006617	PGSC0003DMT400007191	MRNA, clone: rafl24-09-C04	4.46296	8.45461	0.921738	1.78268	0.00545	0.0414852	yes
XLOC_006642	PGSC0003DMT400064749	Conserved gene of unknown function	116.56	309.708	1.40984	3.08843	5e-05	0.00104425	yes
XLOC_006643	PGSC0003DMT400064743	Conserved gene of unknown function	12.5574	6.62035	-0.923562	-1.92658	0.0033	0.0292318	yes
XLOC_006644	PGSC0003DMT400064740	Conserved gene of unknown function	13.922	6.30363	-1.14311	-2.56822	0.0014	0.0156625	yes
XLOC_006706	PGSC0003DMT400090661	Transcription factor	17.5276	42.0916	1.2639	3.24853	0.0004	0.00594774	yes
XLOC_006713	PGSC0003DMT400024342	UDP-glucosyltransferase	4.01833	0.859222	-2.22549	-3.25198	0.00065	0.00877939	yes
XLOC_006717	PGSC0003DMT400024348	Lectin kinase	4.46427	2.07292	-1.10676	-2.1188	0.0018	0.0188439	yes
XLOC_006730	PGSC0003DMT400027077	Conserved gene of unknown function	1.64556	0.446617	-1.88147	-1.59079	0.0096	0.0501	yes
XLOC_006779	PGSC0003DMT400054616	Charged multivesicular body protein 2b-B	33.1491	57.9932	0.806915	2.23846	0.0033	0.0292318	yes
XLOC_006816	PGSC0003DMT400054516	Gene of unknown function	0	1.85141	Inf	NA	5e-05	0.00104425	yes
XLOC_006818	PGSC0003DMT400054514	Phospho-n-acetylmuramoyl-pentapeptide-transferase	2.05116	7.04615	1.78039	2.76091	0.00905	0.0501	yes
XLOC_006861	PGSC0003DMT400018703	GDSL-lipase 1	17.7196	30.2536	0.771761	1.84125	0.0075	0.0501	yes
XLOC_006865	PGSC0003DMT400018693	Zinc finger protein	11.7684	4.27853	-1.45974	-2.88638	0.0001	0.0019042	yes
XLOC_006869	PGSC0003DMT400073047	Histidinol dehydrogenase	15.0497	29.3755	0.964879	2.50303	0.001	0.0121637	yes
XLOC_006913	PGSC0003DMT400026433	Conserved gene of unknown function	29.4643	14.0491	-1.06849	-2.71598	0.0016	0.0173495	yes
XLOC_006916	PGSC0003DMT400026438	Conserved gene of unknown function	17.1062	30.6124	0.839599	2.26734	0.0033	0.0292318	yes
XLOC_006938	PGSC0003DMT400026493	Phytophthora-inhibited protease 1	1.31112	4.01256	1.61373	2.31105	0.00785	0.0501	yes
XLOC_006941	PGSC0003DMT400026497	Alpha galactosidase	19.3007	35.5612	0.881649	2.02718	0.00175	0.0185181	yes
XLOC_006943	PGSC0003DMT400026501	Triacylglycerol lipase	2.09673	4.92365	1.23159	1.74092	0.00765	0.0501	yes
XLOC_006966	PGSC0003DMT400081274	Homeobox protein	21.4735	12.7697	-0.749835	-1.94443	0.0091	0.0501	yes
XLOC_006972	PGSC0003DMT400081258	Fiber protein Fb2	26.7178	43.6715	0.708894	1.71254	0.00785	0.0501	yes
XLOC_006982	PGSC0003DMT400076456	Auxin repressed/dormancy associated protein	175.208	855.741	2.2881	6.71003	5e-05	0.00104425	yes
XLOC_006988	PGSC0003DMT400076440	Conserved gene of unknown function	44.2683	179.575	2.02024	5.54948	5e-05	0.00104425	yes
XLOC_006991	PGSC0003DMT400076435	PHO2	10.3678	45.1165	2.12155	5.06688	5e-05	0.00104425	yes
XLOC_006996	PGSC0003DMT400076419	Rnf5	33.0248	72.3338	1.13112	2.72004	5e-05	0.00104425	yes
XLOC_007002	PGSC0003DMT400057803	Conserved gene of unknown function	18.4753	36.245	0.972184	2.18154	0.0007	0.00928731	yes
XLOC_007005	PGSC0003DMT400057793	Stem-specific protein TSJT1	20.3968	55.5895	1.44647	3.76294	5e-05	0.00104425	yes
XLOC_007041	PGSC0003DMT400057725	F-box family protein	1.20341	3.7985	1.6583	1.77903	0.0064	0.0463989	yes
XLOC_007054	PGSC0003DMT400057690	MYB transcription factor	0	1.98422	Inf	NA	5e-05	0.00104425	yes
XLOC_007055	PGSC0003DMT400057688	ATP binding protein	85.8558	181.883	1.08302	2.44632	0.0002	0.00335589	yes
XLOC_007081	PGSC0003DMT400055905	Thioredoxin h	19.7383	46.8063	1.24571	3.30408	5e-05	0.00104425	yes
XLOC_007085	PGSC0003DMT400005250	Gibberellin 2-oxidase 1	12.5262	4.57528	-1.45302	-2.16531	0.0035	0.0304485	yes
XLOC_007091	PGSC0003DMT400005268	Pectinesterase	17.1063	5.40902	-1.66109	-3.02792	0.0042	0.0344965	yes
XLOC_007107	PGSC0003DMT400042494	Gaba(A) receptor-associated protein	1.53961	6.02871	1.96928	2.88707	0.0043	0.0350193	yes
XLOC_007115	PGSC0003DMT400042479	Glycine-rich protein	0	1.15743	Inf	NA	5e-05	0.00104425	yes
XLOC_007116	PGSC0003DMT400042478	Peroxisomal membrane protein 2, pxmp2	12.6509	27.532	1.12187	2.88777	0.00025	0.00403304	yes
XLOC_007127	PGSC0003DMT400043083	Homeobox protein knotted-1-like LET6	21.9686	107.7	2.29351	5.95575	5e-05	0.00104425	yes
XLOC_007137	PGSC0003DMT400043101	Dead box ATP-dependent RNA helicase	51.4909	30.0922	-0.774927	-2.06564	0.003	0.0274348	yes
XLOC_007170	PGSC0003DMT400045740	UDP-glucosyltransferase	1.20669	3.75403	1.63739	2.46433	0.0025	0.0239717	yes
XLOC_007178	PGSC0003DMT400018869	H/ACA ribonucleoprotein complex subunit 4	65.5111	36.1104	-0.859327	-2.2909	0.0014	0.0156625	yes
XLOC_007185	PGSC0003DMT400018891	Spliceosome associated protein	17.6783	6.12127	-1.53008	-2.27339	0.0024	0.0233028	yes
XLOC_007203	PGSC0003DMT400035478	RNA recognition motif-containing protein	20.9556	54.4082	1.37649	3.31204	5e-05	0.00104425	yes
XLOC_007211	PGSC0003DMT400035507	Sugar transporter	0.342515	1.48281	2.1141	2.29451	0.00985	0.0501	yes
XLOC_007218	PGSC0003DMT400086252	Amino acid transporter	12.1208	22.0783	0.865144	2.15966	0.00505	0.039266	yes
XLOC_007224	PGSC0003DMT400003840	Conserved gene of unknown function	3.22862	7.52466	1.22071	2.17107	0.0006	0.00824862	yes
XLOC_007235	PGSC0003DMT400003877	Class II chitinase	16.2898	162.177	3.31553	8.14441	5e-05	0.00104425	yes
XLOC_007236	PGSC0003DMT400003878	Acidic 27 kDa endochitinase	123.951	223.24	0.848822	2.79011	0.0015	0.0164838	yes
XLOC_007254	PGSC0003DMT400003908	Conserved gene of unknown function	42.5623	26.1828	-0.700953	-1.91803	0.00905	0.0501	yes
XLOC_007259	PGSC0003DMT400009432	Senescence-associated protein	42.3234	222.532	2.39449	6.55508	5e-05	0.00104425	yes
XLOC_007267	PGSC0003DMT400009413	Conserved gene of unknown function	2.63974	5.58752	1.08181	2.21249	0.00195	0.0199876	yes
XLOC_007270	PGSC0003DMT400009406	Aspartic proteinase nepenthesin-1	5.50576	10.0508	0.868292	1.9684	0.0074	0.0501	yes
XLOC_007278	PGSC0003DMT400009381	Cell cycle checkpoint protein RAD17	0.598474	2.27202	1.92461	1.7216	0.00555	0.0420034	yes
XLOC_007279	PGSC0003DMT400009380	Ascorbate peroxidase	30.9795	18.1196	-0.773763	-1.77024	0.0071	0.0501	yes
XLOC_007287	PGSC0003DMT400009365	Conserved gene of unknown function	44.4205	22.7599	-0.964734	-2.56405	0.00085	0.0108121	yes
XLOC_007297	PGSC0003DMT400009344	H1 histone	115.149	245.291	1.09099	3.02244	0.0004	0.00594774	yes
XLOC_007323	PGSC0003DMT400009295	Jasmonate O-methyltransferase	8.73914	17.2603	0.981896	2.0313	0.0019	0.019613	yes
XLOC_007362	PGSC0003DMT400033014	Rhomboid family protein	11.0796	26.8536	1.27721	2.70298	0.0001	0.0019042	yes
XLOC_007369	PGSC0003DMT400032996	Dolichyl pyrophosphate Man9GlcNAc2 alpha-1,3-glucosyltransferase	5.24244	11.8935	1.18186	2.2721	0.00085	0.0108121	yes
XLOC_007384	PGSC0003DMT400067880	Delta(7)-sterol-C5(6)-desaturase	3.4768	11.2611	1.69551	3.24919	0.00025	0.00403304	yes
XLOC_007388	PGSC0003DMT400067873	Ribosomal protein L11	610.787	342.656	-0.833909	-2.50179	0.0022	0.0218084	yes
XLOC_007390	PGSC0003DMT400067869	Myosin heavy chain	22.8339	10.8674	-1.07117	-2.4198	0.00065	0.00877939	yes
XLOC_007393	PGSC0003DMT400078583	Zinc finger protein	5.90654	2.50278	-1.23878	-2.21371	0.0053	0.0405839	yes
XLOC_007396	PGSC0003DMT400078610	ATP synthase subunit beta	3.51185	0.944876	-1.89403	-2.14709	0.0028	0.0260699	yes
XLOC_007413	PGSC0003DMT400078657	Conserved gene of unknown function	15.174	6.50859	-1.22119	-2.6803	0.00185	0.0192293	yes
XLOC_007430	PGSC0003DMT400078818	Gene of unknown function	6.04806	1.70928	-1.82309	-2.87276	0.00205	0.0207174	yes
XLOC_007432	PGSC0003DMT400078710	Tubulin alpha-3 chain	2.2353	0.418458	-2.41731	-2.04687	0.0073	0.0501	yes
XLOC_007437	PGSC0003DMT400055146	Nuclear matrix constituent protein 2	15.4185	7.5313	-1.03369	-2.47113	0.0007	0.00928731	yes
XLOC_007466	PGSC0003DMT400064185	LOB domain-containing protein	60.2074	186.126	1.62827	3.6083	5e-05	0.00104425	yes
XLOC_007468	PGSC0003DMT400064188	Conserved gene of unknown function	7.11545	15.6805	1.13994	1.70312	0.00955	0.0501	yes
XLOC_007472	PGSC0003DMT400064204	LEA-18	14.0842	54.214	1.94459	5.43985	5e-05	0.00104425	yes
XLOC_007474	PGSC0003DMT400064207	Protein phosphatase 2c	4.379	15.1379	1.78949	3.29799	5e-05	0.00104425	yes
XLOC_007478	PGSC0003DMT400064218	Xyloglucan galactosyltransferase KATAMARI1	48.7474	26.3605	-0.886948	-2.32323	0.0012	0.0139516	yes
XLOC_007485	PGSC0003DMT400064236	AtEB1c	36.9547	18.9518	-0.963422	-2.63099	0.00185	0.0192293	yes
XLOC_007516	PGSC0003DMT400010294	Heat shock factor protein HSF24	24.2346	45.067	0.895003	2.35854	0.0018	0.0188439	yes
XLOC_007534	PGSC0003DMT400025955	Patatin 3	7.9745	20.4487	1.35854	2.3522	0.0005	0.00711876	yes
XLOC_007555	PGSC0003DMT400026019	LIM domain containing protein	10.305	18.3317	0.830991	1.88712	0.00325	0.0289553	yes
XLOC_007557	PGSC0003DMT400026027	Conserved gene of unknown function	0.446496	3.33335	2.90025	2.53452	5e-05	0.00104425	yes
XLOC_007565	PGSC0003DMT400026048	Proline oxidase/dehydrogenase 1	12.3565	27.6309	1.16101	2.62732	5e-05	0.00104425	yes
XLOC_007566	PGSC0003DMT400026052	S-adenosylmethionine decarboxylase proenzyme	379.069	774.461	1.03073	2.03021	0.0026	0.0246719	yes
XLOC_007568	PGSC0003DMT400026057	Pollen coat	41.1318	82.0706	0.996612	4.19674	0.00985	0.0501	yes
XLOC_007570	PGSC0003DMT400026061	Receptor protein kinase	36.4575	21.4222	-0.767109	-1.84166	0.0047	0.0372479	yes
XLOC_007575	PGSC0003DMT400003750	Conserved gene of unknown function	2.73978	11.7315	2.09826	3.59968	0.00255	0.0243258	yes
XLOC_007579	PGSC0003DMT400003740	Amino acid transporter	13.2095	50.0201	1.92093	4.91422	5e-05	0.00104425	yes
XLOC_007591	PGSC0003DMT400003717	Conserved gene of unknown function	27.3629	14.3659	-0.929574	-1.98139	0.0028	0.0260699	yes
XLOC_007593	PGSC0003DMT400003712	Ninja-family protein Os03g0419100	7.72467	35.1985	2.18797	5.25298	5e-05	0.00104425	yes
XLOC_007621	PGSC0003DMT400003637	WRKY transcription factor-c	10.2293	5.55756	-0.880178	-1.72503	0.00795	0.0501	yes
XLOC_007637	PGSC0003DMT400003587	Transcription factor style2.1	19.0635	8.48788	-1.16734	-2.63936	0.00455	0.0364067	yes
XLOC_007639	PGSC0003DMT400003584	DNA-binding protein	19.2896	9.2281	-1.06372	-1.95916	0.00405	0.0336747	yes
XLOC_007658	PGSC0003DMT400003546	ABC transporter family protein	4.65476	2.20376	-1.07874	-2.13944	0.00235	0.0229661	yes
XLOC_007662	PGSC0003DMT400003537	Avr9/Cf-9 rapidly elicited protein 231	0.657088	4.22314	2.68416	3.40843	0.0007	0.00928731	yes
XLOC_007670	PGSC0003DMT400093397	Ring finger protein	3.10693	8.21182	1.40221	2.57156	0.00205	0.0207174	yes
XLOC_007677	PGSC0003DMT400001410	UPF0497 membrane protein	6.97138	14.7419	1.08041	2.22431	0.0018	0.0188439	yes
XLOC_007691	PGSC0003DMT400001378	Stachyose synthase	0.445235	5.80171	3.70384	4.80346	5e-05	0.00104425	yes
XLOC_007706	PGSC0003DMT400032840	Conserved gene of unknown function	52.8055	31.7861	-0.732294	-2.11263	0.00655	0.0471631	yes
XLOC_007722	PGSC0003DMT400052255	Ubiquitin-protein ligase	0.756707	3.86612	2.35308	2.92972	0.00015	0.00267148	yes
XLOC_007727	PGSC0003DMT400052242	Amino acid transporter	10.3428	19.4317	0.90979	2.17471	0.0032	0.0286613	yes
XLOC_007736	PGSC0003DMT400052231	Conserved gene of unknown function	2.68749	6.34696	1.23981	1.79653	0.0075	0.0501	yes
XLOC_007751	PGSC0003DMT400052201	Amino acid binding protein	5.57371	10.8289	0.958181	1.93264	0.00325	0.0289553	yes
XLOC_007762	PGSC0003DMT400086326	Conserved gene of unknown function	181.082	66.7613	-1.43956	-2.2082	0.004	0.0333669	yes
XLOC_007921	PGSC0003DMT400039062	Alpha N-terminal protein methyltransferase 1	0	11.3297	Inf	NA	5e-05	0.00104425	yes
XLOC_007944	PGSC0003DMT400030817	ARF-GAP domain 13	39.5717	14.6725	-1.43135	-4.17712	0.0005	0.00711876	yes
XLOC_007964	PGSC0003DMT400033627	Transcription factor	10.9323	3.44539	-1.66586	-1.69201	0.0061	0.0449059	yes
XLOC_008013	PGSC0003DMT400055281	Conserved gene of unknown function	3.92912	1.51108	-1.37863	-2.38091	0.0019	0.019613	yes
XLOC_008020	PGSC0003DMT400055263	(Fragment)	8.31769	15.7348	0.919701	2.25095	0.0012	0.0139516	yes
XLOC_008027	PGSC0003DMT400055257	NHL25 (NDR1/HIN1-LIKE 25)	1.02899	12.43	3.59453	4.93925	0.0001	0.0019042	yes
XLOC_008039	PGSC0003DMT400008902	3-hydroxy-3-methylglutaryl coenzyme A reductase	4.69668	23.7623	2.33896	5.27341	5e-05	0.00104425	yes
XLOC_008053	PGSC0003DMT400022364	NAC domain protein	0	1.15339	Inf	NA	5e-05	0.00104425	yes
XLOC_008065	PGSC0003DMT400061378	Conserved gene of unknown function	2.05225	5.18339	1.33669	1.87798	0.0059	0.0438465	yes
XLOC_008121	PGSC0003DMT400040004	Conserved gene of unknown function	3.24439	9.04986	1.47995	2.53872	0.00015	0.00267148	yes
XLOC_008135	PGSC0003DMT400062147	Conserved gene of unknown function	26.44	11.142	-1.24672	-2.68847	0.0001	0.0019042	yes
XLOC_008169	PGSC0003DMT400033872	N-acetyltransferase	1.36472	6.69379	2.29422	3.10973	5e-05	0.00104425	yes
XLOC_008171	PGSC0003DMT400033864	Conserved gene of unknown function	88.3198	163.929	0.892266	2.78264	0.001	0.0121637	yes
XLOC_008190	PGSC0003DMT400065489	Aspartic proteinase nepenthesin-1	0.297091	3.24393	3.44877	3.52171	0.0024	0.0233028	yes
XLOC_008201	PGSC0003DMT400001965	Geraniol 10-hydroxylase	0.420641	2.01711	2.26163	2.51631	0.00665	0.0477113	yes
XLOC_008204	PGSC0003DMT400001959	Geraniol 10-hydroxylase	9.52298	32.1702	1.75624	3.67744	5e-05	0.00104425	yes
XLOC_008221	PGSC0003DMT400002999	ACI19	18.2389	83.5658	2.19589	4.77237	5e-05	0.00104425	yes
XLOC_008224	PGSC0003DMT400002993	Carboxylesterase	11.1713	22.7801	1.02797	2.30679	0.0005	0.00711876	yes
XLOC_008242	PGSC0003DMT400068332	Transcription factor	0.680462	4.42336	2.70055	1.77716	0.00355	0.0307249	yes
XLOC_008266	PGSC0003DMT400017840	Homeobox domain, ZF-HD class	56.0256	33.8557	-0.72669	-2.07806	0.00675	0.0483066	yes
XLOC_008289	PGSC0003DMT400017972	Gene of unknown function	8.20307	4.3948	-0.900365	-1.93254	0.0074	0.0501	yes
XLOC_008309	PGSC0003DMT400017944	Zinc finger family protein	8.69426	3.46096	-1.32889	-2.11252	0.00245	0.0236309	yes
XLOC_008314	PGSC0003DMT400017962	CLC-Nt2 protein	37.3972	103.326	1.46621	3.62692	5e-05	0.00104425	yes
XLOC_008317	PGSC0003DMT400017965	B2 protein	65.5628	39.926	-0.71555	-2.01751	0.0084	0.0501	yes
XLOC_008320	PGSC0003DMT400077628	AT.I.24-7 protein	1.77795	5.63696	1.66471	2.58864	0.0004	0.00594774	yes
XLOC_008329	PGSC0003DMT400024385	Gibberellin 3-beta-dioxygenase	8.82216	3.24254	-1.44401	-2.73767	0.001	0.0121637	yes
XLOC_008330	PGSC0003DMT400024389	Kinesin heavy chain	67.9222	30.1686	-1.17083	-1.62683	0.009	0.0501	yes
XLOC_008353	PGSC0003DMT400027015	2-oxo acid dehydrogenase, lipoyl-binding site	74.7497	42.7271	-0.806916	-2.03767	0.00345	0.0301448	yes
XLOC_008364	PGSC0003DMT400026826	Lecithine cholesterol acyltransferase	39.3998	63.357	0.685315	1.69723	0.0084	0.0501	yes
XLOC_008403	PGSC0003DMT400054474	Conserved gene of unknown function	70.6263	133.381	0.917275	2.9181	0.0021	0.0210805	yes
XLOC_008406	PGSC0003DMT400054458	Coatomer subunit epsilon-1	107.532	60.0099	-0.841497	-2.34373	0.00365	0.0312892	yes
XLOC_008409	PGSC0003DMT400054452	Gamma-soluble nsf attachment protein	17.5943	29.2537	0.733512	1.95349	0.0085	0.0501	yes
XLOC_008423	PGSC0003DMT400054413	Conserved gene of unknown function	58.3641	27.0714	-1.10831	-3.14884	0.0004	0.00594774	yes
XLOC_008446	PGSC0003DMT400054383	Patellin-4	79.1178	36.4692	-1.11732	-2.49196	0.0003	0.00467605	yes
XLOC_008458	PGSC0003DMT400054348	Gibberellin 2-oxidase 1	1.4807	8.33758	2.49335	3.96784	0.00015	0.00267148	yes
XLOC_008490	PGSC0003DMT400025116	Purine transporter	0	0.998263	Inf	NA	5e-05	0.00104425	yes
XLOC_008498	PGSC0003DMT400007978	NLI interacting factor (NIF) family protein	14.863	26.0784	0.811129	2.12466	0.0053	0.0405839	yes
XLOC_008508	PGSC0003DMT400008001	Leucoanthocyanidin dioxygenase	2.2405	9.42845	2.0732	3.67634	5e-05	0.00104425	yes
XLOC_008539	PGSC0003DMT400073262	Trehalose-6-phosphate synthase	16.7669	30.7718	0.875992	2.14427	0.001	0.0121637	yes
XLOC_008542	PGSC0003DMT400073264	Conserved gene of unknown function	0	2.16491	Inf	NA	5e-05	0.00104425	yes
XLOC_008596	PGSC0003DMT400081250	Phospholipase A1	11.1516	3.52565	-1.6613	-2.67606	0.00125	0.0143902	yes
XLOC_008621	PGSC0003DMT400076390	Gene of unknown function	6.56007	23.3818	1.8336	2.95624	0.0001	0.0019042	yes
XLOC_008625	PGSC0003DMT400076379	Smg-7	6.76791	16.2241	1.26135	2.65477	5e-05	0.00104425	yes
XLOC_008627	PGSC0003DMT400076376	Proline-rich protein 1	369.326	209.505	-0.817908	-2.3465	0.0029	0.0267242	yes
XLOC_008643	PGSC0003DMT400057654	TSJT1	74.1235	135.679	0.872195	2.77408	0.00175	0.0185181	yes
XLOC_008646	PGSC0003DMT400057647	Acyl-CoA thioesterase	8.90605	20.2852	1.18757	2.83745	0.0003	0.00467605	yes
XLOC_008647	PGSC0003DMT400057645	Zinc finger, RING-type	12.7644	22.7581	0.834258	1.83664	0.006	0.0443817	yes
XLOC_008658	PGSC0003DMT400057620	Disease resistance protein (TIR class)	38.3522	20.5296	-0.9016	-2.0839	0.0019	0.019613	yes
XLOC_008660	PGSC0003DMT400057615	Conserved gene of unknown function	59.6219	31.8001	-0.906809	-2.61717	0.0014	0.0156625	yes
XLOC_008667	PGSC0003DMT400057595	Conserved gene of unknown function	18.8052	10.818	-0.797703	-2.03305	0.0049	0.0383762	yes
XLOC_008678	PGSC0003DMT400057561	DAG	32.5279	19.3207	-0.751526	-2.03064	0.00525	0.040304	yes
XLOC_008681	PGSC0003DMT400057552	Pentatricopeptide repeat-containing protein	1.93001	0.579845	-1.73487	-2.40887	0.00335	0.0295389	yes
XLOC_008685	PGSC0003DMT400057539	Uncharacterized Cys-rich domain	7.77949	16.3014	1.06725	2.131	0.0015	0.0164838	yes
XLOC_008716	PGSC0003DMT400005343	Pectinesterase	36.3101	12.779	-1.50659	-2.86964	0.00065	0.00877939	yes
XLOC_008727	PGSC0003DMT400042431	Conserved gene of unknown function	58.2529	110.552	0.924325	2.57797	0.0011	0.0130966	yes
XLOC_008732	PGSC0003DMT400042423	Conserved gene of unknown function	30.083	56.2024	0.901682	1.90521	0.0039	0.0328272	yes
XLOC_008735	PGSC0003DMT400042417	Lactoylglutathione lyase	892.859	412.365	-1.11451	-2.76601	0.00045	0.00653627	yes
XLOC_008741	PGSC0003DMT400042398	WRKY protein	0.589974	2.21544	1.90887	2.11339	0.00455	0.0364067	yes
XLOC_008753	PGSC0003DMT400043110	Conserved gene of unknown function	94.1114	58.3108	-0.690606	-1.95463	0.0095	0.0501	yes
XLOC_008755	PGSC0003DMT400043112	Light-induced protein, chloroplastic	84.2684	189.441	1.16868	3.2605	0.0002	0.00335589	yes
XLOC_008758	PGSC0003DMT400043117	Sucrose synthase	12.2841	6.83182	-0.846449	-1.83121	0.0059	0.0438465	yes
XLOC_008762	PGSC0003DMT400043126	Transposon MuDR mudrA	6.10472	1.41286	-2.11131	-2.2873	0.0064	0.0463989	yes
XLOC_008777	PGSC0003DMT400045765	Conserved gene of unknown function	4.21903	13.9881	1.72922	3.38028	0.00045	0.00653627	yes
XLOC_008794	PGSC0003DMT400018924	Conserved gene of unknown function	9.73449	19.4607	0.999383	2.42854	0.0046	0.036698	yes
XLOC_008809	PGSC0003DMT400035542	3-hydroxy-3-methylglutaryl-coenzyme A reductase 1	16.0663	34.6748	1.10985	2.60619	0.0001	0.0019042	yes
XLOC_008814	PGSC0003DMT400035547	RING-H2 finger protein ATL80	11.5737	30.6127	1.40328	3.24915	5e-05	0.00104425	yes
XLOC_008815	PGSC0003DMT400035548	MLO 8	1.88541	4.99753	1.40634	2.66268	0.0005	0.00711876	yes
XLOC_008820	PGSC0003DMT400003983	High mobility group protein	178.074	97.0778	-0.875263	-2.72745	0.0013	0.0148203	yes
XLOC_008835	PGSC0003DMT400003995	Conserved gene of unknown function	7.9739	26.6854	1.74269	4.10349	5e-05	0.00104425	yes
XLOC_008848	PGSC0003DMT400009246	Pre-rRNA-processing protein ESF1	11.7297	4.81513	-1.28452	-2.33948	0.0004	0.00594774	yes
XLOC_008877	PGSC0003DMT400009176	Flavanone 3 beta-hydroxylase	206.947	111.921	-0.886777	-2.13569	0.00075	0.00978228	yes
XLOC_008903	PGSC0003DMT400009094	3-epi-6-deoxocathasterone 23-monooxygenase	4.94373	12.3652	1.32262	2.5887	0.0002	0.00335589	yes
XLOC_008907	PGSC0003DMT400009070	Dhn1 protein	3.58697	29.0481	3.0176	5.78226	5e-05	0.00104425	yes
XLOC_008908	PGSC0003DMT400009069	Abscisic acid and environmental stress-inducible protein TAS14	0.555115	10.2039	4.20019	4.83275	0.00085	0.0108121	yes
XLOC_008918	PGSC0003DMT400009057	Galactinol synthase	43.92	119.688	1.44632	4.09212	5e-05	0.00104425	yes
XLOC_008934	PGSC0003DMT400009027	TVLP1	8.76043	4.33089	-1.01634	-2.04369	0.00345	0.0301448	yes
XLOC_008974	PGSC0003DMT400067855	Conserved gene of unknown function	13.8402	5.70413	-1.27878	-2.72732	0.00135	0.0152422	yes
XLOC_008981	PGSC0003DMT400067834	Serine/threonine protein kinase family protein	3.62362	7.69339	1.08619	2.1651	0.0014	0.0156625	yes
XLOC_008983	PGSC0003DMT400067826	Gamma-glutamyl-gamma-aminobutyrate hydrolase	1.46032	3.93155	1.42882	1.9294	0.004	0.0333669	yes
XLOC_008997	PGSC0003DMT400078752	Auxin:hydrogen symporter	24.7725	42.0594	0.763691	2.05419	0.00355	0.0307249	yes
XLOC_008998	PGSC0003DMT400078753	Conserved gene of unknown function	0.70353	5.46577	2.95774	3.46153	0.0052	0.0400284	yes
XLOC_009004	PGSC0003DMT400078767	Little protein 1	4.75417	61.3217	3.68913	7.61208	5e-05	0.00104425	yes
XLOC_009014	PGSC0003DMT400078786	ARF GTPase activator	2.60288	9.02981	1.79459	3.19184	0.00075	0.00978228	yes
XLOC_009021	PGSC0003DMT400078800	Hydroxyproline-rich glycoprotein	0.597103	3.30802	2.46992	2.00056	0.0061	0.0449059	yes
XLOC_009023	PGSC0003DMT400078806	Transcription factor	24.0125	9.93667	-1.27295	-2.99375	0.00015	0.00267148	yes
XLOC_009039	PGSC0003DMT400055219	Protein PHLOEM PROTEIN 2-LIKE A10	4.28452	13.0619	1.60816	3.42654	5e-05	0.00104425	yes
XLOC_009042	PGSC0003DMT400055223	Gene of unknown function	67.8817	39.2149	-0.791619	-2.11366	0.0028	0.0260699	yes
XLOC_009048	PGSC0003DMT400055238	ADP-ribosylation factor	62.6579	150.704	1.26615	3.58829	5e-05	0.00104425	yes
XLOC_009060	PGSC0003DMT400064269	Peroxidase	60.7056	33.6957	-0.849268	-2.00013	0.00285	0.0263851	yes
XLOC_009063	PGSC0003DMT400064274	Subtilisin-like protease	14.594	31.3954	1.10517	2.76732	5e-05	0.00104425	yes
XLOC_009070	PGSC0003DMT400064286	Metal transporter	35.7299	58.9178	0.721572	1.76062	0.00625	0.0456242	yes
XLOC_009076	PGSC0003DMT400064304	Conserved gene of unknown function	22.2004	10.2538	-1.11442	-2.22068	0.00095	0.0117381	yes
XLOC_009077	PGSC0003DMT400064306	Tuber-specific and sucrose-responsive element binding factor	27.5851	45.4383	0.720018	1.96505	0.0078	0.0501	yes
XLOC_009089	PGSC0003DMT400010308	Ubiquitin-protein ligase	7.97913	14.8976	0.900776	2.08682	0.0098	0.0501	yes
XLOC_009131	PGSC0003DMT400026140	Oligopeptidase B	3.01573	1.11487	-1.43562	-2.15385	0.00245	0.0236309	yes
XLOC_009145	PGSC0003DMT400026178	Zinc finger protein	16.8984	34.1398	1.01457	2.6855	0.00035	0.00533063	yes
XLOC_009148	PGSC0003DMT400026190	Cinnamoyl-CoA reductase	19.6692	9.97413	-0.979679	-1.99453	0.00215	0.0214705	yes
XLOC_009150	PGSC0003DMT400090285	Beta-glucan-elicitor receptor	6.91049	2.89873	-1.25337	-2.40491	0.0019	0.019613	yes
XLOC_009169	PGSC0003DMT400003494	Ubiquitin-protein ligase	43.1736	25.3925	-0.765747	-2.11783	0.00615	0.0451262	yes
XLOC_009172	PGSC0003DMT400003486	Protein disulfide oxidoreductase	12.4126	25.4443	1.03553	2.67496	0.00075	0.00978228	yes
XLOC_009177	PGSC0003DMT400003477	Cytochrome P450 85A1	7.87434	3.39852	-1.21225	-2.29337	0.00315	0.0283595	yes
XLOC_009180	PGSC0003DMT400003470	Protein COBRA	12.7262	24.2743	0.931628	1.83282	0.00575	0.0430102	yes
XLOC_009184	PGSC0003DMT400003460	Rapid alkalinization factor 4	58.2628	100.148	0.781492	2.64255	0.00495	0.0386836	yes
XLOC_009189	PGSC0003DMT400003454	Transcription factor	7.73534	22.8594	1.56325	3.16356	5e-05	0.00104425	yes
XLOC_009195	PGSC0003DMT400003434	Pentatricopeptide repeat-containing protein	1.59458	3.54203	1.1514	1.87719	0.0048	0.0378402	yes
XLOC_009215	PGSC0003DMT400003380	Nam 14	3.58025	8.69564	1.28023	1.94029	0.0038	0.0322015	yes
XLOC_009219	PGSC0003DMT400003364	Calcium ion binding protein	1.83265	8.03468	2.13231	3.34467	0.00155	0.0169367	yes
XLOC_009227	PGSC0003DMT400003350	Condensin complex components subunit	18.7602	7.86058	-1.25497	-2.66344	0.0003	0.00467605	yes
XLOC_009242	PGSC0003DMT400003319	UPA19	9.072	4.75342	-0.932453	-1.72026	0.00995	0.0501	yes
XLOC_009274	PGSC0003DMT400001357	Alpha-DOX2	0	1.32774	Inf	NA	5e-05	0.00104425	yes
XLOC_009315	PGSC0003DMT400032880	Microtubule-associated protein futsch	64.2751	34.7759	-0.886171	-2.15388	0.0027	0.0253532	yes
XLOC_009335	PGSC0003DMT400052136	Zinc finger (C3HC4-type RING finger) family protein	18.3102	9.63723	-0.925954	-1.79146	0.0081	0.0501	yes
XLOC_009341	PGSC0003DMT400052105	Conserved gene of unknown function	0.250029	4.98513	4.31746	4.58694	0.0003	0.00467605	yes
XLOC_009352	PGSC0003DMT400052072	CLC-Nt2 protein	2.66903	6.23357	1.22374	1.87545	0.002	0.0203608	yes
XLOC_009357	PGSC0003DMT400052060	Nodulin family protein	10.086	24.2927	1.26816	3.19331	5e-05	0.00104425	yes
XLOC_009372	PGSC0003DMT400052029	Phosphoglycerate mutase	39.3354	20.6885	-0.926998	-2.11861	0.0008	0.0103049	yes
XLOC_009376	PGSC0003DMT400052018	Protein kinase family protein	15.2844	8.34523	-0.87304	-1.7685	0.0063	0.0459332	yes
XLOC_009453	PGSC0003DMT400033391	Class II ethylene responsive element binding factor	5.0753	12.196	1.26484	2.55365	0.0025	0.0239717	yes
XLOC_009454	PGSC0003DMT400033386	Auxin repressed/dormancy associated protein	16.506	130.663	2.98479	5.88943	5e-05	0.00104425	yes
XLOC_009456	PGSC0003DMT400033381	Conserved gene of unknown function	2.38122	9.43467	1.98627	3.4893	0.0002	0.00335589	yes
XLOC_009458	PGSC0003DMT400033379	Stem-specific protein TSJT1	345.447	1211.84	1.81066	4.47995	5e-05	0.00104425	yes
XLOC_009504	PGSC0003DMT400048045	Amino acid transporter	6.8811	16.0717	1.22381	2.83762	0.0002	0.00335589	yes
XLOC_009529	PGSC0003DMT400058056	Conserved gene of unknown function	1.91315	6.54221	1.77383	2.81725	0.00055	0.00770257	yes
XLOC_009535	PGSC0003DMT400058190	ATP binding protein	1.57408	7.33275	2.21985	3.40425	0.0011	0.0130966	yes
XLOC_009588	PGSC0003DMT400044079	Root phototropism protein	25.9839	12.3443	-1.07378	-2.78187	0.00475	0.0375558	yes
XLOC_009641	PGSC0003DMT400075013	GNS1/SUR4 membrane family protein	10.8006	38.2467	1.82423	4.50924	5e-05	0.00104425	yes
XLOC_009645	PGSC0003DMT400008676	DNA double-strand break repair rad50 ATPase	40.4318	19.7745	-1.03185	-2.24689	0.001	0.0121637	yes
XLOC_009677	PGSC0003DMT400089859	Conserved gene of unknown function	972.001	2436.68	1.32588	4.12306	5e-05	0.00104425	yes
XLOC_009688	PGSC0003DMT400062760	Conserved gene of unknown function	406.454	1056.76	1.37849	4.62345	5e-05	0.00104425	yes
XLOC_009732	PGSC0003DMT400013995	Eukaryotic translation initiation factor 2 family protein / eIF-2 family protein	35.9746	18.8996	-0.928628	-2.23528	0.0022	0.0218084	yes
XLOC_009882	PGSC0003DMT400014220	DNA-binding protein	23.7912	13.6549	-0.801014	-1.82155	0.0077	0.0501	yes
XLOC_009990	PGSC0003DMT400047494	Serine-threonine protein kinase, plant-type	0.329671	1.31091	1.99147	2.21592	0.007	0.0494853	yes
XLOC_010017	PGSC0003DMT400059650	Ubiquitin	5.43159	15.9703	1.55595	2.61115	0.00025	0.00403304	yes
XLOC_010021	PGSC0003DMT400059654	Conserved gene of unknown function	0	1.07721	Inf	NA	5e-05	0.00104425	yes
XLOC_010039	PGSC0003DMT400036348	TMV induced protein 1-2	1.08043	5.18201	2.2619	2.06611	0.0075	0.0501	yes
XLOC_010042	PGSC0003DMT400036346	Proline transporter 1	8.45669	17.9198	1.08339	2.36644	0.00025	0.00403304	yes
XLOC_010047	PGSC0003DMT400053498	Conserved gene of unknown function	2.27783	0.73275	-1.63627	-2.18613	0.00685	0.0488344	yes
XLOC_010112	PGSC0003DMT400021521	Gene of unknown function	3.28384	10.1051	1.62163	2.8875	0.0047	0.0372479	yes
XLOC_010134	PGSC0003DMT400027937	Ethylene response factor 5	6.61253	33.8108	2.35421	5.22	5e-05	0.00104425	yes
XLOC_010135	PGSC0003DMT400086995	Ethylene response factor 5	2.09644	14.3203	2.77205	4.55962	0.00025	0.00403304	yes
XLOC_010136	PGSC0003DMT400090475	Ethylene response factor 5	3.3543	9.20206	1.45595	2.5717	0.0062	0.045382	yes
XLOC_010199	PGSC0003DMT400079626	FK506-binding protein	50.9534	24.1713	-1.07589	-2.52493	5e-05	0.00104425	yes
XLOC_010241	PGSC0003DMT400037056	Ankyrin repeat-containing protein	9.56187	18.1014	0.920741	2.30343	0.0011	0.0130966	yes
XLOC_010274	PGSC0003DMT400040835	ATP binding / microtubule motor	9.30833	4.57771	-1.0239	-1.77336	0.0075	0.0501	yes
XLOC_010288	PGSC0003DMT400026242	Conserved gene of unknown function	24.8799	10.8619	-1.1957	-2.32359	0.00035	0.00533063	yes
XLOC_010297	PGSC0003DMT400024594	Heat shock protein 83	4.23404	8.49503	1.00458	2.12483	0.00275	0.0257153	yes
XLOC_010312	PGSC0003DMT400053842	Conserved gene of unknown function	4.2538	1.27892	-1.73382	-2.56414	0.00335	0.0295389	yes
XLOC_010329	PGSC0003DMT400023442	Cyclic nucleotide-gated calmodulin-binding ion channel	10.3653	17.7559	0.776536	1.79272	0.0047	0.0372479	yes
XLOC_010347	PGSC0003DMT400047721	Protein ABIL2	30.6112	15.1422	-1.01549	-2.3307	0.00085	0.0108121	yes
XLOC_010353	PGSC0003DMT400047705	Dof zinc finger protein	2.35633	5.99433	1.34706	2.24592	0.00925	0.0501	yes
XLOC_010369	PGSC0003DMT400008363	SAUR family protein	3.24192	11.9307	1.87976	3.48841	0.00025	0.00403304	yes
XLOC_010374	PGSC0003DMT400008346	Avr9/Cf-9 rapidly elicited protein 65	33.573	256.746	2.93497	8.95865	5e-05	0.00104425	yes
XLOC_010426	PGSC0003DMT400068076	Transporter	2.63878	5.53346	1.06831	2.00408	0.00665	0.0477113	yes
XLOC_010430	PGSC0003DMT400068079	Metal ion binding protein	217.088	132.554	-0.711705	-1.67075	0.00985	0.0501	yes
XLOC_010439	PGSC0003DMT400081179	Protein DEK	26.5362	13.3997	-0.985761	-2.24502	0.0007	0.00928731	yes
XLOC_010442	PGSC0003DMT400081193	Ribosomal pseudouridine synthase	9.24367	17.8024	0.945536	2.044	0.00255	0.0243258	yes
XLOC_010460	PGSC0003DMT400083992	UPA16	32.79	98.1056	1.58108	4.23085	5e-05	0.00104425	yes
XLOC_010466	PGSC0003DMT400083978	Tartrate-resistant acid phosphatase type 5	4.38553	0.907759	-2.27237	-2.92543	0.00255	0.0243258	yes
XLOC_010468	PGSC0003DMT400083971	Calmodulin	229.485	129.222	-0.828551	-2.40367	0.0025	0.0239717	yes
XLOC_010506	PGSC0003DMT400011563	Proteinase inhibitor type-2 CEVI57	0	3.64835	Inf	NA	5e-05	0.00104425	yes
XLOC_010508	PGSC0003DMT400011562	Proteinase inhibitor type-2 P303.51	8.22207	41.162	2.32374	5.52378	5e-05	0.00104425	yes
XLOC_010512	PGSC0003DMT400039536	Proteinase inhibitor type-2 CEVI57	60.6305	137.308	1.17931	3.62796	0.0001	0.0019042	yes
XLOC_010525	PGSC0003DMT400039506	DNA binding protein	6.80295	3.39174	-1.00414	-2.09291	0.0055	0.0417304	yes
XLOC_010530	PGSC0003DMT400039494	GRP 2	85.1054	199.853	1.23162	3.36401	0.0001	0.0019042	yes
XLOC_010533	PGSC0003DMT400039490	CBS domain containing protein	17.4317	29.2269	0.745578	1.77685	0.0058	0.0433181	yes
XLOC_010548	PGSC0003DMT400039444	Conserved gene of unknown function	13.8332	7.93977	-0.800964	-1.7397	0.00655	0.0471631	yes
XLOC_010549	PGSC0003DMT400039443	Plastid RNA-binding protein	25.1424	13.5108	-0.896016	-1.79532	0.00455	0.0364067	yes
XLOC_010559	PGSC0003DMT400039410	AMP-activated protein kinase, gamma regulatory subunit	13.8905	46.4906	1.74284	3.87136	5e-05	0.00104425	yes
XLOC_010575	PGSC0003DMT400039384	BTB/POZ domain-containing protein	107.97	281.461	1.38231	3.56156	5e-05	0.00104425	yes
XLOC_010596	PGSC0003DMT400046836	Pectinesterase inhibitor	0	1.98118	Inf	NA	5e-05	0.00104425	yes
XLOC_010600	PGSC0003DMT400046829	Conserved gene of unknown function	11.4322	19.7953	0.792054	2.01529	0.0058	0.0433181	yes
XLOC_010601	PGSC0003DMT400046828	Carbohydrate binding protein	2.34191	7.24565	1.62943	3.18013	5e-05	0.00104425	yes
XLOC_010605	PGSC0003DMT400046820	Ribosomal protein L27a	1061.09	545.725	-0.959297	-3.07641	0.00065	0.00877939	yes
XLOC_010608	PGSC0003DMT400046818	Histone deacetylase	0.43529	2.54624	2.54832	2.9	0.00355	0.0307249	yes
XLOC_010634	PGSC0003DMT400046771	Ubiquitin carrier protein	9.03796	24.2883	1.4262	3.47406	5e-05	0.00104425	yes
XLOC_010662	PGSC0003DMT400065207	Homeobox	27.7245	87.7733	1.66262	3.82764	5e-05	0.00104425	yes
XLOC_010692	PGSC0003DMT400062882	Heat-shock protein	1.69249	4.95088	1.54854	2.32218	0.0092	0.0501	yes
XLOC_010705	PGSC0003DMT400062923	Conserved gene of unknown function	152.964	512.784	1.74516	4.95743	5e-05	0.00104425	yes
XLOC_010709	PGSC0003DMT400062930	Aldehyde dehydrogenase	17.0143	43.0624	1.33968	3.46469	5e-05	0.00104425	yes
XLOC_010710	PGSC0003DMT400062931	Spotted leaf protein	0.55901	16.9233	4.91999	6.90662	5e-05	0.00104425	yes
XLOC_010711	PGSC0003DMT400062932	Deleted in split hand/splt foot protein 1	240.756	141.61	-0.765647	-2.53162	0.00325	0.0289553	yes
XLOC_010727	PGSC0003DMT400062969	Chromosome-associated kinesin KIF4A	14.8442	6.78963	-1.1285	-2.36148	0.0007	0.00928731	yes
XLOC_010756	PGSC0003DMT400063047	Transposase Tam3	7.042	3.4794	-1.01715	-1.95396	0.0079	0.0501	yes
XLOC_010763	PGSC0003DMT400063075	Conserved gene of unknown function	14.2625	7.98651	-0.836589	-1.96071	0.0022	0.0218084	yes
XLOC_010777	PGSC0003DMT400063106	Leucine-rich repeat containing protein	1.65119	5.9309	1.84474	2.49964	0.0042	0.0344965	yes
XLOC_010801	PGSC0003DMT400050233	Conserved gene of unknown function	6.50264	20.192	1.63469	3.64666	0.00085	0.0108121	yes
XLOC_010808	PGSC0003DMT400050243	SET protein, phospatase 2A inhibitor	22.325	11.8837	-0.909674	-1.92458	0.00295	0.0270924	yes
XLOC_010810	PGSC0003DMT400050249	Chitin-binding lectin 1	126.983	73.1385	-0.795932	-2.96998	0.00505	0.039266	yes
XLOC_010811	PGSC0003DMT400001726	42kDa chitin-binding protein	255.975	149.12	-0.779534	-3.73367	0.00485	0.0381008	yes
XLOC_010819	PGSC0003DMT400001613	Transcription factor	23.7811	51.3821	1.11145	2.64492	0.0001	0.0019042	yes
XLOC_010823	PGSC0003DMT400001620	ZR1 protein	2.21919	0.947257	-1.22821	-1.95498	0.00715	0.0501	yes
XLOC_010831	PGSC0003DMT400001636	Conserved gene of unknown function	29.4444	55.4823	0.914035	2.50978	0.0018	0.0188439	yes
XLOC_010835	PGSC0003DMT400001646	Nucleic acid binding protein	19.8249	44.1593	1.1554	3.15668	0.0002	0.00335589	yes
XLOC_010838	PGSC0003DMT400001652	Conserved gene of unknown function	3.73435	41.8786	3.48729	7.02535	5e-05	0.00104425	yes
XLOC_010841	PGSC0003DMT400001660	Conserved gene of unknown function	24.2498	70.956	1.54895	4.07849	5e-05	0.00104425	yes
XLOC_010842	PGSC0003DMT400001661	Nucleosome-binding protein	21.975	40.2625	0.873576	1.99798	0.00125	0.0143902	yes
XLOC_010858	PGSC0003DMT400036628	Zinc finger protein	0.407784	7.35405	4.17266	4.34271	0.00295	0.0270924	yes
XLOC_010870	PGSC0003DMT400036644	Nodulin	8.39669	14.8267	0.820304	2.01293	0.0042	0.0344965	yes
XLOC_010886	PGSC0003DMT400036694	GAG1At protein	54.6701	30.4759	-0.843085	-2.66289	0.0048	0.0378402	yes
XLOC_010890	PGSC0003DMT400036701	Conserved gene of unknown function	17.0977	33.5641	0.973117	2.12954	0.00115	0.0135306	yes
XLOC_010894	PGSC0003DMT400036711	Membrane protein PB1A10.07c	81.2824	147.048	0.855272	2.04535	0.00145	0.0160521	yes
XLOC_010895	PGSC0003DMT400036717	Protein WAX2	1.07146	7.13619	2.73558	2.55594	0.00215	0.0214705	yes
XLOC_010922	PGSC0003DMT400014772	Tetratricoredoxin	84.862	45.336	-0.904461	-1.97408	0.00315	0.0283595	yes
XLOC_010934	PGSC0003DMT400014742	Calcium-binding allergen Ole e 8	61.6483	273.704	2.15049	6.15976	5e-05	0.00104425	yes
XLOC_010954	PGSC0003DMT400014674	Elongation factor 1-alpha	23.3926	11.7199	-0.997084	-2.55488	0.0013	0.0148203	yes
XLOC_010966	PGSC0003DMT400014629	Conserved gene of unknown function	98.8335	58.0917	-0.766669	-1.83325	0.00485	0.0381008	yes
XLOC_010974	PGSC0003DMT400014597	Carboxylic ester hydrolase	12.0142	33.7464	1.48999	3.51711	5e-05	0.00104425	yes
XLOC_010980	PGSC0003DMT400014572	TCP transcription factor	0	1.12455	Inf	NA	5e-05	0.00104425	yes
XLOC_010983	PGSC0003DMT400014566	Conserved gene of unknown function	43.1762	134.587	1.64024	4.83873	5e-05	0.00104425	yes
XLOC_010988	PGSC0003DMT400014553	Conserved gene of unknown function	11.1493	4.42434	-1.33341	-2.81362	0.00035	0.00533063	yes
XLOC_011012	PGSC0003DMT400006800	Auxin-induced protein AUX22	17.1286	7.5954	-1.17321	-2.47416	0.00585	0.0435829	yes
XLOC_011015	PGSC0003DMT400006795	Conserved gene of unknown function	24.954	12.2616	-1.02512	-2.12192	0.0015	0.0164838	yes
XLOC_011043	PGSC0003DMT400006709	ARF domain class transcription factor	20.4418	60.5828	1.56739	3.48663	5e-05	0.00104425	yes
XLOC_011052	PGSC0003DMT400006691	IAA-amino acid hydrolase	16.8711	28.447	0.753722	1.97735	0.0065	0.0468907	yes
XLOC_011063	PGSC0003DMT400006654	Beta-galactosidase	33.2875	85.2046	1.35595	3.17513	5e-05	0.00104425	yes
XLOC_011082	PGSC0003DMT400097233	Mitochondrial substrate carrier family protein isoform 1	131.645	217.3	0.72304	2.18463	0.0069	0.0491	yes
XLOC_011096	PGSC0003DMT400058946	ATEXO70D1	3.0744	6.10495	0.989677	1.87792	0.0055	0.0417304	yes
XLOC_011099	PGSC0003DMT400058939	Conserved gene of unknown function	24.7982	57.219	1.20626	2.72592	0.00015	0.00267148	yes
XLOC_011105	PGSC0003DMT400036434	RSH	29.2553	56.848	0.95841	2.33137	0.00015	0.00267148	yes
XLOC_011132	PGSC0003DMT400023684	Conserved gene of unknown function	67.5541	28.7478	-1.23259	-2.75256	5e-05	0.00104425	yes
XLOC_011145	PGSC0003DMT400034931	Conserved gene of unknown function	7.5815	3.64862	-1.05513	-2.19686	0.00325	0.0289553	yes
XLOC_011172	PGSC0003DMT400034998	Kinesin	5.71659	2.80758	-1.02583	-1.74882	0.00905	0.0501	yes
XLOC_011219	PGSC0003DMT400033367	Leucine-rich repeat receptor kinase	6.29311	3.12159	-1.01149	-2.18021	0.0028	0.0260699	yes
XLOC_011226	PGSC0003DMT400033351	Acyl-CoA thioesterase	0	2.17457	Inf	NA	5e-05	0.00104425	yes
XLOC_011228	PGSC0003DMT400033347	Conserved gene of unknown function	4.44375	54.2002	3.60845	5.1587	5e-05	0.00104425	yes
XLOC_011252	PGSC0003DMT400013014	ATP binding protein	0	3.05602	Inf	NA	5e-05	0.00104425	yes
XLOC_011254	PGSC0003DMT400013021	Peroxisomal membrane protein 2, pxmp2	8.0931	15.4664	0.934371	2.1575	0.0099	0.0501	yes
XLOC_011255	PGSC0003DMT400013022	Adenylyl-sulfate reductase	18.8013	10.7267	-0.809623	-2.03335	0.00625	0.0456242	yes
XLOC_011262	PGSC0003DMT400013037	Beta-glucosidase	3.77544	1.21479	-1.63593	-2.41503	0.00365	0.0312892	yes
XLOC_011271	PGSC0003DMT400061873	Conserved gene of unknown function	23.5501	68.1235	1.53242	4.25451	5e-05	0.00104425	yes
XLOC_011282	PGSC0003DMT400048067	Lectin kinase	3.38561	7.62501	1.17133	2.23196	0.00115	0.0135306	yes
XLOC_011283	PGSC0003DMT400048069	Auxin:hydrogen symporter	3.01866	10.373	1.78086	3.05816	5e-05	0.00104425	yes
XLOC_011291	PGSC0003DMT400048093	Ubiquitin protein 2	14.1828	26.182	0.884433	2.32034	0.0037	0.0316123	yes
XLOC_011301	PGSC0003DMT400058107	Ubiquitin carrier protein	10.0404	27.0278	1.42863	3.44922	0.0003	0.00467605	yes
XLOC_011327	PGSC0003DMT400058159	ATP binding protein	0.424877	3.00719	2.8233	3.21062	0.0017	0.0181672	yes
XLOC_011338	PGSC0003DMT400045838	Proline-rich receptor kinase PERK7	1.24906	3.57496	1.51709	2.26051	0.00075	0.00978228	yes
XLOC_011357	PGSC0003DMT400056028	Nonspecific lipid transfer protein	180.07	293.36	0.704117	2.68733	0.00825	0.0501	yes
XLOC_011359	PGSC0003DMT400056024	Nonspecific lipid-transfer protein AKCS9	8.61565	25.2202	1.54955	3.73675	0.00075	0.00978228	yes
XLOC_011360	PGSC0003DMT400056046	Nonspecific lipid transfer protein	47.8704	210.34	2.13552	7.0281	5e-05	0.00104425	yes
XLOC_011402	PGSC0003DMT400038501	Phenylacetaldehyde synthase	0.276464	1.94422	2.81403	2.77717	0.0062	0.045382	yes
XLOC_011436	PGSC0003DMT400059019	Methylesterase	2.52719	16.2017	2.68054	2.82552	0.00105	0.0126351	yes
XLOC_011463	PGSC0003DMT400048315	Cell division protease ftsH	11.2276	5.60591	-1.00203	-2.05188	0.00175	0.0185181	yes
XLOC_011490	PGSC0003DMT400096705	Conserved gene of unknown function	981.107	2684.36	1.45209	4.20747	0.0002	0.00335589	yes
XLOC_011564	PGSC0003DMT400080764	Proline transporter	0.244091	3.31185	3.76214	3.52096	0.00375	0.0319333	yes
XLOC_011573	PGSC0003DMT400067691	Gene of unknown function	0.57059	4.24822	2.89633	2.5994	0.0035	0.0304485	yes
XLOC_011607	PGSC0003DMT400084308	Peptidase S41 family protein	39.4296	109.634	1.47534	3.51409	5e-05	0.00104425	yes
XLOC_011701	PGSC0003DMT400032221	ATEXO70E1	0.436105	1.80429	2.04868	2.44183	0.0049	0.0383762	yes
XLOC_011792	PGSC0003DMT400043145	Protein phosphatase 2C AHG3 homolog	1.84844	36.9037	4.31938	6.75867	5e-05	0.00104425	yes
XLOC_011851	PGSC0003DMT400053121	DNA-binding protein 3	45.1632	21.3797	-1.07891	-2.37403	0.00075	0.00978228	yes
XLOC_011852	PGSC0003DMT400053123	Conserved gene of unknown function	0	3.52922	Inf	NA	5e-05	0.00104425	yes
XLOC_011854	PGSC0003DMT400059101	Conserved gene of unknown function	5.09942	11.204	1.13561	2.54031	0.00025	0.00403304	yes
XLOC_011855	PGSC0003DMT400059105	Myosin heavy chain, embryonic smooth muscle isoform	47.6078	25.4519	-0.903428	-2.22386	0.00225	0.0221899	yes
XLOC_011864	PGSC0003DMT400013441	Caspase	1.53572	6.57467	2.098	2.8539	0.00015	0.00267148	yes
XLOC_011914	PGSC0003DMT400038392	Conserved gene of unknown function	3.40521	7.65709	1.16905	1.92737	0.0045	0.0361353	yes
XLOC_011945	PGSC0003DMT400031362	DC1.2 homologue	1.22163	4.87153	1.99557	2.66786	0.00705	0.0497409	yes
XLOC_011946	PGSC0003DMT400031363	Pectin methlyesterase inhibitor protein 1	0	9.37905	Inf	NA	5e-05	0.00104425	yes
XLOC_011949	PGSC0003DMT400028043	Gene of unknown function	51.0646	145.838	1.51397	5.03923	5e-05	0.00104425	yes
XLOC_011966	PGSC0003DMT400079650	Conserved gene of unknown function	10.0417	5.56417	-0.851771	-1.95155	0.0063	0.0459332	yes
XLOC_011970	PGSC0003DMT400079660	Microtubule-associated protein	28.8359	11.9834	-1.26683	-2.85912	0.0003	0.00467605	yes
XLOC_011971	PGSC0003DMT400079661	Yellow-leaf-specific gene 7	23.9449	13.89	-0.785675	-1.73494	0.00795	0.0501	yes
XLOC_011972	PGSC0003DMT400079664	Acc synthase	9.6896	16.0967	0.732254	1.70759	0.0083	0.0501	yes
XLOC_011983	PGSC0003DMT400062317	Conserved gene of unknown function	12.4356	5.19117	-1.26035	-2.78352	0.0002	0.00335589	yes
XLOC_011991	PGSC0003DMT400062329	Urease accessory protein F	0.696631	4.31431	2.63066	2.90357	0.0011	0.0130966	yes
XLOC_011994	PGSC0003DMT400037108	Conserved gene of unknown function	0	4.86007	Inf	NA	5e-05	0.00104425	yes
XLOC_012002	PGSC0003DMT400037122	CRT binding factor 3	0.374314	3.07707	3.03924	3.00559	0.009	0.0501	yes
XLOC_012014	PGSC0003DMT400037148	Sugar isomerase domain-containing protein	0	2.50219	Inf	NA	5e-05	0.00104425	yes
XLOC_012034	PGSC0003DMT400037193	Cytochrome B561	17.6227	30.9004	0.810189	1.77479	0.00525	0.040304	yes
XLOC_012039	PGSC0003DMT400037206	Zinc knuckle (CCHC-type) family protein	9.94153	3.42453	-1.53756	-3.02944	0.00055	0.00770257	yes
XLOC_012040	PGSC0003DMT400037207	Acyl-CoA synthetase	42.3867	168.168	1.98822	4.05993	5e-05	0.00104425	yes
XLOC_012043	PGSC0003DMT400037209	PAR-1c protein	0	2.13739	Inf	NA	5e-05	0.00104425	yes
XLOC_012052	PGSC0003DMT400040853	60S ribosomal protein L36	595.846	294.276	-1.01777	-3.33462	0.00015	0.00267148	yes
XLOC_012056	PGSC0003DMT400040864	Conserved gene of unknown function	8.60191	27.0849	1.65476	3.91859	5e-05	0.00104425	yes
XLOC_012062	PGSC0003DMT400026334	Retinoblastoma-binding protein	0.615389	1.82855	1.57113	2.05894	0.0087	0.0501	yes
XLOC_012067	PGSC0003DMT400026363	Beta-carotene hydroxylase	0.295104	2.49411	3.07923	2.92323	0.00865	0.0501	yes
XLOC_012083	PGSC0003DMT400051397	ATP binding protein	104.549	53.9964	-0.953247	-2.07338	0.0014	0.0156625	yes
XLOC_012099	PGSC0003DMT400023496	Conserved gene of unknown function	3.87539	1.31111	-1.56355	-2.01896	0.00505	0.039266	yes
XLOC_012100	PGSC0003DMT400023497	DNA binding protein	4.58075	1.35192	-1.76058	-2.61079	0.00265	0.0250056	yes
XLOC_012110	PGSC0003DMT400023516	Protein phosphatase 2C 8	6.27289	22.4475	1.83935	3.34963	5e-05	0.00104425	yes
XLOC_012111	PGSC0003DMT400023518	Gene of unknown function	7.95286	20.0671	1.33529	2.05383	0.00255	0.0243258	yes
XLOC_012134	PGSC0003DMT400047669	Kinesin light chain	0.727641	2.21881	1.60848	2.1238	0.00995	0.0501	yes
XLOC_012143	PGSC0003DMT400047652	Impaired sucrose induction 1	15.6334	27.7328	0.826967	2.21788	0.0091	0.0501	yes
XLOC_012146	PGSC0003DMT400047644	Fad NAD binding oxidoreductases	11.4521	58.496	2.35273	3.86648	5e-05	0.00104425	yes
XLOC_012157	PGSC0003DMT400047621	HD-ZIP	1.02664	3.9771	1.95379	2.05582	0.00485	0.0381008	yes
XLOC_012175	PGSC0003DMT400001503	Copper ion binding protein	103.326	60.1886	-0.779646	-1.84713	0.0047	0.0372479	yes
XLOC_012184	PGSC0003DMT400001482	Conserved gene of unknown function	15.2881	6.24867	-1.29079	-2.37691	0.002	0.0203608	yes
XLOC_012192	PGSC0003DMT400001468	Hydrogen peroxide-induced 1	343.205	674.236	0.974185	2.74358	0.0035	0.0304485	yes
XLOC_012193	PGSC0003DMT400001467	Cell division control 20	47.8108	27.3123	-0.807785	-1.97451	0.0096	0.0501	yes
XLOC_012196	PGSC0003DMT400001462	Guanosine-3',5'-bis(Diphosphate) 3'-pyrophosphohydrolase	21.8927	40.9915	0.904876	1.87427	0.00795	0.0501	yes
XLOC_012212	PGSC0003DMT400008204	ATP binding protein	52.1269	22.8416	-1.19037	-2.79286	0.0001	0.0019042	yes
XLOC_012214	PGSC0003DMT400068097	Conserved gene of unknown function	0	2.63135	Inf	NA	5e-05	0.00104425	yes
XLOC_012216	PGSC0003DMT400068103	Conserved gene of unknown function	95.8675	158.633	0.726578	1.65038	0.0088	0.0501	yes
XLOC_012224	PGSC0003DMT400068128	Gene of unknown function	18.8278	7.98674	-1.23719	-2.88655	0.00865	0.0501	yes
XLOC_012231	PGSC0003DMT400081211	UPA16	0.825188	8.12018	3.29872	4.42561	0.0002	0.00335589	yes
XLOC_012232	PGSC0003DMT400081212	UPA16	2.7863	17.5661	2.65637	4.92936	5e-05	0.00104425	yes
XLOC_012302	PGSC0003DMT400026262	Conserved gene of unknown function	2.32875	10.7525	2.20704	3.75111	0.00045	0.00653627	yes
XLOC_012304	PGSC0003DMT400026260	Conserved gene of unknown function	8.88899	29.7398	1.7423	4.2794	0.0001	0.0019042	yes
XLOC_012341	PGSC0003DMT400039289	Conserved gene of unknown function	0.753979	7.8236	3.37524	4.45666	0.00015	0.00267148	yes
XLOC_012344	PGSC0003DMT400039287	Malate synthase	64.8809	32.2058	-1.01047	-2.50998	0.0005	0.00711876	yes
XLOC_012360	PGSC0003DMT400039262	Gamma tubulin	42.46	25.5271	-0.734074	-1.7547	0.0074	0.0501	yes
XLOC_012382	PGSC0003DMT400039198	Receptor kinase	4.26028	11.3507	1.41376	3.12845	5e-05	0.00104425	yes
XLOC_012398	PGSC0003DMT400046706	Cytochrome P450 71A4	13.356	7.25254	-0.88093	-2.01135	0.0092	0.0501	yes
XLOC_012409	PGSC0003DMT400046670	Zinc ion binding protein	94.822	179.203	0.918297	2.18932	0.0017	0.0181672	yes
XLOC_012410	PGSC0003DMT400046669	Conserved gene of unknown function	11.5453	3.48094	-1.72976	-3.22825	0.0012	0.0139516	yes
XLOC_012418	PGSC0003DMT400046650	ATP binding protein	17.7604	56.1199	1.65984	3.52389	5e-05	0.00104425	yes
XLOC_012421	PGSC0003DMT400046644	Protein LATERAL ORGAN BOUNDARIES	5.44141	48.7651	3.1638	6.94626	5e-05	0.00104425	yes
XLOC_012429	PGSC0003DMT400046624	Cell division cycle protein 48	5.417	13.0416	1.26756	2.89685	5e-05	0.00104425	yes
XLOC_012459	PGSC0003DMT400065193	Hypersensitive-induced reaction protein	29.1613	63.5178	1.12311	2.64034	0.0002	0.00335589	yes
XLOC_012468	PGSC0003DMT400044108	Nodulin family protein	11.0132	20.9769	0.929576	1.86928	0.00365	0.0312892	yes
XLOC_012482	PGSC0003DMT400063172	MYB transcription factor	162.444	342.643	1.07676	2.68657	0.00085	0.0108121	yes
XLOC_012494	PGSC0003DMT400063206	Conserved gene of unknown function	0	1.51574	Inf	NA	5e-05	0.00104425	yes
XLOC_012530	PGSC0003DMT400063282	Conserved gene of unknown function	0	2.10876	Inf	NA	5e-05	0.00104425	yes
XLOC_012535	PGSC0003DMT400063295	WD-repeat protein	10.8867	6.32441	-0.783557	-1.70766	0.00805	0.0501	yes
XLOC_012549	PGSC0003DMT400063316	GRP 2	58.4345	26.3377	-1.14969	-2.50358	0.0001	0.0019042	yes
XLOC_012556	PGSC0003DMT400063329	70 kDa subunit of replication protein A	18.853	10.9354	-0.785791	-1.91188	0.0075	0.0501	yes
XLOC_012558	PGSC0003DMT400063334	Presenilin	3.70393	9.43686	1.34925	2.32012	0.00055	0.00770257	yes
XLOC_012562	PGSC0003DMT400063339	Histone deacetylase	13.0165	6.64894	-0.969144	-2.13948	0.00935	0.0501	yes
XLOC_012598	PGSC0003DMT400050261	NAC domain-containing protein 21/22	0	1.09652	Inf	NA	5e-05	0.00104425	yes
XLOC_012599	PGSC0003DMT400050263	YGL010w	13.0603	33.1708	1.34472	3.34421	5e-05	0.00104425	yes
XLOC_012601	PGSC0003DMT400050269	Zinc finger protein	2.22848	112.427	5.65678	8.50361	5e-05	0.00104425	yes
XLOC_012603	PGSC0003DMT400050272	Dof zinc finger protein (StCDF5)	44.3605	71.9347	0.697411	1.72106	0.0072	0.0501	yes
XLOC_012610	PGSC0003DMT400050287	MYB domain class transcription factor	2.2523	17.1786	2.93115	5.38009	5e-05	0.00104425	yes
XLOC_012618	PGSC0003DMT400001679	AtEB1b	32.0645	17.0768	-0.908938	-1.88636	0.00385	0.0324925	yes
XLOC_012619	PGSC0003DMT400001680	Late embryogenesis abundant protein	4.68256	35.6376	2.92803	5.91035	5e-05	0.00104425	yes
XLOC_012633	PGSC0003DMT400001716	ATP binding protein	12.6071	6.3627	-0.986529	-2.27995	0.0021	0.0210805	yes
XLOC_012640	PGSC0003DMT400051049	Cinnamoyl CoA reductase	31.4526	67.9849	1.11203	3.10902	5e-05	0.00104425	yes
XLOC_012644	PGSC0003DMT400051070	Nucleic acid binding protein	4.9501	2.03735	-1.28076	-1.97709	0.0055	0.0417304	yes
XLOC_012670	PGSC0003DMT400036849	Pentatricopeptide repeat-containing protein	51.8527	30.2682	-0.776616	-1.82847	0.0044	0.0356079	yes
XLOC_012678	PGSC0003DMT400036858	Conserved gene of unknown function	61.4933	137.426	1.16016	2.7244	5e-05	0.00104425	yes
XLOC_012689	PGSC0003DMT400036884	Zinc finger protein	0.973802	23.5163	4.59389	4.41697	0.0001	0.0019042	yes
XLOC_012692	PGSC0003DMT400036891	ERD1 protein, chloroplast	12.0573	25.1687	1.06173	1.8318	0.00705	0.0497409	yes
XLOC_012694	PGSC0003DMT400036896	Conserved gene of unknown function	4.25794	1.34447	-1.66311	-2.34177	0.0018	0.0188439	yes
XLOC_012702	PGSC0003DMT400036924	Conserved gene of unknown function	0.464268	2.68556	2.53219	1.48896	0.0097	0.0501	yes
XLOC_012723	PGSC0003DMT400014506	Cytochrome P450	2.92489	0.694897	-2.07351	-1.94844	0.00585	0.0435829	yes
XLOC_012759	PGSC0003DMT400014403	Kinesin NACK1	21.1978	11.5588	-0.874916	-2.10901	0.00305	0.0277556	yes
XLOC_012760	PGSC0003DMT400014397	Calmodulin-binding protein	4.30761	11.1867	1.37682	2.62088	5e-05	0.00104425	yes
XLOC_012793	PGSC0003DMT400014328	Membrane alanyl aminopeptidase	13.0535	7.84075	-0.735371	-1.79514	0.00845	0.0501	yes
XLOC_012796	PGSC0003DMT400014322	Transposon protein	4.65187	2.2034	-1.07808	-1.7361	0.00865	0.0501	yes
XLOC_012801	PGSC0003DMT400014777	Sulfate transporter	1.59752	6.84707	2.09966	3.57427	5e-05	0.00104425	yes
XLOC_012803	PGSC0003DMT400014305	Signal transducer	17.8587	5.97671	-1.57921	-3.48621	5e-05	0.00104425	yes
XLOC_012811	PGSC0003DMT400014291	Conserved gene of unknown function	5.36334	43.9565	3.03487	6.82561	5e-05	0.00104425	yes
XLOC_012814	PGSC0003DMT400006590	MAR-binding filament 1	29.8101	15.061	-0.984989	-2.46933	0.0006	0.00824862	yes
XLOC_012852	PGSC0003DMT400006490	SEC13 family protein	3.09445	7.54585	1.286	2.36407	0.00335	0.0295389	yes
XLOC_012871	PGSC0003DMT400006454	RNA polymerase II mediator complex subunit	32.8149	54.5909	0.734312	2.10279	0.00885	0.0501	yes
XLOC_012872	PGSC0003DMT400006451	DNA binding protein	0.166084	2.94368	4.14763	2.58946	0.00295	0.0270924	yes
XLOC_012883	PGSC0003DMT400006409	PRA1 family protein F3	33.6904	78.8911	1.22753	3.53747	5e-05	0.00104425	yes
XLOC_012891	PGSC0003DMT400006390	ATP binding protein	53.9499	23.3958	-1.20537	-2.40613	0.0004	0.00594774	yes
XLOC_012899	PGSC0003DMT400006822	Conserved gene of unknown function	0.591454	7.65791	3.69461	4.14314	0.004	0.0333669	yes
XLOC_012918	PGSC0003DMT400036429	Serine rich protein	0	2.58384	Inf	NA	5e-05	0.00104425	yes
XLOC_012920	PGSC0003DMT400036428	Germin	72.3687	131.464	0.861232	2.69872	0.0009	0.0112963	yes
XLOC_012933	PGSC0003DMT400023733	Leucine-rich repeat receptor protein kinase EXS	0.999771	2.19922	1.13732	1.92508	0.0056	0.0422514	yes
XLOC_012934	PGSC0003DMT400023736	H+/Ca2+ exchanger 2	7.37914	15.1192	1.03486	2.13691	0.00095	0.0117381	yes
XLOC_012951	PGSC0003DMT400045908	RNA binding protein	3.49726	13.485	1.94706	3.40674	5e-05	0.00104425	yes
XLOC_012963	PGSC0003DMT400007341	NAC domain protein NAC2	0	6.64532	Inf	NA	5e-05	0.00104425	yes
XLOC_012976	PGSC0003DMT400007376	Homeobox protein	20.4653	36.3105	0.827207	1.92044	0.00285	0.0263851	yes
XLOC_012993	PGSC0003DMT400019298	Sn-1 protein	29.5454	73.8158	1.321	4.11773	5e-05	0.00104425	yes
XLOC_013002	PGSC0003DMT400041026	Conserved gene of unknown function	36.8006	63.8899	0.795858	2.38735	0.0049	0.0383762	yes
XLOC_013029	PGSC0003DMT400015418	Gene of unknown function	0	2.27836	Inf	NA	5e-05	0.00104425	yes
XLOC_013053	PGSC0003DMT400075916	Conserved gene of unknown function	2.02207	7.27056	1.84624	2.93545	0.0031	0.0280592	yes
XLOC_013055	PGSC0003DMT400075914	Conserved gene of unknown function	16.9531	51.0759	1.5911	4.33519	5e-05	0.00104425	yes
XLOC_013056	PGSC0003DMT400075910	Myosin heavy chain, clone	24.1634	11.7134	-1.04466	-2.31418	0.00035	0.00533063	yes
XLOC_013067	PGSC0003DMT400075880	ETAG-A3	2.54681	6.34091	1.316	1.97593	0.0026	0.0246719	yes
XLOC_013077	PGSC0003DMT400075862	Glucosyltransferase	0.48667	4.09018	3.07115	3.33454	0.00425	0.0347169	yes
XLOC_013103	PGSC0003DMT400080555	Pyruvate dehydrogenase E1 beta subunit	78.5963	49.1857	-0.676223	-1.6463	0.0095	0.0501	yes
XLOC_013155	PGSC0003DMT400082480	Sil1	7.02304	3.33036	-1.07642	-2.11282	0.00515	0.0397343	yes
XLOC_013165	PGSC0003DMT400082493	50S ribosomal protein L10, chloroplastic	243.602	132.943	-0.873717	-2.72262	0.00095	0.0117381	yes
XLOC_013200	PGSC0003DMT400029962	PEP carboxylase kinase	9.99636	4.57428	-1.12786	-1.92329	0.0042	0.0344965	yes
XLOC_013202	PGSC0003DMT400029953	CDC5	32.5687	17.4158	-0.903089	-1.85899	0.0033	0.0292318	yes
XLOC_013209	PGSC0003DMT400029914	Truncated protein, similar to cell wall surface anchor family protein (Fragment 2)	3.60606	1.52164	-1.24479	-2.25792	0.00285	0.0263851	yes
XLOC_013219	PGSC0003DMT400077595	Pectate lyase family protein	3.62719	12.3621	1.769	3.16921	5e-05	0.00104425	yes
XLOC_013229	PGSC0003DMT400071337	Hsc70	91.7235	170.224	0.892069	2.28476	0.0025	0.0239717	yes
XLOC_013235	PGSC0003DMT400071329	Protein kinase APK1B, chloroplast	1.81261	4.08756	1.17317	1.73011	0.0085	0.0501	yes
XLOC_013236	PGSC0003DMT400071327	Conserved gene of unknown function	16.4553	6.72297	-1.29138	-1.68411	0.00915	0.0501	yes
XLOC_013240	PGSC0003DMT400016219	Sodium/potassium/calcium exchanger	9.0361	4.41631	-1.03286	-2.23974	0.00265	0.0250056	yes
XLOC_013246	PGSC0003DMT400016234	Zinc finger protein	8.25313	15.0259	0.864441	1.90629	0.0034	0.0298287	yes
XLOC_013247	PGSC0003DMT400016237	Mas-binding factor MBF3	2.47691	5.68657	1.19902	1.79658	0.00465	0.0370038	yes
XLOC_013256	PGSC0003DMT400041382	Glutaredoxin	0	1.42881	Inf	NA	5e-05	0.00104425	yes
XLOC_013259	PGSC0003DMT400041379	Glutaredoxin	0.924743	10.4724	3.50139	4.43403	0.00225	0.0221899	yes
XLOC_013325	PGSC0003DMT400038828	Heavy metal-associated domain containing protein	92.553	42.8125	-1.11225	-2.51068	0.00015	0.00267148	yes
XLOC_013327	PGSC0003DMT400038834	C2	31.8163	18.6915	-0.76738	-1.75765	0.00825	0.0501	yes
XLOC_013329	PGSC0003DMT400050843	Peroxisomal acetoacetyl-coenzyme A thiolase	13.1112	23.7252	0.855625	1.92827	0.00325	0.0289553	yes
XLOC_013348	PGSC0003DMT400070044	Zinc finger protein	4.47805	9.24726	1.04615	1.79821	0.0076	0.0501	yes
XLOC_013379	PGSC0003DMT400033082	Conserved gene of unknown function	1.56862	3.89042	1.31042	1.99496	0.0029	0.0267242	yes
XLOC_013392	PGSC0003DMT400027568	Transcription cofactor	3.6958	0.955533	-1.95151	-1.7474	0.0037	0.0316123	yes
XLOC_013396	PGSC0003DMT400027581	Calcium-binding allergen Ole e	97.7711	220.556	1.17366	3.35308	5e-05	0.00104425	yes
XLOC_013400	PGSC0003DMT400027591	BOP/NPR1/NIM1-like regulatory protein	6.95949	23.2159	1.73806	3.94789	5e-05	0.00104425	yes
XLOC_013402	PGSC0003DMT400027594	S-adenosylmethionine-dependent methyltransferase	1.70102	5.23748	1.62247	2.44799	0.007	0.0494853	yes
XLOC_013431	PGSC0003DMT400083816	Transcription repressor	4.86593	8.68797	0.836303	1.71895	0.00755	0.0501	yes
XLOC_013433	PGSC0003DMT400006269	Conserved gene of unknown function	3.82024	10.1708	1.4127	2.64512	0.0066	0.0474093	yes
XLOC_013509	PGSC0003DMT400062272	EDNR2GH7 protein	2.3062	0.87798	-1.39326	-2.12461	0.00475	0.0375558	yes
XLOC_013524	PGSC0003DMT400061642	Trehalose-6-phosphate synthase	12.2226	48.0755	1.97576	4.84496	5e-05	0.00104425	yes
XLOC_013547	PGSC0003DMT400007615	Microsomal omega-6-desaturase	0	1.21371	Inf	NA	5e-05	0.00104425	yes
XLOC_013617	PGSC0003DMT400084233	N-acetyltransferase	18.7166	32.6893	0.804504	2.16818	0.00575	0.0430102	yes
XLOC_013618	PGSC0003DMT400084243	Cysteine-type peptidase	0	1.27206	Inf	NA	5e-05	0.00104425	yes
XLOC_013839	PGSC0003DMT400073887	Ammonium transporter 1 member 2	11.4416	40.4789	1.82288	4.54915	5e-05	0.00104425	yes
XLOC_013906	PGSC0003DMT400008895	Conserved gene of unknown function	27.0753	45.8498	0.759936	2.20039	0.0097	0.0501	yes
XLOC_013912	PGSC0003DMT400004741	Annexin p35	133.972	73.2633	-0.870774	-2.10819	0.00115	0.0135306	yes
XLOC_013925	PGSC0003DMT400053142	Trehalose-6-phosphate synthase	12.1115	25.9707	1.1005	2.45065	0.00025	0.00403304	yes
XLOC_013926	PGSC0003DMT400053145	Acyl-coenzyme A oxidase 2, peroxisomal	14.8951	25.5851	0.780466	2.04895	0.0047	0.0372479	yes
XLOC_013932	PGSC0003DMT400017163	F-box protein 7	0	5.66614	Inf	NA	0.00125	0.0143902	yes
XLOC_013933	PGSC0003DMT400092345	Gene of unknown function	0	3.06095	Inf	NA	0.00025	0.00403304	yes
XLOC_013936	PGSC0003DMT400071750	Sulfate/bicarbonate/oxalate exchanger and transporter sat-1	4.28573	9.68116	1.17564	1.9414	0.00275	0.0257153	yes
XLOC_013981	PGSC0003DMT400042742	Stress enhanced protein 2	29.4423	124.805	2.08371	5.93205	5e-05	0.00104425	yes
XLOC_014057	PGSC0003DMT400059270	Calcium-binding protein	0	1.42921	Inf	NA	5e-05	0.00104425	yes
XLOC_014078	PGSC0003DMT400063955	F-box protein SKP2A	27.7604	68.6482	1.30619	3.01535	5e-05	0.00104425	yes
XLOC_014084	PGSC0003DMT400063944	GRAS6	12.815	28.0342	1.12936	2.65144	5e-05	0.00104425	yes
XLOC_014098	PGSC0003DMT400063922	Conserved gene of unknown function	0	1.36383	Inf	NA	5e-05	0.00104425	yes
XLOC_014117	PGSC0003DMT400002057	Histidine decarboxylase	68.2768	162.796	1.25359	3.1363	5e-05	0.00104425	yes
XLOC_014118	PGSC0003DMT400008929	Nodulin	11.3871	28.5686	1.32703	3.3273	0.0001	0.0019042	yes
XLOC_014124	PGSC0003DMT400022193	Conserved gene of unknown function	24.7241	60.9418	1.30151	3.9286	5e-05	0.00104425	yes
XLOC_014137	PGSC0003DMT400061938	Auxin-induced protein 5NG4	0	1.51131	Inf	NA	5e-05	0.00104425	yes
XLOC_014139	PGSC0003DMT400061933	F-box family protein	11.8854	20.3173	0.773516	1.7545	0.0071	0.0501	yes
XLOC_014141	PGSC0003DMT400061927	Conserved gene of unknown function	16.2044	29.0243	0.840876	2.17316	0.0029	0.0267242	yes
XLOC_014158	PGSC0003DMT400016310	Phosphoric diester hydrolase	13.4294	23.266	0.792824	1.79297	0.006	0.0443817	yes
XLOC_014160	PGSC0003DMT400016305	AP2/ERF domain-containing transcription factor	0	1.70304	Inf	NA	5e-05	0.00104425	yes
XLOC_014173	PGSC0003DMT400064553	Peroxidase	82.3074	160.036	0.959303	2.686	0.0002	0.00335589	yes
XLOC_014176	PGSC0003DMT400064545	Choline/ethanolamine kinase	15.6821	48.3268	1.6237	3.5258	5e-05	0.00104425	yes
XLOC_014181	PGSC0003DMT400064535	Leucine-rich repeat receptor protein kinase EXS	0.21353	1.1848	2.47214	2.34589	0.0012	0.0139516	yes
XLOC_014191	PGSC0003DMT400079998	Nam 7	14.5275	38.3503	1.40046	2.7321	5e-05	0.00104425	yes
XLOC_014193	PGSC0003DMT400079994	Oxidoreductase	0.484599	13.4626	4.79602	5.68399	5e-05	0.00104425	yes
XLOC_014201	PGSC0003DMT400070884	Transcription factor TGA7	10.6151	29.8897	1.49353	3.27186	5e-05	0.00104425	yes
XLOC_014214	PGSC0003DMT400070907	Gene of unknown function	0	6.39312	Inf	NA	5e-05	0.00104425	yes
XLOC_014216	PGSC0003DMT400070844	Gene of unknown function	2.32817	0	inf	NA	5e-05	0.00104425	yes
XLOC_014222	PGSC0003DMT400070903	Conserved gene of unknown function	0	1.4488	Inf	NA	5e-05	0.00104425	yes
XLOC_014234	PGSC0003DMT400024503	WD-repeat protein	14.4285	26.1628	0.858593	1.94456	0.00185	0.0192293	yes
XLOC_014243	PGSC0003DMT400045706	Carbohydrate transporter	1.49638	3.63327	1.27979	1.86569	0.0025	0.0239717	yes
XLOC_014264	PGSC0003DMT400016389	Conserved gene of unknown function	10.5209	19.0839	0.859095	1.87915	0.00335	0.0295389	yes
XLOC_014277	PGSC0003DMT400079158	Phi-1 protein	11.2299	24.6812	1.13607	2.80377	0.00045	0.00653627	yes
XLOC_014286	PGSC0003DMT400079183	Seryl-tRNA synthetase	10.4318	27.0596	1.37515	3.59326	0.0033	0.0292318	yes
XLOC_014289	PGSC0003DMT400079195	Gene of unknown function	0.979174	3.09519	1.66039	2.55725	0.0014	0.0156625	yes
XLOC_014294	PGSC0003DMT400005470	Purine transporter	15.6468	28.8584	0.883121	2.34936	0.00205	0.0207174	yes
XLOC_014310	PGSC0003DMT400024250	AT-hook DNA-binding protein	2.42604	26.9141	3.47169	6.4659	5e-05	0.00104425	yes
XLOC_014316	PGSC0003DMT400024240	Chromosome-associated kinesin KIF4A	10.1118	5.37173	-0.912582	-2.0705	0.0044	0.0356079	yes
XLOC_014321	PGSC0003DMT400024217	Protein VERNALIZATION-INSENSITIVE	8.41384	3.08464	-1.44766	-1.71121	0.0051	0.039518	yes
XLOC_014339	PGSC0003DMT400012744	Receptor protein kinase CLAVATA1	2.80449	5.42406	0.951632	2.00735	0.00375	0.0319333	yes
XLOC_014342	PGSC0003DMT400012733	Receptor protein kinase	5.28952	11.1107	1.07074	2.49811	0.00025	0.00403304	yes
XLOC_014345	PGSC0003DMT400012730	Amino acid transporter	55.5021	140.681	1.34181	2.4437	0.0002	0.00335589	yes
XLOC_014355	PGSC0003DMT400012710	Branched-chain amino acid aminotransferase	11.3346	76.5403	2.75548	7.12479	5e-05	0.00104425	yes
XLOC_014365	PGSC0003DMT400012671	Amino acid transporter	1.80675	5.74005	1.66767	2.28989	0.00055	0.00770257	yes
XLOC_014371	PGSC0003DMT400027563	1-O-acylglucose:anthocyanin-O-acyltransferase	14.2854	31.7644	1.15287	2.43147	0.00025	0.00403304	yes
XLOC_014381	PGSC0003DMT400027542	E3 ubiquitin ligase PUB14	9.98325	20.0519	1.00616	2.45798	0.001	0.0121637	yes
XLOC_014384	PGSC0003DMT400055391	C2H2-type zinc finger protein	1.49276	32.3636	4.43832	6.95739	5e-05	0.00104425	yes
XLOC_014388	PGSC0003DMT400055405	Small hydrophobic protein	3.97789	15.222	1.93608	3.73163	0.0002	0.00335589	yes
XLOC_014394	PGSC0003DMT400055426	Snakin-1	198.721	104.209	-0.931267	-3.56422	0.0009	0.0112963	yes
XLOC_014396	PGSC0003DMT400055428	Cyclin A	8.64987	3.82731	-1.17635	-2.41656	0.0019	0.019613	yes
XLOC_014398	PGSC0003DMT400008547	Cytochrome P450	0.918248	3.45776	1.91288	2.37861	0.0016	0.0173495	yes
XLOC_014403	PGSC0003DMT400008560	F-box protein GID2	159.97	270.915	0.760035	2.16871	0.00735	0.0501	yes
XLOC_014410	PGSC0003DMT400091765	F-box family protein	9.31779	17.3175	0.894175	2.18239	0.0016	0.0173495	yes
XLOC_014411	PGSC0003DMT400020513	Rer1 protein	31.4706	51.1001	0.699323	2.01008	0.0098	0.0501	yes
XLOC_014416	PGSC0003DMT400020522	Conserved gene of unknown function	44.2661	83.1264	0.909105	2.06074	0.0019	0.019613	yes
XLOC_014418	PGSC0003DMT400020525	DRE binding protein 1	25.9046	113.864	2.13603	6.20751	5e-05	0.00104425	yes
XLOC_014445	PGSC0003DMT400020590	Sterol carrier protein 2 (SCP-2) family protein	12.4415	22.2076	0.835893	2.13195	0.0051	0.039518	yes
XLOC_014455	PGSC0003DMT400020776	Conserved gene of unknown function	0	1.6926	Inf	NA	5e-05	0.00104425	yes
XLOC_014456	PGSC0003DMT400020777	Gene of unknown function	0	2.40129	Inf	NA	5e-05	0.00104425	yes
XLOC_014458	PGSC0003DMT400020607	Calmodulin 4	3.56298	13.051	1.87301	3.2883	0.0018	0.0188439	yes
XLOC_014479	PGSC0003DMT400030531	Nitrate transporter	4.96759	2.14782	-1.20967	-1.789	0.0086	0.0501	yes
XLOC_014493	PGSC0003DMT400043496	SCUTL2	1.96325	7.12042	1.85872	2.17784	0.00205	0.0207174	yes
XLOC_014494	PGSC0003DMT400071572	Cell cycle control protein cwf22	8.27946	4.3713	-0.921473	-2.00342	0.0018	0.0188439	yes
XLOC_014521	PGSC0003DMT400009451	3-ketoacyl-CoA synthase	13.5849	22.7093	0.741278	1.93335	0.00705	0.0497409	yes
XLOC_014526	PGSC0003DMT400009462	ST225	8.55472	29.1571	1.76905	4.14364	5e-05	0.00104425	yes
XLOC_014530	PGSC0003DMT400009475	Adenosine kinase	36.021	114.481	1.66819	3.85492	5e-05	0.00104425	yes
XLOC_014545	PGSC0003DMT400009507	Pre-pro-cysteine proteinase	541.715	1098.92	1.02048	2.14788	0.0084	0.0501	yes
XLOC_014567	PGSC0003DMT400009551	Carboxy-lyase	8.24397	30.2231	1.87424	3.84471	5e-05	0.00104425	yes
XLOC_014573	PGSC0003DMT400025533	Cofactor required for Sp1 transcriptional activation subunit	10.2761	19.2569	0.906087	1.7166	0.00755	0.0501	yes
XLOC_014577	PGSC0003DMT400025540	Conserved gene of unknown function	2.81406	7.46896	1.40826	2.88455	0.0001	0.0019042	yes
XLOC_014579	PGSC0003DMT400025543	DNAJ	298.642	660.165	1.14441	3.43435	0.00015	0.00267148	yes
XLOC_014580	PGSC0003DMT400025544	Kinesin heavy chain isolog	15.2068	8.39967	-0.856313	-1.90879	0.00595	0.0440965	yes
XLOC_014581	PGSC0003DMT400025547	Allergen Pru du 2.04	18.4776	37.9637	1.03885	2.38858	0.0003	0.00467605	yes
XLOC_014585	PGSC0003DMT400025559	Conserved gene of unknown function	0.545029	4.73794	3.11985	3.45172	0.0039	0.0328272	yes
XLOC_014593	PGSC0003DMT400025575	Ring finger protein	8.59085	28.7568	1.74303	4.23308	5e-05	0.00104425	yes
XLOC_014594	PGSC0003DMT400025576	Nucleoredoxin	12.3615	21.9455	0.828077	1.85175	0.00325	0.0289553	yes
XLOC_014595	PGSC0003DMT400025579	Calcium-dependent protein kinase	5.9415	2.17197	-1.45182	-2.29138	0.0007	0.00928731	yes
XLOC_014600	PGSC0003DMT400025593	Mechanosensitive ion channel domain-containing protein	1.2229	2.61176	1.09471	1.759	0.0084	0.0501	yes
XLOC_014601	PGSC0003DMT400025597	Conserved gene of unknown function	14.9144	42.8939	1.52407	2.5299	0.00175	0.0185181	yes
XLOC_014615	PGSC0003DMT400025646	Conserved gene of unknown function	17.0822	8.97071	-0.929202	-1.74679	0.0075	0.0501	yes
XLOC_014631	PGSC0003DMT400025689	Zinc finger family protein	10.9529	49.1779	2.1667	5.53213	5e-05	0.00104425	yes
XLOC_014639	PGSC0003DMT400025712	Conserved gene of unknown function	58.7876	101.382	0.786214	2.3716	0.0036	0.0310282	yes
XLOC_014643	PGSC0003DMT400025724	MRNA, 952 bp sequence	4.94936	19.5536	1.98212	4.16042	5e-05	0.00104425	yes
XLOC_014672	PGSC0003DMT400007459	Sn-1 protein	0	2.40125	Inf	NA	5e-05	0.00104425	yes
XLOC_014674	PGSC0003DMT400007440	Nitrate transporter	0	2.27261	Inf	NA	5e-05	0.00104425	yes
XLOC_014702	PGSC0003DMT400041052	Methylketone synthase II	0	2.26888	Inf	NA	5e-05	0.00104425	yes
XLOC_014704	PGSC0003DMT400041054	Alpha-glucosidase	5.12924	1.89026	-1.44016	-2.66179	0.0003	0.00467605	yes
XLOC_014709	PGSC0003DMT400020030	Transcription factor	3.33295	8.32356	1.3204	2.45374	0.0005	0.00711876	yes
XLOC_014718	PGSC0003DMT400015323	Wall-associated kinase	1.54568	0.446181	-1.79254	-2.11205	0.00455	0.0364067	yes
XLOC_014719	PGSC0003DMT400015320	Tropinone reductase II	16.441	42.8055	1.3805	2.97157	5e-05	0.00104425	yes
XLOC_014724	PGSC0003DMT400015306	Gene of unknown function	3.99335	11.0848	1.47292	2.86156	0.001	0.0121637	yes
XLOC_014727	PGSC0003DMT400015298	Fertility restorer	0.134961	1.40553	3.3805	1.34814	0.00125	0.0143902	yes
XLOC_014773	PGSC0003DMT400075725	Polygalacturonase	9.1354	3.92116	-1.22019	-1.9258	0.00545	0.0414852	yes
XLOC_014776	PGSC0003DMT400089882	Zeatin O-xylosyltransferase	41.6397	23.8672	-0.802933	-2.33592	0.00745	0.0501	yes
XLOC_014777	PGSC0003DMT400094581	UDP-glucosyltransferase	9.65063	22.6587	1.23137	3.01278	0.00015	0.00267148	yes
XLOC_014862	PGSC0003DMT400065446	Gene of unknown function	0.870709	7.1307	3.03378	3.64978	0.009	0.0501	yes
XLOC_014907	PGSC0003DMT400071314	Histone H4	267.477	134.549	-0.99129	-3.76813	0.00015	0.00267148	yes
XLOC_014910	PGSC0003DMT400071311	Ubiquitin carrier protein	159.364	266.099	0.739638	2.2746	0.00535	0.040874	yes
XLOC_014927	PGSC0003DMT400027949	Glutaredoxin	0	1.67671	Inf	NA	5e-05	0.00104425	yes
XLOC_014929	PGSC0003DMT400027951	Monothiol glutaredoxin-S2	1.71175	17.4697	3.35131	5.14577	0.001	0.0121637	yes
XLOC_014970	PGSC0003DMT400060612	PASTICCINO 2	15.1619	30.6448	1.01519	1.92786	0.0026	0.0246719	yes
XLOC_014989	PGSC0003DMT400060811	TNFR/CD27/30/40/95 cysteine-rich region	0	1.90554	Inf	NA	5e-05	0.00104425	yes
XLOC_015023	PGSC0003DMT400070123	Conserved gene of unknown function	12.0429	6.6448	-0.857878	-1.85113	0.00565	0.0425275	yes
XLOC_015058	PGSC0003DMT400070218	Zeatin O-glucosyltransferase	0.594181	5.52462	3.2169	4.11936	0.0002	0.00335589	yes
XLOC_015081	PGSC0003DMT400033128	Calmodulin binding protein SUN	9.64052	4.19586	-1.20015	-2.10147	0.0026	0.0246719	yes
XLOC_015093	PGSC0003DMT400019730	ERD15	181.694	414.43	1.18962	2.64451	0.0001	0.0019042	yes
XLOC_015101	PGSC0003DMT400027608	Cellular retinaldehyde-binding/triple function, C-terminal	13.4932	24.3099	0.849313	2.20206	0.00205	0.0207174	yes
XLOC_015226	PGSC0003DMT400061679	FAD binding domain containing protein	7.24261	19.4728	1.42688	2.86146	5e-05	0.00104425	yes
XLOC_015306	PGSC0003DMT400066088	Short-chain dehydrogenase	9.46112	25.2457	1.41595	3.43053	0.00135	0.0152422	yes
XLOC_015350	PGSC0003DMT400096944	Cytochrome P450 monooxygenase CYP736B	0	1.43119	Inf	NA	5e-05	0.00104425	yes
XLOC_015447	PGSC0003DMT400045580	Serine/threonine-protein kinase PBS1	6.62865	12.8976	0.960312	1.92707	0.0035	0.0304485	yes
XLOC_015467	PGSC0003DMT400041012	F-box family protein	3.13479	5.98838	0.933795	1.71968	0.00765	0.0501	yes
XLOC_015512	PGSC0003DMT400027752	Conserved gene of unknown function	5.18403	10.2952	0.989823	2.1692	0.00415	0.0342685	yes
XLOC_015518	PGSC0003DMT400054126	Conserved gene of unknown function	4.96506	0.23491	-4.40163	-2.05928	0.0016	0.0173495	yes
XLOC_015539	PGSC0003DMT400010602	Conserved gene of unknown function	5.44945	10.4131	0.934221	1.92495	0.00305	0.0277556	yes
XLOC_015571	PGSC0003DMT400027291	Cytochrome P450	9.67629	26.9352	1.47697	2.53903	0.00015	0.00267148	yes
XLOC_015578	PGSC0003DMT400027278	Protein phosphatase-2c	10.6506	17.5469	0.720277	1.6856	0.00875	0.0501	yes
XLOC_015595	PGSC0003DMT400018728	Conserved gene of unknown function	221.416	390.334	0.817952	2.94598	0.0023	0.0225757	yes
XLOC_015609	PGSC0003DMT400004765	TLD family protein	6.12432	12.6346	1.04476	2.16275	0.0005	0.00711876	yes
XLOC_015630	PGSC0003DMT400053152	AP2/ERF domain-containing transcription factor	45.5996	137.195	1.58914	4.13785	5e-05	0.00104425	yes
XLOC_015641	PGSC0003DMT400071775	Aspartate aminotransferase	17.4857	30.2966	0.792983	1.89372	0.00305	0.0277556	yes
XLOC_015642	PGSC0003DMT400071759	Gene of unknown function	8.3033	16.8703	1.02273	2.43881	0.0021	0.0210805	yes
XLOC_015656	PGSC0003DMT400033320	Conserved gene of unknown function	12.6014	34.238	1.44201	3.95519	0.00105	0.0126351	yes
XLOC_015685	PGSC0003DMT400042706	Glutaredoxin family protein	0	4.46533	Inf	NA	5e-05	0.00104425	yes
XLOC_015688	PGSC0003DMT400042748	Auxin-induced SAUR	0	1.33156	Inf	NA	5e-05	0.00104425	yes
XLOC_015690	PGSC0003DMT400042698	Auxin-induced SAUR	0	1.01732	Inf	NA	5e-05	0.00104425	yes
XLOC_015735	PGSC0003DMT400050726	Organic anion transporter	13.99	33.0706	1.24115	2.71392	5e-05	0.00104425	yes
XLOC_015806	PGSC0003DMT400063827	Maltose transporter	8.03806	15.8777	0.982084	2.12017	0.0011	0.0130966	yes
XLOC_015824	PGSC0003DMT400063787	Brassinosteroid LRR receptor kinase	5.53892	1.37013	-2.01529	-2.27262	0.0013	0.0148203	yes
XLOC_015838	PGSC0003DMT400002094	F-box family protein	17.4089	29.2354	0.747887	1.97246	0.00695	0.0493062	yes
XLOC_015840	PGSC0003DMT400002100	BZIP transcriptional activator RSG	7.86499	17.8402	1.18161	2.73693	0.00035	0.00533063	yes
XLOC_015861	PGSC0003DMT400016288	Fimbriae-associated protein Fap1	4.84725	2.5334	-0.936095	-1.91132	0.00615	0.0451262	yes
XLOC_015864	PGSC0003DMT400016276	COV1	11.086	27.5823	1.315	2.76859	5e-05	0.00104425	yes
XLOC_015879	PGSC0003DMT400064512	Short-chain dehydrogenase/reductase	18.8039	41.2795	1.13439	3.14747	5e-05	0.00104425	yes
XLOC_015882	PGSC0003DMT400064505	Class IV chitinase	1.03125	7.26447	2.81647	2.87044	0.0007	0.00928731	yes
XLOC_015886	PGSC0003DMT400064495	Phosphoglycerate mutase	1.84319	5.37766	1.54477	1.66993	0.00715	0.0501	yes
XLOC_015899	PGSC0003DMT400079988	Conserved gene of unknown function	13.7549	32.0886	1.22212	2.36242	0.0003	0.00467605	yes
XLOC_015905	PGSC0003DMT400079968	Sur2 hydroxylase/desaturase	3.17734	11.7822	1.89072	1.8124	0.0024	0.0233028	yes
XLOC_015930	PGSC0003DMT400070818	40S ribosomal protein S25	161.067	86.1556	-0.902648	-3.63321	0.0016	0.0173495	yes
XLOC_015937	PGSC0003DMT400024517	Sulfate transporter	4.9672	9.51289	0.937449	2.08589	0.00415	0.0342685	yes
XLOC_015942	PGSC0003DMT400024535	Periplasmic beta-glucosidase	2.90105	0.750475	-1.9507	-2.83237	0.00085	0.0108121	yes
XLOC_015950	PGSC0003DMT400045658	LRR receptor-like serine/threonine-protein kinase	0.318407	3.95621	3.63517	4.28695	5e-05	0.00104425	yes
XLOC_015958	PGSC0003DMT400016424	5'-adenylylsulfate reductase-like 4	34.9186	63.2467	0.856996	2.07203	0.00145	0.0160521	yes
XLOC_015964	PGSC0003DMT400079198	Glycosyltransferase	1.70775	4.53077	1.40766	2.67677	0.0001	0.0019042	yes
XLOC_015970	PGSC0003DMT400079206	Phi-1 protein	4.43763	17.5013	1.9796	4.01675	5e-05	0.00104425	yes
XLOC_015971	PGSC0003DMT400079207	Phi-1 protein	2.47893	12.6811	2.35489	4.15415	5e-05	0.00104425	yes
XLOC_015972	PGSC0003DMT400079208	Phi-1 protein	4.34175	23.4945	2.43597	5.01908	5e-05	0.00104425	yes
XLOC_015974	PGSC0003DMT400079211	Serine/threonine-protein kinase SAPK1	2.73368	6.81892	1.3187	2.07941	0.0018	0.0188439	yes
XLOC_015992	PGSC0003DMT400005446	DNA binding protein	8.05907	3.8072	-1.08188	-1.85625	0.006	0.0443817	yes
XLOC_015995	PGSC0003DMT400005432	Multidrug resistance pump	0.525359	2.52266	2.26357	2.39736	0.00115	0.0135306	yes
XLOC_016001	PGSC0003DMT400005419	LeTIR	37.0417	68.9089	0.89554	1.67532	0.008	0.0501	yes
XLOC_016004	PGSC0003DMT400033597	Kinase family protein	5.39988	10.8633	1.00846	2.25982	0.0022	0.0218084	yes
XLOC_016006	PGSC0003DMT400033587	D2/4-type cyclin	5.28056	10.632	1.00965	2.09039	0.00155	0.0169367	yes
XLOC_016011	PGSC0003DMT400088323	Aspartic proteinase nepenthesin-1	31.2595	14.5459	-1.10369	-2.89145	0.00025	0.00403304	yes
XLOC_016012	PGSC0003DMT400033577	ER6 protein	30.2541	66.0185	1.12574	2.16724	0.00085	0.0108121	yes
XLOC_016039	PGSC0003DMT400016330	PB1 domain-containing protein	31.3716	93.5724	1.57663	3.94668	5e-05	0.00104425	yes
XLOC_016042	PGSC0003DMT400016325	Ufm1-conjugating enzyme	37.1088	81.7991	1.14032	3.22704	5e-05	0.00104425	yes
XLOC_016054	PGSC0003DMT400012608	Conserved gene of unknown function	0.973292	2.40115	1.30278	1.89355	0.00385	0.0324925	yes
XLOC_016065	PGSC0003DMT400012587	Conserved gene of unknown function	176.665	340.832	0.948046	2.54081	0.0012	0.0139516	yes
XLOC_016071	PGSC0003DMT400012570	Conserved gene of unknown function	54.2639	23.6397	-1.19878	-1.91232	0.00515	0.0397343	yes
XLOC_016072	PGSC0003DMT400012568	Protein PHLOEM PROTEIN 2-LIKE A10	6.92692	15.3094	1.14413	2.7272	0.0002	0.00335589	yes
XLOC_016085	PGSC0003DMT400092427	Sigma factor sigb regulation protein rsbq	21.1344	134.272	2.66749	9.84451	5e-05	0.00104425	yes
XLOC_016086	PGSC0003DMT400097280	Sigma factor sigb regulation protein rsbq	16.8218	79.0906	2.23317	7.52742	5e-05	0.00104425	yes
XLOC_016098	PGSC0003DMT400055452	Conserved gene of unknown function	106.138	197.428	0.895383	2.73368	0.00155	0.0169367	yes
XLOC_016112	PGSC0003DMT400008569	Tuber-specific and sucrose-responsive element binding factor	35.9593	99.0029	1.46111	3.91343	5e-05	0.00104425	yes
XLOC_016117	PGSC0003DMT400020650	DCL protein	7.15128	15.4478	1.11113	2.59084	0.00125	0.0143902	yes
XLOC_016127	PGSC0003DMT400020669	ABRE binding factor	32.0723	55.4426	0.789666	1.92177	0.00305	0.0277556	yes
XLOC_016128	PGSC0003DMT400020673	Protein DCL, chloroplastic	15.9101	27.014	0.763765	2.02875	0.0091	0.0501	yes
XLOC_016132	PGSC0003DMT400020677	Paramyosin	9.3986	5.55969	-0.757441	-1.7886	0.0074	0.0501	yes
XLOC_016149	PGSC0003DMT400020763	MAP protein kinase	2.27684	4.68219	1.04015	1.78148	0.00595	0.0440965	yes
XLOC_016151	PGSC0003DMT400020768	Protein Z	13.6037	26.3889	0.955937	2.50056	0.00065	0.00877939	yes
XLOC_016154	PGSC0003DMT400030513	Serpin	0.568313	3.83135	2.75309	3.3411	0.00095	0.0117381	yes
XLOC_016156	PGSC0003DMT400030505	Protein Z	2.52144	0.481019	-2.39008	-2.61028	0.0079	0.0501	yes
XLOC_016165	PGSC0003DMT400008622	P450 mono-oxygenase	0	3.77703	Inf	NA	5e-05	0.00104425	yes
XLOC_016166	PGSC0003DMT400008621	F-box and wd40 domain protein	0.385621	3.05685	2.98679	3.21188	0.0019	0.019613	yes
XLOC_016168	PGSC0003DMT400043490	Plastidial lipoyltransferase 2	5.2572	1.60516	-1.71157	-2.08301	0.00235	0.0229661	yes
XLOC_016169	PGSC0003DMT400043487	EMB2756	3.39258	6.39967	0.915617	1.72992	0.00845	0.0501	yes
XLOC_016174	PGSC0003DMT400043473	Metalloendopeptidase	11.3851	27.1221	1.25232	2.19744	0.002	0.0203608	yes
XLOC_016178	PGSC0003DMT400071598	NAC domain protein	15.9048	33.6099	1.07943	2.41344	0.0005	0.00711876	yes
XLOC_016179	PGSC0003DMT400071599	Geranylgeranyl pyrophosphate synthase 2	4.31664	16.5736	1.94091	4.02775	5e-05	0.00104425	yes
XLOC_016192	PGSC0003DMT400013174	Nucleic acid binding protein	4.63361	12.0855	1.38307	3.09697	5e-05	0.00104425	yes
XLOC_016208	PGSC0003DMT400009562	ATP binding protein	15.12	8.4259	-0.843556	-2.04975	0.0029	0.0267242	yes
XLOC_016214	PGSC0003DMT400009580	Sugar transporter ERD6-like 6	16.3364	34.0901	1.06126	2.81235	5e-05	0.00104425	yes
XLOC_016225	PGSC0003DMT400009601	Nicotiana tabacum wound inducive mRNA , complete cds	28.7762	62.9452	1.12922	3.00061	0.00015	0.00267148	yes
XLOC_016233	PGSC0003DMT400009619	Ubiquitin carrier protein	36.5484	62.9521	0.784446	1.69377	0.0092	0.0501	yes
XLOC_016236	PGSC0003DMT400009623	Thioredoxin	96.1836	171.721	0.836208	2.78045	0.00215	0.0214705	yes
XLOC_016264	PGSC0003DMT400025736	Beta-fructofuranosidase	41.3153	67.0855	0.699324	1.90548	0.008	0.0501	yes
XLOC_016265	PGSC0003DMT400025737	Conserved gene of unknown function	1.65863	5.53564	1.73876	1.8109	0.00945	0.0501	yes
XLOC_016271	PGSC0003DMT400025752	Gene of unknown function	29.5674	51.3688	0.796885	1.81431	0.00435	0.0353305	yes
XLOC_016289	PGSC0003DMT400025791	Conserved gene of unknown function	23.8209	70.4608	1.56459	4.2337	5e-05	0.00104425	yes
XLOC_016290	PGSC0003DMT400025792	Ornithine decarboxylase	42.7567	78.2606	0.872137	2.3628	0.00165	0.0177525	yes
XLOC_016335	PGSC0003DMT400025901	RNA recognition motif-containing protein	8.70086	21.0788	1.27656	2.9234	5e-05	0.00104425	yes
XLOC_016339	PGSC0003DMT400025910	B2-type cyclin dependent kinase	117.736	55.5695	-1.08318	-3.12444	5e-05	0.00104425	yes
XLOC_016343	PGSC0003DMT400025921	BZIP transcription factor protein	27.2685	47.1537	0.790136	2.14782	0.00495	0.0386836	yes
XLOC_016349	PGSC0003DMT400065938	Uncharacterized aarF domain-containing protein kinase, chloroplastic	29.5294	63.9004	1.11367	2.62041	5e-05	0.00104425	yes
XLOC_016375	PGSC0003DMT400072963	Alpha-1,4 glucan phosphorylase L-2 isozyme, chloroplastic/amyloplastic	43.2249	18.7676	-1.20361	-1.97024	0.0021	0.0210805	yes
XLOC_016398	PGSC0003DMT400072890	MADS-box transcription factor	6.24979	1.30477	-2.26001	-1.95712	0.0038	0.0322015	yes
XLOC_016408	PGSC0003DMT400093623	Conserved gene of unknown function	15.7421	6.22339	-1.33886	-2.85802	0.0093	0.0501	yes
XLOC_016411	PGSC0003DMT400072875	Flavonol 4'-sulfotransferase	5.39181	0.904407	-2.57573	-3.10452	0.0092	0.0501	yes
XLOC_016421	PGSC0003DMT400050546	Inositol or phosphatidylinositol kinase	98.7397	171.458	0.796155	1.97214	0.0051	0.039518	yes
XLOC_016462	PGSC0003DMT400064623	Gene of unknown function	0	25.5147	Inf	NA	5e-05	0.00104425	yes
XLOC_016487	PGSC0003DMT400033755	Conserved gene of unknown function	14.4016	34.7774	1.27192	3.30081	0.0002	0.00335589	yes
XLOC_016512	PGSC0003DMT400037738	Conserved gene of unknown function	29.7836	17.4323	-0.772751	-1.7806	0.00755	0.0501	yes
XLOC_016528	PGSC0003DMT400078546	Conserved gene of unknown function	25.8758	47.5294	0.877218	2.08309	0.0013	0.0148203	yes
XLOC_016548	PGSC0003DMT400078499	Membrane associated ring finger 1,8	2.21553	10.0501	2.18149	3.31462	5e-05	0.00104425	yes
XLOC_016623	PGSC0003DMT400045471	Homeobox protein	5.03166	19.575	1.9599	3.75993	5e-05	0.00104425	yes
XLOC_016626	PGSC0003DMT400045466	Nitrate transporter	3.33384	9.54361	1.51735	3.11519	5e-05	0.00104425	yes
XLOC_016657	PGSC0003DMT400058247	Conserved gene of unknown function	4.42727	27.4059	2.63	5.39294	5e-05	0.00104425	yes
XLOC_016663	PGSC0003DMT400040333	F-box and wd40 domain protein	12.5844	37.0094	1.55626	3.37914	5e-05	0.00104425	yes
XLOC_016679	PGSC0003DMT400040290	Conserved gene of unknown function	63.0573	34.7041	-0.861556	-2.59829	0.00145	0.0160521	yes
XLOC_016681	PGSC0003DMT400040287	D1-type cyclin	32.5502	52.6293	0.6932	1.91026	0.00765	0.0501	yes
XLOC_016683	PGSC0003DMT400040285	LATD/NIP	27.3482	67.4054	1.30142	3.51096	5e-05	0.00104425	yes
XLOC_016707	PGSC0003DMT400095861	Spotted leaf protein	0.531489	4.16851	2.97142	3.63567	0.00045	0.00653627	yes
XLOC_016715	PGSC0003DMT400079558	Polygalacturonase non-catalytic subunit AroGP3	12.0022	5.57785	-1.10552	-2.08442	0.00225	0.0221899	yes
XLOC_016719	PGSC0003DMT400079566	Polygalacturonase non-catalytic subunit AroGP3	113.422	46.2353	-1.29463	-2.69423	0.00015	0.00267148	yes
XLOC_016720	PGSC0003DMT400079569	Conserved gene of unknown function	3.38849	0	inf	NA	5e-05	0.00104425	yes
XLOC_016743	PGSC0003DMT400035058	Conserved gene of unknown function	11.0943	20.761	0.904058	2.21897	0.00435	0.0353305	yes
XLOC_016747	PGSC0003DMT400035064	ATP-citrate synthase	19.5369	10.5472	-0.889341	-2.21322	0.0011	0.0130966	yes
XLOC_016773	PGSC0003DMT400019852	Lipase	98.5984	186.42	0.918922	2.14583	0.0011	0.0130966	yes
XLOC_016787	PGSC0003DMT400047888	Conserved gene of unknown function	10.167	20.322	0.999143	2.22371	0.00095	0.0117381	yes
XLOC_016793	PGSC0003DMT400047880	Elicitor resposible protein	190.199	380.319	0.999701	3.27384	0.00055	0.00770257	yes
XLOC_016794	PGSC0003DMT400096469	Gene of unknown function	44.4809	107.733	1.2762	5.78719	0.00045	0.00653627	yes
XLOC_016797	PGSC0003DMT400043706	RNase H family protein	0.338054	1.61858	2.2594	2.43668	0.0068	0.0485421	yes
XLOC_016801	PGSC0003DMT400043688	Conserved gene of unknown function	70.7983	34.956	-1.01818	-2.34076	0.0015	0.0164838	yes
XLOC_016843	PGSC0003DMT400044982	DNA binding protein	13.8254	4.96562	-1.47727	-3.05117	0.00065	0.00877939	yes
XLOC_016844	PGSC0003DMT400044983	Gene of unknown function	0	5.11021	Inf	NA	5e-05	0.00104425	yes
XLOC_016846	PGSC0003DMT400044986	Cdk10/11	16.0144	8.47536	-0.918025	-2.1147	0.00165	0.0177525	yes
XLOC_016850	PGSC0003DMT400044997	Ubiquitin-protein ligase	0.792392	3.34157	2.07624	2.89809	0.00175	0.0185181	yes
XLOC_016871	PGSC0003DMT400074842	Small rubber particle protein	342.592	726.276	1.08403	2.41107	0.0018	0.0188439	yes
XLOC_016887	PGSC0003DMT400056374	Squamosa promoter-binding protein	30.3799	16.2233	-0.905049	-1.99985	0.00325	0.0289553	yes
XLOC_016899	PGSC0003DMT400028017	Conserved gene of unknown function	3.2823	0	inf	NA	5e-05	0.00104425	yes
XLOC_016921	PGSC0003DMT400056068	Myosin heavy chain, clone	42.1884	24.5155	-0.783153	-1.81976	0.00565	0.0425275	yes
XLOC_016923	PGSC0003DMT400088591	RRNA methylase	12.7764	6.87469	-0.894114	-2.02808	0.009	0.0501	yes
XLOC_016928	PGSC0003DMT400056052	Zinc finger protein	0	4.315	Inf	NA	5e-05	0.00104425	yes
XLOC_016983	PGSC0003DMT400025403	K(+) efflux antiporter 6	10.7613	3.44603	-1.64285	-2.94422	0.00695	0.0493062	yes
XLOC_017003	PGSC0003DMT400041444	Conserved gene of unknown function	17.2308	54.7802	1.66867	4.54458	5e-05	0.00104425	yes
XLOC_017143	PGSC0003DMT400048482	Membrin 11	4.66072	12.7078	1.44709	3.04654	0.00025	0.00403304	yes
XLOC_017150	PGSC0003DMT400056767	Cytochrome P450	6.7542	41.5457	2.62084	5.39041	5e-05	0.00104425	yes
XLOC_017160	PGSC0003DMT400028291	NOI	67.5063	136.462	1.0154	4.86836	0.00525	0.040304	yes
XLOC_017164	PGSC0003DMT400014172	RING-H2 finger protein ATL3J	8.93581	31.3821	1.81227	3.55177	5e-05	0.00104425	yes
XLOC_017253	PGSC0003DMT400013504	Peroxidase	233.093	113.008	-1.04449	-1.80469	0.00685	0.0488344	yes
XLOC_017269	PGSC0003DMT400035609	Cytochrome P450	0.86279	2.68768	1.63928	2.21553	0.0069	0.0491	yes
XLOC_017299	PGSC0003DMT400084203	TAF-3	9.05892	23.5263	1.37686	2.9772	5e-05	0.00104425	yes
XLOC_017300	PGSC0003DMT400084207	Ubiquitin carrier protein	106.425	208.198	0.968115	2.27891	0.00055	0.00770257	yes
XLOC_017302	PGSC0003DMT400084210	Jasmonic acid-amino acid-conjugating enzyme	7.07466	51.6169	2.86711	6.09322	5e-05	0.00104425	yes
XLOC_017306	PGSC0003DMT400046345	Cyclic nucleotide-gated calmodulin-binding ion channel	1.9708	4.91103	1.31725	2.49464	0.0008	0.0103049	yes
XLOC_017317	PGSC0003DMT400018140	Tetratricopeptide repeat (TPR)-containing protein	24.3352	11.0106	-1.14415	-2.53182	0.0003	0.00467605	yes
XLOC_017388	PGSC0003DMT400018675	Leucine-rich repeat receptor kinase	6.4795	3.31686	-0.966066	-2.12021	0.0024	0.0233028	yes
XLOC_017389	PGSC0003DMT400018674	CXE carboxylesterase	15.1266	31.3818	1.05284	2.69882	0.00025	0.00403304	yes
XLOC_017398	PGSC0003DMT400077388	Conserved gene of unknown function	2.20962	20.3553	3.20354	5.73169	0.0038	0.0322015	yes
XLOC_017399	PGSC0003DMT400056203	Gene of unknown function	15.8177	40.3085	1.34954	3.81355	0.00045	0.00653627	yes
XLOC_017403	PGSC0003DMT400056192	Inositol-3-phosphate synthase	118.78	219.719	0.887362	2.29341	0.0019	0.019613	yes
XLOC_017412	PGSC0003DMT400041331	Pti4	10.9345	51.3761	2.23221	5.51928	5e-05	0.00104425	yes
XLOC_017416	PGSC0003DMT400030442	Caspase	4.05566	0.619328	-2.71116	-3.08728	0.00455	0.0364067	yes
XLOC_017432	PGSC0003DMT400069733	AP2-domain DNA-binding protein	2.99329	7.63624	1.35113	2.63303	0.0007	0.00928731	yes
XLOC_017434	PGSC0003DMT400069735	Ferritin	13.6021	28.7757	1.08102	2.29574	0.0004	0.00594774	yes
XLOC_017444	PGSC0003DMT400069755	Anthocyanin 5-aromatic acyltransferase	0.22671	3.82334	4.07592	3.86114	0.003	0.0274348	yes
XLOC_017460	PGSC0003DMT400069792	ESC	0	1.84159	Inf	NA	5e-05	0.00104425	yes
XLOC_017463	PGSC0003DMT400069796	ER glycerol-phosphate acyltransferase	21.4189	42.4868	0.988132	2.24223	0.0008	0.0103049	yes
XLOC_017476	PGSC0003DMT400069838	Protein phosphatase 2c	8.50748	18.4579	1.11743	2.36073	0.0003	0.00467605	yes
XLOC_017506	PGSC0003DMT400040749	DnaJ isoform	14.0393	58.5472	2.06013	5.2405	5e-05	0.00104425	yes
XLOC_017546	PGSC0003DMT400060484	Geranylgeranyltransferase type I beta subunit	3.84713	8.60735	1.16179	2.25537	0.0011	0.0130966	yes
XLOC_017551	PGSC0003DMT400060473	UDP-glucuronate decarboxylase 1	82.4328	49.9854	-0.721713	-2.01348	0.0077	0.0501	yes
XLOC_017554	PGSC0003DMT400060470	Amino acid binding protein	67.195	146.809	1.12751	2.98832	0.0001	0.0019042	yes
XLOC_017561	PGSC0003DMT400060454	Conserved gene of unknown function	0	3.55777	Inf	NA	5e-05	0.00104425	yes
XLOC_017616	PGSC0003DMT400060319	V-type proton ATPase subunit G 2	53.8841	30.6342	-0.814717	-1.88097	0.00435	0.0353305	yes
XLOC_017642	PGSC0003DMT400072873	Ribulose-1,5 bisphosphate carboxylase/oxygenase large subunit N-methyltransferase, chloroplastic	16.7491	9.68572	-0.79015	-1.95452	0.0049	0.0383762	yes
XLOC_017666	PGSC0003DMT400072807	Conserved gene of unknown function	65.0373	37.9695	-0.776425	-2.3274	0.0037	0.0316123	yes
XLOC_017708	PGSC0003DMT400050570	BHLH domain class transcription factor	9.05023	3.51634	-1.36388	-2.02277	0.00185	0.0192293	yes
XLOC_017743	PGSC0003DMT400002145	Serine-threonine protein kinase, plant-type	8.17096	4.08904	-0.998743	-2.08875	0.00545	0.0414852	yes
XLOC_017754	PGSC0003DMT400002162	DNA binding protein	42.7177	83.3052	0.963574	2.8468	0.0003	0.00467605	yes
XLOC_017779	PGSC0003DMT400037754	Transcription factor	0.448598	4.50457	3.3279	2.04039	0.00035	0.00533063	yes
XLOC_017814	PGSC0003DMT400078574	Nonspecific lipid-transfer protein	39.7139	68.7417	0.79154	2.45132	0.00485	0.0381008	yes
XLOC_017816	PGSC0003DMT400078420	Nucleotidyltransferase	3.03094	6.18327	1.0286	1.97383	0.00955	0.0501	yes
XLOC_017817	PGSC0003DMT400078418	Phosphatidic acid phosphatase alpha	7.70659	16.8733	1.13058	2.03041	0.0014	0.0156625	yes
XLOC_017839	PGSC0003DMT400078374	TRANSPARENT TESTA 12 protein	1.84909	5.11773	1.46869	2.53634	0.0011	0.0130966	yes
XLOC_017845	PGSC0003DMT400078364	Repressor of RNA polymerase III transcription MAF1	25.1532	53.0165	1.0757	2.49578	5e-05	0.00104425	yes
XLOC_017885	PGSC0003DMT400047438	NAC domain protein NAC2	1.30039	12.9455	3.31543	4.25201	5e-05	0.00104425	yes
XLOC_017936	PGSC0003DMT400045411	Transport protein	9.28618	17.0294	0.874867	1.89391	0.0046	0.036698	yes
XLOC_017947	PGSC0003DMT400058263	Binding protein	5.97179	11.9436	1	1.95799	0.0034	0.0298287	yes
XLOC_017955	PGSC0003DMT400058282	CW14 protein	18.2147	29.2314	0.682415	1.82137	0.00955	0.0501	yes
XLOC_017992	PGSC0003DMT400040231	LATD/NIP	6.18269	11.0165	0.833356	1.92903	0.0082	0.0501	yes
XLOC_018002	PGSC0003DMT400010528	Trehalose 6-phosphate synthase	6.13673	13.6723	1.15571	2.58742	0.0001	0.0019042	yes
XLOC_018003	PGSC0003DMT400010525	Potassium transporter	2.42243	4.8341	0.996792	2.02062	0.0048	0.0378402	yes
XLOC_018007	PGSC0003DMT400010515	Xyloglucan endotransglycosylase hydrolase	2.31923	0.446483	-2.37697	-1.91172	0.00765	0.0501	yes
XLOC_018014	PGSC0003DMT400043815	Conserved gene of unknown function	0	2.0489	Inf	NA	0.0007	0.00928731	yes
XLOC_018021	PGSC0003DMT400079598	Conserved gene of unknown function	11.4251	5.81024	-0.975541	-2.19772	0.00275	0.0257153	yes
XLOC_018090	PGSC0003DMT400030624	Fe-S metabolism associated domain-containing protein	0.276267	1.61751	2.54964	1.67078	0.0039	0.0328272	yes
XLOC_018093	PGSC0003DMT400030618	MAP kinase phosphatase 1	4.57214	9.4525	1.04783	2.26619	0.00125	0.0143902	yes
XLOC_018103	PGSC0003DMT400043699	Conserved gene of unknown function	114.922	59.2414	-0.955979	-2.12177	0.0015	0.0164838	yes
XLOC_018105	PGSC0003DMT400043704	F-box and wd40 domain protein	10.8487	39.126	1.85061	4.55346	5e-05	0.00104425	yes
XLOC_018120	PGSC0003DMT400031255	Conserved gene of unknown function	15.5797	5.65622	-1.46176	-2.46336	0.0005	0.00711876	yes
XLOC_018130	PGSC0003DMT400045024	Plant mitotic spindle assembly checkpoint protein mad2	33.4006	17.4757	-0.934518	-2.11606	0.0016	0.0173495	yes
XLOC_018178	PGSC0003DMT400036482	Drought-induced protein 1	57.2468	121.001	1.07976	3.28438	0.00035	0.00533063	yes
XLOC_018185	PGSC0003DMT400056370	Conserved gene of unknown function	45.7545	96.6766	1.07925	2.38076	0.0003	0.00467605	yes
XLOC_018192	PGSC0003DMT400051026	Conserved gene of unknown function	55.7603	28.8635	-0.949993	-2.18695	0.0007	0.00928731	yes
XLOC_018212	PGSC0003DMT400021966	MtN3 protein	6.77946	21.4681	1.66295	3.81141	5e-05	0.00104425	yes
XLOC_018252	PGSC0003DMT400070593	Transcription factor	19.0544	7.60726	-1.32467	-3.08867	0.0002	0.00335589	yes
XLOC_018290	PGSC0003DMT400055122	Multispanning membrane protein	2.93914	0.667304	-2.13898	-2.5886	0.00555	0.0420034	yes
XLOC_018449	PGSC0003DMT400019561	Cytochrome P450	1.22809	5.2587	2.09828	3.25253	0.00015	0.00267148	yes
XLOC_018543	PGSC0003DMT400050367	Conserved gene of unknown function	13.2675	94.6158	2.83419	7.88177	5e-05	0.00104425	yes
XLOC_018564	PGSC0003DMT400045647	4-hydroxyphenylpyruvate dioxygenase	7.90839	41.0416	2.37563	5.47868	5e-05	0.00104425	yes
XLOC_018619	PGSC0003DMT400036326	Gene of unknown function	5.22162	23.4814	2.16895	2.77631	0.00065	0.00877939	yes
XLOC_018639	PGSC0003DMT400035570	CLB1	3.88945	1.02201	-1.92816	-2.67085	0.00345	0.0301448	yes
XLOC_018649	PGSC0003DMT400084224	Acidic endochitinase	14.9975	35.683	1.25052	3.07675	0.0002	0.00335589	yes
XLOC_018685	PGSC0003DMT400017978	Pre-mRNA-splicing factor isy-1	32.5083	14.1551	-1.19949	-3.04586	5e-05	0.00104425	yes
XLOC_018724	PGSC0003DMT400077386	DUF614 containing protein	4.62587	13.012	1.49205	2.33698	0.0005	0.00711876	yes
XLOC_018739	PGSC0003DMT400041327	Ethylene responsive element binding protein C2	4.00935	15.2009	1.92272	3.78437	5e-05	0.00104425	yes
XLOC_018748	PGSC0003DMT400030406	Conserved gene of unknown function	1.65521	4.46562	1.43185	1.95711	0.00385	0.0324925	yes
XLOC_018752	PGSC0003DMT400030402	Peroxidase	8.25268	19.944	1.27302	2.99002	0.00015	0.00267148	yes
XLOC_018769	PGSC0003DMT400069901	AtPH1	30.9978	63.3428	1.03101	2.95824	0.0003	0.00467605	yes
XLOC_018785	PGSC0003DMT400069946	Protein phosphatase 2C	115.45	285.528	1.30636	2.94901	5e-05	0.00104425	yes
XLOC_018788	PGSC0003DMT400069949	GRAS family transcription factor	0.571936	1.92693	1.75238	2.22276	0.00255	0.0243258	yes
XLOC_018794	PGSC0003DMT400069956	Pseudouridine synthase	9.89078	4.65917	-1.08601	-1.94242	0.0036	0.0310282	yes
XLOC_018843	PGSC0003DMT400021751	Induced stolon tip protein	168.221	66.7831	-1.3328	-2.92642	5e-05	0.00104425	yes
XLOC_018854	PGSC0003DMT400060245	IBR3 (IBA-RESPONSE 3)	17.5262	32.2113	0.878049	2.12569	0.0012	0.0139516	yes
XLOC_018875	PGSC0003DMT400060191	LEM3 (Ligand-effect modulator 3) family protein	17.3382	10.0841	-0.781874	-1.73404	0.0072	0.0501	yes
XLOC_018881	PGSC0003DMT400060169	Light-dependent short hypocotyls 1	16.3231	9.18522	-0.82953	-2.00066	0.00745	0.0501	yes
XLOC_018903	PGSC0003DMT400060107	80A08_4	6.42628	12.3586	0.943454	1.77769	0.0075	0.0501	yes
XLOC_018905	PGSC0003DMT400060105	Transferase, transferring glycosyl groups	7.60219	3.31558	-1.19715	-2.26628	0.0043	0.0350193	yes
XLOC_018917	PGSC0003DMT400060086	Protein phosphatase 2a, regulatory subunit	5.89924	11.5467	0.968874	2.27821	0.00175	0.0185181	yes
XLOC_018925	PGSC0003DMT400060056	Conserved gene of unknown function	57.7692	35.0043	-0.722769	-2.1585	0.00805	0.0501	yes
XLOC_018938	PGSC0003DMT400060013	Conserved gene of unknown function	1.64344	3.67069	1.15934	1.79003	0.007	0.0494853	yes
XLOC_018949	PGSC0003DMT400059986	Conserved gene of unknown function	11.3938	18.8342	0.725104	1.86837	0.00545	0.0414852	yes
XLOC_018954	PGSC0003DMT400059972	Calreticulin	199.418	98.9311	-1.0113	-2.30791	0.0005	0.00711876	yes
XLOC_018956	PGSC0003DMT400059966	Thioredoxin F1, chloroplastic	220.138	398.348	0.855621	2.61689	0.00255	0.0243258	yes
XLOC_018975	PGSC0003DMT400018846	Polygalacturonase	18.3548	8.97681	-1.03188	-2.04305	0.00145	0.0160521	yes
XLOC_018986	PGSC0003DMT400018825	Protein phosphatase-2C	9.62863	17.4076	0.854311	2.09165	0.00405	0.0336747	yes
XLOC_018988	PGSC0003DMT400084798	Conserved gene of unknown function	4.86624	19.6232	2.01168	4.47426	5e-05	0.00104425	yes
XLOC_019001	PGSC0003DMT400037957	Conserved gene of unknown function	0.655885	2.99477	2.19093	2.61135	0.0042	0.0344965	yes
XLOC_019002	PGSC0003DMT400037956	Conserved gene of unknown function	1.20113	9.09815	2.92118	4.07216	0.0005	0.00711876	yes
XLOC_019008	PGSC0003DMT400056570	Transport inhibitor response 1	38.3477	71.5499	0.899809	1.94976	0.00325	0.0289553	yes
XLOC_019035	PGSC0003DMT400065583	Gene of unknown function	0	1.54855	Inf	NA	5e-05	0.00104425	yes
XLOC_019036	PGSC0003DMT400065566	Hcr2-5D	0.137385	1.22316	3.15432	0.975254	0.00885	0.0501	yes
XLOC_019075	PGSC0003DMT400053212	Conserved gene of unknown function	10.9765	23.6339	1.10644	1.66683	0.0095	0.0501	yes
XLOC_019091	PGSC0003DMT400052998	Avr9/Cf-9 rapidly elicited protein 216	6.98717	18.9502	1.43943	3.31397	5e-05	0.00104425	yes
XLOC_019096	PGSC0003DMT400052987	Gamma interferon inducible lysosomal thiol reductase family protein	59.9784	99.4476	0.729494	1.79066	0.0058	0.0433181	yes
XLOC_019104	PGSC0003DMT400010685	Asparagine synthetase [glutamine-hydrolyzing]	56.0296	537.073	3.26086	6.02475	5e-05	0.00104425	yes
XLOC_019105	PGSC0003DMT400010683	Gene of unknown function	0	2.31345	Inf	NA	5e-05	0.00104425	yes
XLOC_019111	PGSC0003DMT400010663	Thylakoid soluble phosphoprotein	2.16026	17.4105	3.01068	5.04823	0.00025	0.00403304	yes
XLOC_019126	PGSC0003DMT400053692	Conserved gene of unknown function	4.68925	11.5111	1.2956	2.69728	0.00185	0.0192293	yes
XLOC_019127	PGSC0003DMT400053691	Mitochondrial import inner membrane translocase subunit Tim10	2.4746	12.8262	2.37383	4.07675	0.00075	0.00978228	yes
XLOC_019152	PGSC0003DMT400025041	Plant-specific domain TIGR01615 family protein	0.159159	2.26846	3.83317	2.36783	0.0093	0.0501	yes
XLOC_019246	PGSC0003DMT400062174	Major intrinsic protein 2	80.8426	356.246	2.13969	4.66619	5e-05	0.00104425	yes
XLOC_019330	PGSC0003DMT400080181	Protein gar2	9.02737	4.39212	-1.03939	-1.85164	0.00435	0.0353305	yes
XLOC_019374	PGSC0003DMT400082415	Early nodulin 75 protein	440.896	230.842	-0.933534	-3.27109	0.0006	0.00824862	yes
XLOC_019411	PGSC0003DMT400076326	Cell cycle switch 52B	18.1107	9.72655	-0.896838	-1.992	0.00315	0.0283595	yes
XLOC_019489	PGSC0003DMT400040422	Taxadien-5-alpha-ol O-acetyltransferase	1.88869	5.54263	1.55318	2.66997	0.0011	0.0130966	yes
XLOC_019512	PGSC0003DMT400061524	Poly(A)-binding protein C-terminal interacting protein 6	25.9949	55.9854	1.10683	2.99826	0.00035	0.00533063	yes
XLOC_019520	PGSC0003DMT400074953	Amino acid transporter	0.365333	5.05083	3.78924	3.49049	0.0006	0.00824862	yes
XLOC_019533	PGSC0003DMT400074781	Conserved gene of unknown function	18.5192	7.95751	-1.21863	-2.43068	0.0003	0.00467605	yes
XLOC_019570	PGSC0003DMT400042922	Two-component system sensor histidine kinase/response regulator	0.446581	12.0063	4.74872	2.51347	0.0006	0.00824862	yes
XLOC_019582	PGSC0003DMT400070966	Methionyl-tRNA synthetase	37.5941	21.2891	-0.82039	-2.349	0.00845	0.0501	yes
XLOC_019590	PGSC0003DMT400070953	Conserved gene of unknown function	13.3183	6.27466	-1.0858	-2.36046	0.00075	0.00978228	yes
XLOC_019604	PGSC0003DMT400055594	Glycerol-3-phosphate transporter	7.34927	21.7428	1.56487	2.85471	5e-05	0.00104425	yes
XLOC_019631	PGSC0003DMT400076921	Conserved gene of unknown function	2.82211	1.09716	-1.363	-1.94388	0.00385	0.0324925	yes
XLOC_019635	PGSC0003DMT400076930	Conserved gene of unknown function	9.69014	24.8949	1.36126	3.30997	0.00015	0.00267148	yes
XLOC_019636	PGSC0003DMT400076932	GRAS9	9.99074	19.9318	0.99641	2.45812	0.0006	0.00824862	yes
XLOC_019652	PGSC0003DMT400074358	ATP binding protein	2.10196	0	inf	NA	5e-05	0.00104425	yes
XLOC_019654	PGSC0003DMT400074355	Proline-rich cell wall protein	1.12834	6.08014	2.4299	2.47945	0.0009	0.0112963	yes
XLOC_019709	PGSC0003DMT400042148	Gene of unknown function	0	5.39167	Inf	NA	5e-05	0.00104425	yes
XLOC_019717	PGSC0003DMT400042056	ATP-dependent helicase NAM7	49.0473	28.9175	-0.762229	-1.85452	0.0038	0.0322015	yes
XLOC_019737	PGSC0003DMT400079118	Translation initiation factor IF-2	3.35678	1.63521	-1.03761	-1.95833	0.0038	0.0322015	yes
XLOC_019738	PGSC0003DMT400079117	Membrane protein PB1A10.07c	16.7607	44.02	1.39308	3.67015	5e-05	0.00104425	yes
XLOC_019739	PGSC0003DMT400079115	TRANSPORT INHIBITOR RESPONSE 1 protein	9.63528	16.8232	0.804056	2.01443	0.0045	0.0361353	yes
XLOC_019786	PGSC0003DMT400017206	Cembratrienol synthase 2a	7.72292	3.4499	-1.16259	-2.18018	0.00495	0.0386836	yes
XLOC_019796	PGSC0003DMT400030748	Cembratrienol synthase 2a	1.25386	5.75464	2.19835	3.17356	5e-05	0.00104425	yes
XLOC_019823	PGSC0003DMT400030983	Glucosyltransferase	3.42784	8.89152	1.37513	2.55219	0.0002	0.00335589	yes
XLOC_019826	PGSC0003DMT400030994	Membrane channel protein	5.45864	14.3605	1.39549	2.6465	5e-05	0.00104425	yes
XLOC_019857	PGSC0003DMT400005379	Gene of unknown function	62.1238	161.561	1.37886	5.20776	5e-05	0.00104425	yes
XLOC_019862	PGSC0003DMT400019835	Transcription factor	32.4876	98.1278	1.59477	3.72151	5e-05	0.00104425	yes
XLOC_019907	PGSC0003DMT400067224	Gene of unknown function	0	3.75772	Inf	NA	5e-05	0.00104425	yes
XLOC_019937	PGSC0003DMT400067170	Uncharacterized membrane protein	2.45904	7.13957	1.53774	2.40935	0.0004	0.00594774	yes
XLOC_019938	PGSC0003DMT400067168	Conserved gene of unknown function	15.6979	5.63125	-1.47904	-3.0871	0.0002	0.00335589	yes
XLOC_019959	PGSC0003DMT400013297	Patellin 1	117.981	71.6519	-0.719483	-1.94654	0.00825	0.0501	yes
XLOC_019974	PGSC0003DMT400083236	Conserved gene of unknown function	13.4771	25.2012	0.902977	2.34374	0.0019	0.019613	yes
XLOC_019982	PGSC0003DMT400068136	Vacuolar H+-ATPase A2 subunit isoform	3.84765	8.34604	1.11711	2.42218	0.00125	0.0143902	yes
XLOC_019995	PGSC0003DMT400012547	Transcription factor JERF1	94.0959	158.35	0.75091	2.08561	0.0054	0.0411918	yes
XLOC_019996	PGSC0003DMT400012546	Auxin-repressed protein	0.415823	3.9187	3.23633	3.23432	0.0067	0.0480125	yes
XLOC_020018	PGSC0003DMT400012496	Endosomal P24A protein	20.6285	34.3848	0.737133	1.98142	0.0051	0.039518	yes
XLOC_020022	PGSC0003DMT400012486	Resistance protein PSH-RGH7	5.59922	2.86066	-0.968876	-1.91736	0.007	0.0494853	yes
XLOC_020025	PGSC0003DMT400042521	Gene of unknown function	0.647018	13.8103	4.41579	3.36982	0.0021	0.0210805	yes
XLOC_020029	PGSC0003DMT400042528	Stem 28 kDa glycoprotein	421.174	242.797	-0.794665	-2.13185	0.0056	0.0422514	yes
XLOC_020031	PGSC0003DMT400042530	Conserved gene of unknown function	12.4567	66.1619	2.40908	4.88658	5e-05	0.00104425	yes
XLOC_020035	PGSC0003DMT400042539	Peroxisome assembly protein	9.81334	21.2287	1.1132	2.4252	0.0002	0.00335589	yes
XLOC_020039	PGSC0003DMT400042548	Helicase	1.38363	0.459428	-1.59055	-2.01497	0.009	0.0501	yes
XLOC_020040	PGSC0003DMT400042550	Conserved gene of unknown function	26.5784	6.53257	-2.02453	-4.46243	5e-05	0.00104425	yes
XLOC_020061	PGSC0003DMT400073479	Gene of unknown function	2.79722	37.1911	3.73289	4.11904	5e-05	0.00104425	yes
XLOC_020093	PGSC0003DMT400074387	Hydroxyproline-rich glycopeptide	12.0104	2.13943	-2.48898	-2.87469	0.0088	0.0501	yes
XLOC_020137	PGSC0003DMT400010397	DOF domain class transcription factor	39.4579	75.031	0.927175	2.55452	0.00085	0.0108121	yes
XLOC_020145	PGSC0003DMT400083187	UDP-glucose dehydrogenase	2.84112	7.06837	1.31492	2.53423	0.0012	0.0139516	yes
XLOC_020159	PGSC0003DMT400083149	SET protein, phospatase 2A inhibitor	43.0015	22.9592	-0.905316	-2.43119	0.00315	0.0283595	yes
XLOC_020162	PGSC0003DMT400083144	ABC transporter A family member 2	0	2.23878	Inf	NA	0.00025	0.00403304	yes
XLOC_020163	PGSC0003DMT400083142	Conserved gene of unknown function	22.7636	13.2575	-0.779927	-1.93148	0.00965	0.0501	yes
XLOC_020186	PGSC0003DMT400069701	Conserved gene of unknown function	4.78858	10.8409	1.17881	2.00881	0.00155	0.0169367	yes
XLOC_020206	PGSC0003DMT400069646	Protein LATERAL ORGAN BOUNDARIES	0	1.75613	Inf	NA	5e-05	0.00104425	yes
XLOC_020209	PGSC0003DMT400069641	Conserved gene of unknown function	10.3556	38.8878	1.90891	4.71768	5e-05	0.00104425	yes
XLOC_020217	PGSC0003DMT400069626	Nucleic acid binding protein	16.0813	7.68098	-1.06602	-1.96699	0.004	0.0333669	yes
XLOC_020235	PGSC0003DMT400069587	Kunitz trypsin inhibitor	9.2385	19.2871	1.06191	2.47336	0.00775	0.0501	yes
XLOC_020241	PGSC0003DMT400069580	Kinase interacting protein	18.3375	9.2326	-0.989986	-2.29808	0.00405	0.0336747	yes
XLOC_020250	PGSC0003DMT400069568	BHLH transcription factor Upa20	0	3.70237	Inf	NA	5e-05	0.00104425	yes
XLOC_020280	PGSC0003DMT400069499	Conserved gene of unknown function	11.1419	25.4335	1.19074	2.93845	0.0012	0.0139516	yes
XLOC_020293	PGSC0003DMT400069472	Inositol transporter 1	11.2253	21.4772	0.936047	2.14234	0.0009	0.0112963	yes
XLOC_020337	PGSC0003DMT400018310	Fatty acyl-CoA reductase 3	23.5843	13.9456	-0.758021	-1.75855	0.0056	0.0422514	yes
XLOC_020349	PGSC0003DMT400018344	Conserved gene of unknown function	0.877028	3.84648	2.13284	2.08621	0.0068	0.0485421	yes
XLOC_020353	PGSC0003DMT400018361	Eukaryotic translation initiation factor 2c	5.91744	3.04656	-0.957789	-1.84609	0.0058	0.0433181	yes
XLOC_020355	PGSC0003DMT400018366	Histone H2B	4.93796	10.8932	1.14144	2.2559	0.00045	0.00653627	yes
XLOC_020366	PGSC0003DMT400018395	ABC transporter family protein	10.4133	19.0253	0.869495	1.96898	0.0021	0.0210805	yes
XLOC_020380	PGSC0003DMT400008703	Gene of unknown function	13.576	76.9751	2.50333	6.9108	5e-05	0.00104425	yes
XLOC_020388	PGSC0003DMT400016906	Gene of unknown function	0.823232	6.72285	3.0297	3.68543	0.00465	0.0370038	yes
XLOC_020390	PGSC0003DMT400016898	Receptor serine-threonine protein kinase	5.18563	14.4862	1.48209	2.97418	5e-05	0.00104425	yes
XLOC_020395	PGSC0003DMT400077926	Nodulin-26	6.77748	46.6272	2.78235	5.0107	5e-05	0.00104425	yes
XLOC_020420	PGSC0003DMT400077957	Metallothionein type 2	1307.26	4790.44	1.87362	5.54599	5e-05	0.00104425	yes
XLOC_020423	PGSC0003DMT400077968	MYBR domain class transcription factor	3.16823	0.971987	-1.70467	-1.56613	0.0093	0.0501	yes
XLOC_020424	PGSC0003DMT400077972	Transcription factor	3.50446	6.76984	0.94993	2.04347	0.0049	0.0383762	yes
XLOC_020431	PGSC0003DMT400077989	Protein phosphatase 2C	9.859	34.3725	1.80174	3.87343	5e-05	0.00104425	yes
XLOC_020434	PGSC0003DMT400077996	Conserved gene of unknown function	14.0871	27.7203	0.976565	1.93342	0.00285	0.0263851	yes
XLOC_020454	PGSC0003DMT400078034	Flavoprotein wrbA	16.1214	28.1369	0.803487	1.78138	0.00455	0.0364067	yes
XLOC_020460	PGSC0003DMT400078042	ELF4	0.954958	5.79484	2.60126	3.41179	0.0015	0.0164838	yes
XLOC_020464	PGSC0003DMT400078049	Cys-3-His zinc finger protein	22.4052	54.1855	1.27407	2.97573	5e-05	0.00104425	yes
XLOC_020469	PGSC0003DMT400078069	EMB1507	36.6224	21.7357	-0.752662	-1.69691	0.00815	0.0501	yes
XLOC_020502	PGSC0003DMT400071148	FH protein NFH2	18.5127	7.42742	-1.31758	-2.07597	0.0016	0.0173495	yes
XLOC_020512	PGSC0003DMT400051972	ATP binding protein	6.40335	14.9609	1.2243	2.49027	0.00015	0.00267148	yes
XLOC_020524	PGSC0003DMT400051945	Cytochrome b5	61.3217	38.1548	-0.684534	-1.68987	0.00945	0.0501	yes
XLOC_020550	PGSC0003DMT400051891	Histone H2A variant 1	218.137	131.54	-0.729731	-1.7458	0.0068	0.0485421	yes
XLOC_020568	PGSC0003DMT400051852	Circadian clock coupling factor ZGT	29.0572	80.6929	1.47355	4.0612	5e-05	0.00104425	yes
XLOC_020572	PGSC0003DMT400051838	Oxidoreductase	4.72855	1.1885	-1.99226	-2.68516	5e-05	0.00104425	yes
XLOC_020588	PGSC0003DMT400018807	Kinesin heavy chain	11.5751	5.96369	-0.956752	-1.9072	0.00545	0.0414852	yes
XLOC_020610	PGSC0003DMT400046207	Late embryogenis abundant protein 5	2.54595	27.5531	3.43594	6.14296	5e-05	0.00104425	yes
XLOC_020620	PGSC0003DMT400056563	GID1-like gibberellin receptor	9.28188	45.14	2.28192	4.78674	5e-05	0.00104425	yes
XLOC_020650	PGSC0003DMT400013627	Auxin-responsive protein IAA16	34.4615	17.0515	-1.01508	-2.68316	0.0019	0.019613	yes
XLOC_020652	PGSC0003DMT400028258	Bet1-like snare 1-1	26.993	45.8192	0.763367	1.73279	0.00775	0.0501	yes
XLOC_020667	PGSC0003DMT400038108	Ulp1 protease family, C-terminal catalytic domain containing protein	17.6109	8.51038	-1.04917	-2.12678	0.0011	0.0130966	yes
XLOC_020684	PGSC0003DMT400053188	Conserved gene of unknown function	200.255	106.483	-0.911209	-2.21104	0.00095	0.0117381	yes
XLOC_020691	PGSC0003DMT400053173	Conserved gene of unknown function	2.34647	20.8858	3.15396	5.73865	5e-05	0.00104425	yes
XLOC_020711	PGSC0003DMT400010653	Conserved gene of unknown function	9.54128	18.3554	0.943952	1.8861	0.0041	0.03397	yes
XLOC_020717	PGSC0003DMT400010633	Conserved gene of unknown function	11.3321	22.1858	0.969215	2.42763	0.00205	0.0207174	yes
XLOC_020738	PGSC0003DMT400053708	Non-specific lipid-transfer protein	4.57618	21.9784	2.26387	4.62143	0.0002	0.00335589	yes
XLOC_020739	PGSC0003DMT400053677	Non-specific lipid-transfer protein	1.13747	7.94808	2.80478	3.71626	0.0066	0.0474093	yes
XLOC_020786	PGSC0003DMT400077286	Ascorbate peroxidase	170.448	299.155	0.811567	1.74911	0.0087	0.0501	yes
XLOC_020813	PGSC0003DMT400053560	Gene of unknown function	2.85449	7.22805	1.34037	2.35504	0.00595	0.0440965	yes
XLOC_020825	PGSC0003DMT400077500	Singapore isolate B (sub-type 7) whole genome shotgun sequence assembly, scaffold_1	16.4519	5.39343	-1.60898	-3.39605	0.00015	0.00267148	yes
XLOC_020905	PGSC0003DMT400065993	Conserved gene of unknown function	33.9156	20.1238	-0.753044	-1.76419	0.00675	0.0483066	yes
XLOC_020977	PGSC0003DMT400080522	Conserved gene of unknown function	6.506	15.6873	1.26975	2.80299	0.00275	0.0257153	yes
XLOC_021026	PGSC0003DMT400076346	AP3-complex subunit beta-A	12.4069	6.68815	-0.891466	-1.86094	0.0053	0.0405839	yes
XLOC_021130	PGSC0003DMT400061535	Abscisic acid receptor PYL4	11.7387	27.6873	1.23795	2.40129	0.0002	0.00335589	yes
XLOC_021147	PGSC0003DMT400046104	Wound-induced protein 1	24.0363	45.6776	0.926272	2.56569	0.00335	0.0295389	yes
XLOC_021213	PGSC0003DMT400017004	Gene of unknown function	81.4476	185.876	1.19039	4.0573	5e-05	0.00104425	yes
XLOC_021222	PGSC0003DMT400070926	Superoxide dismutase	213.399	124.848	-0.773376	-1.85339	0.00645	0.0466611	yes
XLOC_021246	PGSC0003DMT400055550	21kD protein	12.1266	23.4682	0.952528	2.41037	0.0077	0.0501	yes
XLOC_021256	PGSC0003DMT400071866	Ga20 oxidase	0	1.92483	Inf	NA	5e-05	0.00104425	yes
XLOC_021268	PGSC0003DMT400011501	Steroid binding protein	37.5651	14.4291	-1.38041	-4.15264	0.00215	0.0214705	yes
XLOC_021271	PGSC0003DMT400076941	60S ribosomal protein L36	1064.91	578.787	-0.879622	-1.81449	0.0045	0.0361353	yes
XLOC_021274	PGSC0003DMT400076948	Arsenite transport protein	1.97846	4.50234	1.1863	1.94086	0.00425	0.0347169	yes
XLOC_021275	PGSC0003DMT400076952	Anthocyanin permease	17.9275	10.2518	-0.806289	-1.79011	0.0056	0.0422514	yes
XLOC_021281	PGSC0003DMT400074347	Conserved gene of unknown function	11.9915	19.8777	0.729144	1.6669	0.00835	0.0501	yes
XLOC_021326	PGSC0003DMT400042013	Peroxisomal membrane protein 2, pxmp2	2.39462	10.105	2.0772	3.46231	0.0001	0.0019042	yes
XLOC_021337	PGSC0003DMT400041985	Enoyl-CoA hydratase/isomerase family protein	17.9512	42.4931	1.24315	3.25105	5e-05	0.00104425	yes
XLOC_021353	PGSC0003DMT400041950	Conserved gene of unknown function	54.2214	104.003	0.939688	2.2709	0.00045	0.00653627	yes
XLOC_021368	PGSC0003DMT400030841	Conserved gene of unknown function	4.22829	12.2827	1.53848	2.721	5e-05	0.00104425	yes
XLOC_021374	PGSC0003DMT400079042	Conserved gene of unknown function	2.81078	6.58972	1.22925	2.19894	0.006	0.0443817	yes
XLOC_021377	PGSC0003DMT400079039	Zinc finger family protein	10.68	24.8006	1.21546	2.44625	0.0002	0.00335589	yes
XLOC_021400	PGSC0003DMT400050905	Cytochrome P450	3.30381	10.98	1.73268	2.83615	0.0001	0.0019042	yes
XLOC_021413	PGSC0003DMT400030727	Amino acid transporter	43.4213	107.294	1.3051	2.18753	0.0026	0.0246719	yes
XLOC_021418	PGSC0003DMT400017153	Cytochrome P450 hydroxylase	0.647822	8.01833	3.62963	4.29457	0.0019	0.019613	yes
XLOC_021419	PGSC0003DMT400045293	Nam	31.6086	102.026	1.69055	3.9285	5e-05	0.00104425	yes
XLOC_021467	PGSC0003DMT400062083	Conserved gene of unknown function	3.4188	0.952256	-1.84407	-2.5418	0.00335	0.0295389	yes
XLOC_021471	PGSC0003DMT400062093	Glycerol-3-phosphate permease	1.21978	4.2703	1.80772	2.34548	0.00055	0.00770257	yes
XLOC_021496	PGSC0003DMT400019823	Cinnamoyl-CoA reductase	7.35926	13.6835	0.894807	1.69063	0.0094	0.0501	yes
XLOC_021533	PGSC0003DMT400067138	Conserved gene of unknown function	52.3665	165.668	1.66158	3.64689	5e-05	0.00104425	yes
XLOC_021580	PGSC0003DMT400080416	Zinc finger protein	5.51582	20.1051	1.86591	3.73228	5e-05	0.00104425	yes
XLOC_021609	PGSC0003DMT400083250	Pentatricopeptide repeat-containing protein, mitochondrial	0.110861	0.954747	3.10637	3.06725	0.0015	0.0164838	yes
XLOC_021619	PGSC0003DMT400068164	Conserved gene of unknown function	110.745	192.289	0.796041	1.83648	0.0046	0.036698	yes
XLOC_021687	PGSC0003DMT400042643	Conserved gene of unknown function	7.92212	24.2029	1.61122	3.8385	5e-05	0.00104425	yes
XLOC_021689	PGSC0003DMT400042648	Conserved gene of unknown function	7.49084	24.6884	1.72064	3.99233	0.0003	0.00467605	yes
XLOC_021699	PGSC0003DMT400073388	Conserved gene of unknown function	17.1436	7.64807	-1.16451	-1.99639	0.0059	0.0438465	yes
XLOC_021702	PGSC0003DMT400073381	Conserved gene of unknown function	33.438	56.0693	0.745724	2.06249	0.00525	0.040304	yes
XLOC_021706	PGSC0003DMT400073364	Longin	9.30238	21.9273	1.23706	2.23522	0.00105	0.0126351	yes
XLOC_021716	PGSC0003DMT400073335	Conserved gene of unknown function	4.50255	48.9521	3.44256	7.06207	5e-05	0.00104425	yes
XLOC_021721	PGSC0003DMT400073328	Ccr4-associated factor	18.2805	30.8445	0.75471	1.78968	0.00565	0.0425275	yes
XLOC_021730	PGSC0003DMT400073317	CBL-interacting protein kinase 6	7.74768	21.3614	1.46317	3.51868	5e-05	0.00104425	yes
XLOC_021734	PGSC0003DMT400073307	DnaJ protein	8.05691	29.9523	1.89437	3.57262	5e-05	0.00104425	yes
XLOC_021738	PGSC0003DMT400074438	Phosphate abc transporter	0.247308	1.73849	2.81345	2.04728	0.00295	0.0270924	yes
XLOC_021743	PGSC0003DMT400074445	Conserved gene of unknown function	0	1.10601	Inf	NA	0.0007	0.00928731	yes
XLOC_021781	PGSC0003DMT400010452	Transcription factor	1.97137	5.8956	1.58044	2.13796	0.00365	0.0312892	yes
XLOC_021782	PGSC0003DMT400010454	Conserved gene of unknown function	11.513	28.2431	1.29463	2.74986	5e-05	0.00104425	yes
XLOC_021800	PGSC0003DMT400083063	Ribulose bisphosphate carboxylase large chain	56.0965	171.77	1.6145	3.96555	5e-05	0.00104425	yes
XLOC_021802	PGSC0003DMT400083044	Hypersensitive-induced reaction protein	48.5541	78.4715	0.692575	1.68451	0.0086	0.0501	yes
XLOC_021812	PGSC0003DMT400069452	IS10 transposase	16.4569	32.8795	0.998493	2.67631	0.00105	0.0126351	yes
XLOC_021813	PGSC0003DMT400069449	Protein kinase atmrk1	81.937	45.1231	-0.860648	-2.13148	0.00115	0.0135306	yes
XLOC_021832	PGSC0003DMT400069397	BTB/POZ domain-containing protein	8.12067	18.7296	1.20565	2.50241	0.00015	0.00267148	yes
XLOC_021854	PGSC0003DMT400069319	Zinc finger protein	9.51777	4.49751	-1.0815	-2.0143	0.0028	0.0260699	yes
XLOC_021865	PGSC0003DMT400069293	Gene of unknown function	1.36793	8.14045	2.57311	3.89103	0.00055	0.00770257	yes
XLOC_021876	PGSC0003DMT400069271	50S ribosomal protein L29, chloroplastic	433.003	240.635	-0.847532	-2.77193	0.0013	0.0148203	yes
XLOC_021882	PGSC0003DMT400069255	Protein DEK	16.042	7.60573	-1.07669	-2.03986	0.00385	0.0324925	yes
XLOC_021888	PGSC0003DMT400069238	Conserved gene of unknown function	30.3199	13.7857	-1.1371	-2.78492	0.00015	0.00267148	yes
XLOC_021889	PGSC0003DMT400069236	Hydrogen peroxide-induced 1	12.1019	27.0492	1.16035	2.97686	0.0025	0.0239717	yes
XLOC_021894	PGSC0003DMT400069226	Conserved gene of unknown function	3.39348	7.2394	1.0931	2.10392	0.00155	0.0169367	yes
XLOC_021937	PGSC0003DMT400015122	40S ribosomal protein S11	346.351	210.397	-0.719121	-2.44968	0.00515	0.0397343	yes
XLOC_021950	PGSC0003DMT400015091	CCR4-associated factor	19.0195	40.6313	1.09511	2.90501	0.00045	0.00653627	yes
XLOC_021959	PGSC0003DMT400015076	Conserved gene of unknown function	5.23314	1.68684	-1.63336	-2.7639	0.0007	0.00928731	yes
XLOC_022004	PGSC0003DMT400062500	Conserved gene of unknown function	41.1394	114.434	1.47592	4.43837	5e-05	0.00104425	yes
XLOC_022012	PGSC0003DMT400019410	LOB domain-containing protein	2.11561	5.82138	1.46029	2.34267	0.00855	0.0501	yes
XLOC_022014	PGSC0003DMT400019413	Senescence-associated protein	1.0233	17.3635	4.08476	3.27695	0.002	0.0203608	yes
XLOC_022015	PGSC0003DMT400019415	DOF domain class transcription factor	21.4006	12.1312	-0.818931	-1.79522	0.0056	0.0422514	yes
XLOC_022018	PGSC0003DMT400019419	Major Facilitator Superfamily protein	1.70727	4.57416	1.42182	2.33619	0.0032	0.0286613	yes
XLOC_022031	PGSC0003DMT400078142	Bipolar kinesin KRP-130	18.4978	10.476	-0.820266	-1.96101	0.005	0.0389952	yes
XLOC_022034	PGSC0003DMT400078145	Conserved gene of unknown function	10.1783	19.0813	0.906661	2.28449	0.0017	0.0181672	yes
XLOC_022049	PGSC0003DMT400078155	Histone H4	448.718	271.244	-0.726215	-2.89851	0.00695	0.0493062	yes
XLOC_022055	PGSC0003DMT400078164	Dof zinc finger protein	7.02096	14.6346	1.05964	2.44849	0.0023	0.0225757	yes
XLOC_022093	PGSC0003DMT400078225	Thylakoid soluble phosphoprotein	342.524	709.814	1.05124	2.76071	0.00225	0.0221899	yes
XLOC_022115	PGSC0003DMT400078261	Spliceosomal protein	35.1384	21.0615	-0.738442	-1.66951	0.00915	0.0501	yes
XLOC_022129	PGSC0003DMT400078294	TSI1	8.21642	19.8995	1.27615	3.077	5e-05	0.00104425	yes
XLOC_022159	PGSC0003DMT400051815	EPIDERMAL PATTERNING FACTOR 9	0.981205	6.41117	2.70796	3.42585	0.008	0.0501	yes
XLOC_022188	PGSC0003DMT400051730	Zinc finger protein	68.1692	28.7785	-1.24413	-2.93401	0.00045	0.00653627	yes
XLOC_022220	PGSC0003DMT400051635	Copalyl diphosphate synthase	8.89089	4.83896	-0.87763	-1.93793	0.00775	0.0501	yes
XLOC_022252	PGSC0003DMT400008281	NTGP1	52.4071	87.7896	0.744287	2.17818	0.0053	0.0405839	yes
XLOC_022271	PGSC0003DMT400028944	Conserved gene of unknown function	15.2773	26.785	0.810034	1.8943	0.0031	0.0280592	yes
XLOC_022273	PGSC0003DMT400028949	Hydrophobic protein OSR8	291.464	648.387	1.15354	3.74223	0.00015	0.00267148	yes
XLOC_022278	PGSC0003DMT400029139	Conserved gene of unknown function	7.12595	19.8197	1.47578	3.33428	0.00085	0.0108121	yes
XLOC_022296	PGSC0003DMT400029008	ATPase	3.68999	6.7718	0.875923	1.82295	0.00545	0.0414852	yes
XLOC_022320	PGSC0003DMT400070613	Trehalose-6-phosphate synthase	4.60669	55.5538	3.59208	5.89285	5e-05	0.00104425	yes
XLOC_022326	PGSC0003DMT400091106	Gene of unknown function	10.9363	1.61603	-2.75859	-3.78627	0.0055	0.0417304	yes
XLOC_022344	PGSC0003DMT400048241	Xyloglucan endotransglucosylase/hydrolase 9	0.969148	4.15286	2.09932	2.73632	0.00405	0.0336747	yes
XLOC_022364	PGSC0003DMT400078987	Zinc finger family protein	4.06525	17.8085	2.13115	3.19883	5e-05	0.00104425	yes
XLOC_022367	PGSC0003DMT400078980	Conserved gene of unknown function	16.1554	7.64312	-1.07978	-2.05937	0.00285	0.0263851	yes
XLOC_022369	PGSC0003DMT400079004	Dnajc14 protein	39.9177	25.0439	-0.67257	-1.84227	0.0098	0.0501	yes
XLOC_022377	PGSC0003DMT400078959	Conserved gene of unknown function	24.9155	51.5457	1.04881	2.6923	0.00035	0.00533063	yes
XLOC_022425	PGSC0003DMT400094657	Midasin	9.16002	4.31101	-1.08733	-2.16914	0.00745	0.0501	yes
XLOC_022430	PGSC0003DMT400051216	AMP dependent CoA ligase	3.47287	1.44001	-1.27005	-1.99733	0.00885	0.0501	yes
XLOC_022435	PGSC0003DMT400054215	Gene of unknown function	3.27336	14.0874	2.10556	3.90415	0.0001	0.0019042	yes
XLOC_022451	PGSC0003DMT400059173	Conserved gene of unknown function	12.2061	37.7577	1.62917	4.23247	5e-05	0.00104425	yes
XLOC_022504	PGSC0003DMT400077045	Phospholipase A2	2.48295	8.63287	1.79778	2.16869	0.00355	0.0307249	yes
XLOC_022527	PGSC0003DMT400041179	Aminoadipic semialdehyde synthase	1.57373	6.07784	1.94937	3.22177	5e-05	0.00104425	yes
XLOC_022528	PGSC0003DMT400041184	Aminoadipic semialdehyde synthase	4.64992	9.50794	1.03193	2.16372	0.005	0.0389952	yes
XLOC_022534	PGSC0003DMT400005921	Bifunctional lysine-ketoglutarate reductase/saccharopine dehydrogenase	0.915561	2.93687	1.68155	1.88936	0.003	0.0274348	yes
XLOC_022598	PGSC0003DMT400013051	Gene of unknown function	27.4215	13.6243	-1.00913	-1.80007	0.0063	0.0459332	yes
XLOC_022655	PGSC0003DMT400035686	Clathrin binding protein	4.30059	12.409	1.52878	2.82269	0.0001	0.0019042	yes
XLOC_022800	PGSC0003DMT400011387	Conserved gene of unknown function	0.951902	5.12994	2.43006	3.32402	0.00085	0.0108121	yes
XLOC_022805	PGSC0003DMT400059529	Alpha/beta hydrolase	0.570078	20.9898	5.20239	2.19725	0.00875	0.0501	yes
XLOC_022867	PGSC0003DMT400082751	Heat stress transcription factor HSFA9	2.70894	12.9388	2.2559	4.02221	5e-05	0.00104425	yes
XLOC_022871	PGSC0003DMT400027828	Salt responsive protein 2	12.108	29.1347	1.26678	3.13732	5e-05	0.00104425	yes
XLOC_022875	PGSC0003DMT400046382	Abscisic insensitive 1B	7.39116	26.05	1.81741	3.9771	5e-05	0.00104425	yes
XLOC_022878	PGSC0003DMT400041481	Vernalization independence 3	26.4255	43.2499	0.710762	1.95743	0.0091	0.0501	yes
XLOC_022885	PGSC0003DMT400050363	Ran GTPase binding protein	7.34393	3.7683	-0.962638	-1.78956	0.0075	0.0501	yes
XLOC_022893	PGSC0003DMT400050352	ELF4	10.9811	33.1764	1.59514	2.68339	0.0002	0.00335589	yes
XLOC_022933	PGSC0003DMT400035330	Indole-3-acetic acid-induced protein ARG7	0	0.981128	Inf	NA	5e-05	0.00104425	yes
XLOC_022936	PGSC0003DMT400035325	Kinesin NACK2	5.08252	2.56798	-0.984911	-1.92166	0.00805	0.0501	yes
XLOC_022949	PGSC0003DMT400035287	Conserved gene of unknown function	11.1036	19.1436	0.785838	1.94661	0.0099	0.0501	yes
XLOC_022961	PGSC0003DMT400030682	Gamma aminobutyrate transaminase isoform1	12.9021	23.5563	0.868502	2.00124	0.00245	0.0236309	yes
XLOC_022962	PGSC0003DMT400030679	Uro-adherence factor A	42.7425	25.1629	-0.764372	-1.96563	0.0046	0.036698	yes
XLOC_022971	PGSC0003DMT400041159	UDP-arabinose 4-epimerase 1	4.27611	11.7583	1.45931	2.66063	5e-05	0.00104425	yes
XLOC_022973	PGSC0003DMT400041155	Isoform 2 of Transcription factor PIF5	17.8154	33.6481	0.917402	2.17003	0.0009	0.0112963	yes
XLOC_022975	PGSC0003DMT400041147	Pentatricopeptide repeat-containing protein	17.7658	10.5293	-0.754686	-1.70731	0.0087	0.0501	yes
XLOC_022998	PGSC0003DMT400002445	Conserved gene of unknown function	5.96569	16.1612	1.43778	2.63545	0.0002	0.00335589	yes
XLOC_023001	PGSC0003DMT400044918	Flavonol synthase/flavanone 3-hydroxylase	1.60184	0	inf	NA	5e-05	0.00104425	yes
XLOC_023008	PGSC0003DMT400044890	Conserved gene of unknown function	0.150936	0.974571	2.69083	1.53048	0.0056	0.0422514	yes
XLOC_023010	PGSC0003DMT400044886	Phosphofructokinase	4.86228	16.686	1.77893	3.99884	5e-05	0.00104425	yes
XLOC_023023	PGSC0003DMT400044831	Mutt domain protein	0	2.72369	Inf	NA	5e-05	0.00104425	yes
XLOC_023026	PGSC0003DMT400044823	Beta 1,2 N-acetylglucosaminyltransferase	1.61594	4.17208	1.36839	2.34741	0.0024	0.0233028	yes
XLOC_023039	PGSC0003DMT400015680	Conserved gene of unknown function	3.94955	11.9712	1.5998	2.70768	0.00195	0.0199876	yes
XLOC_023048	PGSC0003DMT400015703	Membrane protein	0	1.30171	Inf	NA	5e-05	0.00104425	yes
XLOC_023086	PGSC0003DMT400038852	WRKY transcription factor	3.7019	8.51953	1.20251	1.92094	0.00455	0.0364067	yes
XLOC_023092	PGSC0003DMT400038861	Protein kinase	0	2.55718	Inf	NA	5e-05	0.00104425	yes
XLOC_023109	PGSC0003DMT400074485	Membrane-associated zinc metalloprotease isoform 1	11.9458	20.7569	0.797083	2.01717	0.0043	0.0350193	yes
XLOC_023130	PGSC0003DMT400067405	Beta-amylase	2.43268	4.87176	1.0019	1.74252	0.0066	0.0474093	yes
XLOC_023133	PGSC0003DMT400067392	MIKC* MADS-box transcription factor	1.57148	3.91535	1.31702	1.76035	0.00795	0.0501	yes
XLOC_023146	PGSC0003DMT400067353	Indole-3-acetic acid-amido synthetase GH3.6	0.351066	2.948	3.06992	3.47903	0.0011	0.0130966	yes
XLOC_023154	PGSC0003DMT400093243	S-locus lectin protein kinase family protein	8.60511	14.8079	0.783103	1.88735	0.0064	0.0463989	yes
XLOC_023169	PGSC0003DMT400047315	Wound induced protein	37.9882	15.3884	-1.30371	-3.47122	0.0059	0.0438465	yes
XLOC_023176	PGSC0003DMT400047339	Conserved gene of unknown function	0	1.83507	Inf	NA	5e-05	0.00104425	yes
XLOC_023181	PGSC0003DMT400047304	Axoneme-associated protein mst101	18.7179	9.01781	-1.05357	-2.38913	0.0029	0.0267242	yes
XLOC_023195	PGSC0003DMT400047281	Conserved gene of unknown function	0	1.43262	Inf	NA	5e-05	0.00104425	yes
XLOC_023200	PGSC0003DMT400047273	Conserved gene of unknown function	7.94566	31.5723	1.99042	4.16234	5e-05	0.00104425	yes
XLOC_023204	PGSC0003DMT400047265	RAP2	1.40208	3.45867	1.30265	2.08724	0.00575	0.0430102	yes
XLOC_023209	PGSC0003DMT400047256	Pentatricopeptide repeat-containing protein	3.01993	0.755745	-1.99854	-2.04979	0.00455	0.0364067	yes
XLOC_023215	PGSC0003DMT400047241	Two pore calcium channel protein 1A	3.83569	10.4944	1.45206	2.71762	0.0095	0.0501	yes
XLOC_023225	PGSC0003DMT400082792	E3 ubiquitin-protein ligase RING1a	44.5211	18.2537	-1.2863	-3.08368	5e-05	0.00104425	yes
XLOC_023226	PGSC0003DMT400082795	Non-specific lipid-transfer protein	1.15854	5.04687	2.12308	2.80107	0.00925	0.0501	yes
XLOC_023229	PGSC0003DMT400068949	Nucleolar GTP-binding protein	76.0301	43.6758	-0.799735	-1.98252	0.00185	0.0192293	yes
XLOC_023235	PGSC0003DMT400024262	Conserved gene of unknown function	89.6354	154.384	0.784383	2.39233	0.0034	0.0298287	yes
XLOC_023238	PGSC0003DMT400024265	DNA binding protein	10.7963	33.2739	1.62385	2.91112	5e-05	0.00104425	yes
XLOC_023262	PGSC0003DMT400052665	Conserved gene of unknown function	6.36933	21.5909	1.76121	2.6229	0.0015	0.0164838	yes
XLOC_023285	PGSC0003DMT400044514	CYP72A57	11.1641	27.19	1.28421	3.27638	5e-05	0.00104425	yes
XLOC_023311	PGSC0003DMT400044580	Conserved gene of unknown function	22.431	46.4992	1.05171	2.04587	0.0032	0.0286613	yes
XLOC_023314	PGSC0003DMT400044590	ATFP4	7.03625	47.9109	2.76747	6.42325	5e-05	0.00104425	yes
XLOC_023318	PGSC0003DMT400079822	Small GTPase Rab2	30.2907	56.0369	0.887503	2.5652	0.0013	0.0148203	yes
XLOC_023324	PGSC0003DMT400079831	UPF0497 membrane protein 11	10.8828	23.4939	1.11023	2.18412	0.0015	0.0164838	yes
XLOC_023334	PGSC0003DMT400071115	Glycolate oxidase	575.683	1638.33	1.50888	3.11322	0.0003	0.00467605	yes
XLOC_023342	PGSC0003DMT400071094	Gibberellin 2-oxidase	0.918369	16.9348	4.20478	2.45904	5e-05	0.00104425	yes
XLOC_023352	PGSC0003DMT400018297	Gene of unknown function	0	2.23848	Inf	NA	5e-05	0.00104425	yes
XLOC_023359	PGSC0003DMT400018166	Transferase, transferring glycosyl groups	0	1.48118	Inf	NA	5e-05	0.00104425	yes
XLOC_023395	PGSC0003DMT400032254	ATP binding protein	6.86697	14.1955	1.04768	2.12849	0.00125	0.0143902	yes
XLOC_023410	PGSC0003DMT400032288	Protein yippee	39.7185	88.1107	1.14951	1.95848	0.00265	0.0250056	yes
XLOC_023414	PGSC0003DMT400032307	Protein phosphatase 2C	17.7489	38.7355	1.12592	2.90071	5e-05	0.00104425	yes
XLOC_023418	PGSC0003DMT400032317	Enolase-phosphatase E1	36.535	58.5897	0.681367	1.88534	0.009	0.0501	yes
XLOC_023419	PGSC0003DMT400032318	Conserved gene of unknown function	80.9184	152.084	0.910325	2.68107	0.0006	0.00824862	yes
XLOC_023428	PGSC0003DMT400032335	Alpha-expansin 12	10.4317	20.7868	0.994697	2.03804	0.0017	0.0181672	yes
XLOC_023437	PGSC0003DMT400049665	Jasmonic acid 2	2.10333	21.1409	3.32929	5.19892	5e-05	0.00104425	yes
XLOC_023439	PGSC0003DMT400049671	Conserved gene of unknown function	0	1.8619	Inf	NA	0.0005	0.00711876	yes
XLOC_023445	PGSC0003DMT400049649	Stromal membrane-associated protein	20.3366	42.4004	1.06	2.86514	0.0001	0.0019042	yes
XLOC_023464	PGSC0003DMT400049613	Indole-3-acetic acid-amido synthetase GH3.6	6.15503	14.8198	1.26769	2.95411	5e-05	0.00104425	yes
XLOC_023468	PGSC0003DMT400049606	Conserved gene of unknown function	36.607	153.606	2.06904	6.33199	5e-05	0.00104425	yes
XLOC_023470	PGSC0003DMT400049601	Organic cation transporter	1.41715	4.53856	1.67924	2.69073	0.0013	0.0148203	yes
XLOC_023485	PGSC0003DMT400049575	Translational initiation factor eIF1	282.888	652.439	1.20561	3.57498	5e-05	0.00104425	yes
XLOC_023486	PGSC0003DMT400049574	Chloroplast thiazole biosynthetic protein	265.276	652.41	1.29828	3.04386	0.0004	0.00594774	yes
XLOC_023517	PGSC0003DMT400057469	Gaba(A) receptor-associated protein	23.7802	49.7349	1.06449	3.16835	0.00055	0.00770257	yes
XLOC_023528	PGSC0003DMT400057444	Oral cancer overexpressed protein	8.40671	23.7047	1.49556	3.5133	5e-05	0.00104425	yes
XLOC_023551	PGSC0003DMT400057391	Cysteine synthase	1.47956	3.64622	1.30123	1.77975	0.0085	0.0501	yes
XLOC_023552	PGSC0003DMT400057390	Transporter	58.0029	33.668	-0.784746	-1.85326	0.00445	0.0358566	yes
XLOC_023556	PGSC0003DMT400057382	Histone deacetylase	1.19167	3.68798	1.62985	2.39859	0.00445	0.0358566	yes
XLOC_023559	PGSC0003DMT400057378	Conserved gene of unknown function	3.92796	1.25245	-1.64903	-2.94073	0.0001	0.0019042	yes
XLOC_023564	PGSC0003DMT400057367	F-box family protein	58.899	105.166	0.83636	1.90402	0.0029	0.0267242	yes
XLOC_023576	PGSC0003DMT400057330	Conserved gene of unknown function	3.99839	11.313	1.50049	3.12407	0.00015	0.00267148	yes
XLOC_023579	PGSC0003DMT400057328	BTB/POZ domain-containing protein	9.56194	19.1578	1.00255	2.16164	0.00075	0.00978228	yes
XLOC_023586	PGSC0003DMT400057302	Ubiquitin carrier protein	1.80601	7.58141	2.06966	3.12298	0.0028	0.0260699	yes
XLOC_023602	PGSC0003DMT400057257	Photosystem II 10 kDa polypeptide, chloroplastic	2248.91	5744.47	1.35295	2.82299	0.00425	0.0347169	yes
XLOC_023632	PGSC0003DMT400008265	Temperature-induced lipocalin'	153.229	304.051	0.988622	2.35821	0.00025	0.00403304	yes
XLOC_023643	PGSC0003DMT400029041	Conserved gene of unknown function	14.1176	35.3367	1.32367	2.53434	0.0001	0.0019042	yes
XLOC_023648	PGSC0003DMT400029056	Potassium channel tetramerization domain-containing protein	1.19167	4.62729	1.95719	3.05485	0.00025	0.00403304	yes
XLOC_023669	PGSC0003DMT400029113	Pentatricopeptide repeat-containing protein	1.53199	0.372192	-2.04129	-2.47931	0.00315	0.0283595	yes
XLOC_023694	PGSC0003DMT400029181	UDP-glucuronate 5-epimerase	158.967	330.309	1.05508	2.6047	0.00115	0.0135306	yes
XLOC_023695	PGSC0003DMT400029198	Glycine-rich protein	3.60727	10.2418	1.50549	2.77849	0.00765	0.0501	yes
XLOC_023700	PGSC0003DMT400029191	Ankyrin repeat-rich protein	7.24225	14.7753	1.02867	2.09327	0.00095	0.0117381	yes
XLOC_023716	PGSC0003DMT400070680	CONSTANS	7.33116	21.4989	1.55215	3.63818	5e-05	0.00104425	yes
XLOC_023732	PGSC0003DMT400048279	Hexose transporter 3	1.09499	3.1187	1.51003	1.84035	0.0075	0.0501	yes
XLOC_023753	PGSC0003DMT400078853	F-box-containing protein 1	11.6099	4.76306	-1.2854	-2.42979	0.0003	0.00467605	yes
XLOC_023756	PGSC0003DMT400078839	Adenylate cyclase	60.7948	35.8749	-0.760973	-2.24092	0.00455	0.0364067	yes
XLOC_023777	PGSC0003DMT400079411	Conserved gene of unknown function	18.8905	31.4013	0.733163	1.95407	0.0082	0.0501	yes
XLOC_023784	PGSC0003DMT400079426	Dicyanin	0	1.58372	Inf	NA	5e-05	0.00104425	yes
XLOC_023785	PGSC0003DMT400079427	Cucumber peeling cupredoxin	4.60865	49.1598	3.41506	4.83436	5e-05	0.00104425	yes
XLOC_023789	PGSC0003DMT400079442	EPIDERMAL PATTERNING FACTOR 8	0	4.08721	Inf	NA	5e-05	0.00104425	yes
XLOC_023824	PGSC0003DMT400073956	Conserved gene of unknown function	3.51447	1.36633	-1.363	-2.04481	0.00305	0.0277556	yes
XLOC_023837	PGSC0003DMT400073983	Conserved gene of unknown function	51.8445	26.2396	-0.982442	-1.90297	0.00425	0.0347169	yes
XLOC_023861	PGSC0003DMT400053339	Gene of unknown function	3.16791	141.517	5.4813	6.22476	5e-05	0.00104425	yes
XLOC_023885	PGSC0003DMT400051562	Specific tissue protein 2	20.4418	81.3842	1.99323	4.16588	5e-05	0.00104425	yes
XLOC_023887	PGSC0003DMT400024712	Replication factor A 1, rfa1	27.1166	13.6182	-0.993644	-2.16278	0.00175	0.0185181	yes
XLOC_023916	PGSC0003DMT400010461	Heat shock	15.974	9.36918	-0.76973	-1.88509	0.00605	0.0446597	yes
XLOC_024011	PGSC0003DMT400075162	Oligopeptide transporter	7.67029	21.1232	1.46148	3.15497	5e-05	0.00104425	yes
XLOC_024065	PGSC0003DMT400066002	Sdl1	0	1.95978	Inf	NA	0.00015	0.00267148	yes
XLOC_024122	PGSC0003DMT400021734	Conserved gene of unknown function	27.1624	11.5269	-1.2366	-2.57987	0.0001	0.0019042	yes
XLOC_024126	PGSC0003DMT400022186	BLE1 protein	0	2.67691	Inf	NA	5e-05	0.00104425	yes
XLOC_024147	PGSC0003DMT400080870	Small molecule transporter	1.26607	3.79371	1.58325	2.15595	0.001	0.0121637	yes
XLOC_024180	PGSC0003DMT400059525	Conserved gene of unknown function	0	4.7123	Inf	NA	5e-05	0.00104425	yes
XLOC_024187	PGSC0003DMT400019618	Conserved gene of unknown function	14.8393	6.62642	-1.16312	-2.50098	0.0005	0.00711876	yes
XLOC_024211	PGSC0003DMT400077454	Ectonucleotide pyrophosphatase/phosphodiesterase	8.03385	16.9279	1.07524	2.41426	0.00015	0.00267148	yes
XLOC_024221	PGSC0003DMT400034219	WD-40 repeat protein	62.6203	105.43	0.751588	1.78934	0.0053	0.0405839	yes
XLOC_024244	PGSC0003DMT400082735	Gene of unknown function	0	1.73633	Inf	NA	0.0001	0.0019042	yes
XLOC_024245	PGSC0003DMT400017199	CXE carboxylesterase	3.10224	26.3361	3.08566	5.95149	5e-05	0.00104425	yes
XLOC_024251	PGSC0003DMT400027827	Glyoxalase/bleomycin resistance protein/dioxygenase	29.2756	65.0251	1.1513	2.55893	0.0001	0.0019042	yes
XLOC_024279	PGSC0003DMT400048984	Cysteine proteinase 3	25.2095	61.8854	1.29563	3.45473	5e-05	0.00104425	yes
XLOC_024283	PGSC0003DMT400071681	Cation:cation antiporter	2.62859	5.60758	1.09309	2.14302	0.00315	0.0283595	yes
XLOC_024301	PGSC0003DMT400035268	Respiratory burst oxidase	0.439835	1.57637	1.84157	1.69036	0.0088	0.0501	yes
XLOC_024305	PGSC0003DMT400035264	Sucrose sythase	78.0637	46.6115	-0.743966	-1.8334	0.0095	0.0501	yes
XLOC_024306	PGSC0003DMT400035260	Sucrose synthase 2	17.5648	34.5725	0.976938	2.36882	0.00025	0.00403304	yes
XLOC_024316	PGSC0003DMT400035207	Proline-rich protein	70.4052	120.274	0.772568	1.83315	0.0057	0.0427548	yes
XLOC_024322	PGSC0003DMT400031246	Late blight resistance protein	4.00782	0	inf	NA	0.00175	0.0185181	yes
XLOC_024347	PGSC0003DMT400002424	Conserved gene of unknown function	4.16026	9.04525	1.12049	2.40357	0.00205	0.0207174	yes
XLOC_024350	PGSC0003DMT400002412	NIM1 2	3.42047	6.94239	1.02124	2.08533	0.0013	0.0148203	yes
XLOC_024363	PGSC0003DMT400044779	NOI	11.8172	28.8912	1.28974	2.48829	0.0002	0.00335589	yes
XLOC_024397	PGSC0003DMT400015744	Downward leaf curling protein	28.7488	49.4937	0.783744	1.71554	0.00815	0.0501	yes
XLOC_024405	PGSC0003DMT400015764	Conserved gene of unknown function	5.33008	1.609	-1.72799	-2.62977	0.00335	0.0295389	yes
XLOC_024412	PGSC0003DMT400001804	Receptor protein kinase	3.2052	7.50533	1.2275	2.38309	0.00025	0.00403304	yes
XLOC_024420	PGSC0003DMT400001784	Nitrate transporter NRT1.1	53.3798	94.2671	0.820461	1.98467	0.0019	0.019613	yes
XLOC_024440	PGSC0003DMT400002789	ATP synthase subunit H protein	54.0703	94.3489	0.803168	2.62345	0.00435	0.0353305	yes
XLOC_024455	PGSC0003DMT400062788	Sesquiterpene synthase	2.4079	0	inf	NA	5e-05	0.00104425	yes
XLOC_024484	PGSC0003DMT400067296	DNA binding protein	1.71359	11.05	2.68896	4.17566	0.00805	0.0501	yes
XLOC_024494	PGSC0003DMT400067282	Gene of unknown function	4.73281	11.6759	1.30276	1.80262	0.0096	0.0501	yes
XLOC_024497	PGSC0003DMT400067274	Ccd1	1.6586	8.16608	2.29967	3.41758	0.002	0.0203608	yes
XLOC_024510	PGSC0003DMT400067247	6-phosphogluconolactonase	12.136	23.5736	0.95788	2.46821	0.00145	0.0160521	yes
XLOC_024511	PGSC0003DMT400067243	Mitogen-activated protein kinase kinase kinase	18.6037	33.5727	0.851696	1.79329	0.0072	0.0501	yes
XLOC_024513	PGSC0003DMT400067234	USP family protein	1.10577	5.61384	2.34393	3.20465	0.00125	0.0143902	yes
XLOC_024548	PGSC0003DMT400047169	E3 ubiquitin-protein ligase RMA1H1	5.98903	17.7153	1.5646	2.63857	0.00015	0.00267148	yes
XLOC_024558	PGSC0003DMT400068959	Ethylene-responsive transcription factor 4	93.7186	297.466	1.66632	4.64791	5e-05	0.00104425	yes
XLOC_024565	PGSC0003DMT400024316	Conserved gene of unknown function	14.7452	28.4304	0.947186	1.96606	0.00235	0.0229661	yes
XLOC_024566	PGSC0003DMT400024317	Glutaredoxin-C9	1.3758	11.994	3.12397	4.38651	0.001	0.0121637	yes
XLOC_024586	PGSC0003DMT400052618	Class S F-box protein	4.20542	1.65838	-1.34248	-1.76858	0.00805	0.0501	yes
XLOC_024647	PGSC0003DMT400044721	WRKY transcription factor	0.307443	2.59496	3.07732	3.08976	0.00425	0.0347169	yes
XLOC_024648	PGSC0003DMT400044723	ATP binding protein	14.6821	36.0328	1.29525	3.31611	5e-05	0.00104425	yes
XLOC_024657	PGSC0003DMT400079848	Conserved gene of unknown function	8.71625	4.6978	-0.891721	-1.93498	0.00575	0.0430102	yes
XLOC_024665	PGSC0003DMT400071059	Glutathione S-transferase T5	52.2422	88.6441	0.762807	2.40698	0.00405	0.0336747	yes
XLOC_024669	PGSC0003DMT400071048	9-cis-epoxycarotenoid dioxygenase	1.40644	9.57729	2.76757	4.85434	5e-05	0.00104425	yes
XLOC_024672	PGSC0003DMT400071043	Gibberellin 2-oxidase	6.43778	27.7437	2.10752	4.01349	5e-05	0.00104425	yes
XLOC_024678	PGSC0003DMT400018236	Acetolactate synthase	53.9671	99.8964	0.888352	2.14005	0.00115	0.0135306	yes
XLOC_024681	PGSC0003DMT400018243	Solanesyl diphosphate synthase	30.0277	65.554	1.12639	2.66995	0.0001	0.0019042	yes
XLOC_024693	PGSC0003DMT400018277	Conserved gene of unknown function	2.51713	17.2047	2.77295	4.2798	5e-05	0.00104425	yes
XLOC_024694	PGSC0003DMT400018281	Conserved gene of unknown function	6.90558	21.3325	1.62722	3.89109	5e-05	0.00104425	yes
XLOC_024702	PGSC0003DMT400018290	Multiprotein bridging factor 1c	38.9374	112.152	1.52623	4.47965	5e-05	0.00104425	yes
XLOC_024715	PGSC0003DMT400032376	Sodium/calcium exchanger family protein	24.1519	61.5252	1.34904	3.5063	5e-05	0.00104425	yes
XLOC_024718	PGSC0003DMT400032384	Ring finger protein	0.844363	5.18393	2.61811	2.63475	5e-05	0.00104425	yes
XLOC_024742	PGSC0003DMT400032434	Disease resistance protein (TIR class)	5.51109	2.37103	-1.21682	-2.32875	0.00235	0.0229661	yes
XLOC_024746	PGSC0003DMT400049563	Mpv17 / PMP22 family protein	88.4802	205.146	1.21323	3.27623	5e-05	0.00104425	yes
XLOC_024751	PGSC0003DMT400049553	C-type cytochrome biogenesis protein	5.58445	13.294	1.25129	2.36805	0.0001	0.0019042	yes
XLOC_024754	PGSC0003DMT400049549	Cytoplasmic dynein light chain	20.0373	44.4659	1.15001	3.2571	0.00035	0.00533063	yes
XLOC_024769	PGSC0003DMT400049495	Organic cation transporter	2.42953	7.38594	1.6041	2.69902	5e-05	0.00104425	yes
XLOC_024770	PGSC0003DMT400049493	GRAS2	4.75964	11.0852	1.21971	2.44008	0.0002	0.00335589	yes
XLOC_024784	PGSC0003DMT400049479	Fertilization-independent endosperm protein	8.24632	14.952	0.858518	1.73619	0.00715	0.0501	yes
XLOC_024819	PGSC0003DMT400057196	SUI1 B protein	154.206	605.445	1.97314	3.84224	5e-05	0.00104425	yes
XLOC_024837	PGSC0003DMT400057150	Lipopolysaccharide-binding protein	4.40606	13.8462	1.65193	3.37026	5e-05	0.00104425	yes
XLOC_024852	PGSC0003DMT400057119	Chromosome-associated kinesin KIF4A	14.0214	6.93906	-1.01482	-2.33246	0.00135	0.0152422	yes
XLOC_024864	PGSC0003DMT400057089	Zinc transporter	16.0479	33.3455	1.05511	2.80608	0.0003	0.00467605	yes
XLOC_024885	PGSC0003DMT400057016	Conserved gene of unknown function	8.35907	21.0816	1.33457	3.12437	0.0007	0.00928731	yes
XLOC_024896	PGSC0003DMT400056985	Chaperone protein DNAj	29.4409	49.8078	0.758549	2.2712	0.00885	0.0501	yes
XLOC_024918	PGSC0003DMT400056916	Salicylic acid-induced protein 19	0	12.0085	Inf	NA	5e-05	0.00104425	yes
XLOC_024920	PGSC0003DMT400056911	Conserved gene of unknown function	4.89244	14.0234	1.51921	3.30143	5e-05	0.00104425	yes
XLOC_024934	PGSC0003DMT400056868	2,4-dienoyl-CoA reductase	33.945	66.9317	0.979491	2.12847	0.00155	0.0169367	yes
XLOC_024943	PGSC0003DMT400032621	Gene of unknown function	0.860045	3.52376	2.03463	2.54863	0.0062	0.045382	yes
XLOC_024964	PGSC0003DMT400032630	Conserved gene of unknown function	4.36651	12.7375	1.54453	3.05931	0.0007	0.00928731	yes
XLOC_024983	PGSC0003DMT400052795	Transferase	8.50901	2.43884	-1.8028	-3.13169	0.00045	0.00653627	yes
XLOC_025021	PGSC0003DMT400067606	Conserved gene of unknown function	7.39267	15.0849	1.02894	1.93185	0.00325	0.0289553	yes
XLOC_025043	PGSC0003DMT400038493	BZIP transcription factor bZIP16	23.0852	46.2523	1.00255	2.25491	0.0004	0.00594774	yes
XLOC_025049	PGSC0003DMT400038477	Phosphatidylinositol synthase	2.52759	8.07415	1.67555	2.3677	0.0014	0.0156625	yes
XLOC_025081	PGSC0003DMT400045973	Syntaxin	125.948	72.8831	-0.789174	-3.43369	0.00875	0.0501	yes
XLOC_025114	PGSC0003DMT400014826	Conserved gene of unknown function	252.537	93.7166	-1.43012	-2.9499	5e-05	0.00104425	yes
XLOC_025121	PGSC0003DMT400014840	Brain protein 44	8.57564	20.1529	1.23267	2.90042	0.0025	0.0239717	yes
XLOC_025133	PGSC0003DMT400014873	Valacyclovir hydrolase	3.54116	9.89897	1.48306	1.9253	0.00165	0.0177525	yes
XLOC_025137	PGSC0003DMT400014889	Conserved gene of unknown function	17.2381	9.66799	-0.834311	-1.73409	0.0077	0.0501	yes
XLOC_025144	PGSC0003DMT400037884	GRAS family transcription factor	6.34623	3.06873	-1.04826	-2.01095	0.00825	0.0501	yes
XLOC_025273	PGSC0003DMT400049024	F-box protein	13.141	22.8608	0.798803	1.83552	0.00445	0.0358566	yes
XLOC_025297	PGSC0003DMT400040977	EIN3-binding F-box protein 1	39.0145	64.1362	0.717129	1.88745	0.0067	0.0480125	yes
XLOC_025312	PGSC0003DMT400028158	Lipoxygenase	0.297762	1.21727	2.03142	1.98311	0.0054	0.0411918	yes
XLOC_025326	PGSC0003DMT400068521	Major latex	51.8606	111.042	1.0984	3.64738	5e-05	0.00104425	yes
XLOC_025334	PGSC0003DMT400002520	Gene of unknown function	8.65724	3.34886	-1.37024	-2.50411	0.00385	0.0324925	yes
XLOC_025355	PGSC0003DMT400076868	Conserved gene of unknown function	18.2182	42.4459	1.22024	3.26804	0.0001	0.0019042	yes
XLOC_025463	PGSC0003DMT400077465	Conserved gene of unknown function	4.72714	2.23121	-1.08314	-2.08397	0.00175	0.0185181	yes
XLOC_025525	PGSC0003DMT400021142	Class II small heat shock protein Le-HSP17.6	187.169	333.778	0.834548	2.43607	0.0054	0.0411918	yes
XLOC_025530	PGSC0003DMT400021160	Ran binding protein-1	260.816	135.491	-0.944834	-2.65469	0.0007	0.00928731	yes
XLOC_025549	PGSC0003DMT400021189	C2H2L domain class transcription factor	4.86415	13.0816	1.42727	2.79451	5e-05	0.00104425	yes
XLOC_025560	PGSC0003DMT400076967	Kinase family protein	23.2307	7.47426	-1.63603	-3.91139	0.00575	0.0430102	yes
XLOC_025579	PGSC0003DMT400035909	Gene of unknown function	17.3487	42.9246	1.30698	2.65489	0.0001	0.0019042	yes
XLOC_025589	PGSC0003DMT400065466	Serine/threonine-protein kinase	21.2394	11.481	-0.88749	-1.85659	0.00445	0.0358566	yes
XLOC_025613	PGSC0003DMT400074940	Receptor protein kinase CLAVATA1	14.3471	8.4924	-0.756512	-1.69673	0.0091	0.0501	yes
XLOC_025638	PGSC0003DMT400074812	Conserved gene of unknown function	6.81889	14.8766	1.12543	2.55347	0.00175	0.0185181	yes
XLOC_025665	PGSC0003DMT400065644	Non-specific lipid-transfer protein	2.41613	9.20049	1.92901	3.1762	0.00445	0.0358566	yes
XLOC_025679	PGSC0003DMT400005782	Conserved gene of unknown function	1.57647	8.30663	2.39756	2.72109	0.00055	0.00770257	yes
XLOC_025700	PGSC0003DMT400037555	Conserved gene of unknown function	47.573	82.9369	0.80187	2.8173	0.0072	0.0501	yes
XLOC_025750	PGSC0003DMT400075959	Ring finger protein	6.11412	11.7606	0.943742	1.9174	0.00365	0.0312892	yes
XLOC_025753	PGSC0003DMT400075963	Beta-1,3-galactosyltransferase sqv-2	0.815384	4.3939	2.42995	2.60589	0.0002	0.00335589	yes
XLOC_025769	PGSC0003DMT400076016	Ribosomal protein S6	549.608	317.054	-0.793675	-2.69957	0.0029	0.0267242	yes
XLOC_025775	PGSC0003DMT400076035	Conserved gene of unknown function	37.8624	18.1162	-1.06349	-2.60272	0.0004	0.00594774	yes
XLOC_025781	PGSC0003DMT400076049	Conserved gene of unknown function	0.512897	1.50954	1.55737	2.09787	0.00605	0.0446597	yes
XLOC_025854	PGSC0003DMT400079266	Ubiquitin-fold modifier 1	59.3079	148.804	1.32712	4.30641	5e-05	0.00104425	yes
XLOC_025867	PGSC0003DMT400024123	Disease resistance protein RGA4	1.50105	0.516767	-1.53839	-2.05463	0.007	0.0494853	yes
XLOC_025874	PGSC0003DMT400024125	Conserved gene of unknown function	4.2437	45.4421	3.42064	7.31256	5e-05	0.00104425	yes
XLOC_025908	PGSC0003DMT400045210	BHLH071	35.6859	20.7848	-0.779825	-2.11467	0.0058	0.0433181	yes
XLOC_025924	PGSC0003DMT400062263	Transporter	20.0939	37.9845	0.918656	2.56302	0.00235	0.0229661	yes
XLOC_025937	PGSC0003DMT400004686	Beta-amylase PCT-BMYI	5.19727	13.6508	1.39316	3.1663	5e-05	0.00104425	yes
XLOC_025938	PGSC0003DMT400004684	Novel plant snare	19.6435	10.0685	-0.964208	-2.36431	0.00175	0.0185181	yes
XLOC_025947	PGSC0003DMT400067430	Conserved gene of unknown function	6.38493	24.6216	1.94718	2.73368	0.00025	0.00403304	yes
XLOC_025954	PGSC0003DMT400067456	Major pollen allergen Ory s 1	9.95827	193.216	4.27818	7.07178	5e-05	0.00104425	yes
XLOC_025956	PGSC0003DMT400067459	Major pollen allergen Ory s 1	0	2.63473	Inf	NA	5e-05	0.00104425	yes
XLOC_025960	PGSC0003DMT400067463	Small GTP-binding protein	77.8605	128.761	0.725728	2.19707	0.00735	0.0501	yes
XLOC_025977	PGSC0003DMT400067489	MybSt1	31.001	53.2505	0.780481	2.11013	0.0042	0.0344965	yes
XLOC_026000	PGSC0003DMT400012257	Pepsin A	11.668	47.5382	2.02653	4.93492	5e-05	0.00104425	yes
XLOC_026009	PGSC0003DMT400012239	Microtubule associated protein	9.22856	22.5772	1.29069	2.37121	0.0007	0.00928731	yes
XLOC_026027	PGSC0003DMT400012210	Auxin-induced protein X10A	0	6.21054	Inf	NA	5e-05	0.00104425	yes
XLOC_026032	PGSC0003DMT400012206	Protease inhibitor/seed storage/lipid transfer protein family protein	295.784	163.436	-0.855821	-2.61875	0.00175	0.0185181	yes
XLOC_026045	PGSC0003DMT400010106	UDP-D-glucuronate 4-epimerase 5	1.61128	3.81888	1.24494	1.76804	0.0083	0.0501	yes
XLOC_026049	PGSC0003DMT400010099	Conserved gene of unknown function	4.95813	9.27999	0.904326	1.98961	0.00615	0.0451262	yes
XLOC_026052	PGSC0003DMT400010096	Pentatricopeptide repeat-containing protein	4.49713	10.8462	1.27012	2.14275	0.00105	0.0126351	yes
XLOC_026060	PGSC0003DMT400010084	Stress-associated protein 6	82.9706	139.477	0.749356	2.22263	0.0048	0.0378402	yes
XLOC_026100	PGSC0003DMT400058544	Cytochrome P450	0.30426	2.88187	3.24363	3.06286	0.001	0.0121637	yes
XLOC_026109	PGSC0003DMT400007855	Calmodulin binding protein	9.18527	15.562	0.76063	1.87612	0.0093	0.0501	yes
XLOC_026111	PGSC0003DMT400007865	Osmotin	37.7701	228.484	2.59678	6.65717	5e-05	0.00104425	yes
XLOC_026115	PGSC0003DMT400007870	Osmotin	1.89437	28.7394	3.92323	6.3728	5e-05	0.00104425	yes
XLOC_026125	PGSC0003DMT400032164	Serine/threonine-protein kinase RIO1	23.3526	12.3286	-0.921575	-2.30733	0.00145	0.0160521	yes
XLOC_026127	PGSC0003DMT400032160	Copper-transporting atpase p-type	1.94939	3.59695	0.883749	1.9247	0.0045	0.0361353	yes
XLOC_026129	PGSC0003DMT400032154	Phospholipid hydroperoxide glutathione peroxidase	149.846	338.659	1.17636	3.44242	0.0001	0.0019042	yes
XLOC_026136	PGSC0003DMT400032139	BHLH transcription factor JAF13	12.0936	6.81466	-0.827525	-1.82415	0.00475	0.0375558	yes
XLOC_026180	PGSC0003DMT400032056	Centromeric protein E	9.97457	5.78192	-0.786704	-1.82832	0.00695	0.0493062	yes
XLOC_026185	PGSC0003DMT400032048	98b	35.7258	13.8271	-1.36947	-2.96645	5e-05	0.00104425	yes
XLOC_026187	PGSC0003DMT400032043	Avr9/Cf-9 rapidly elicited protein 194	17.6367	34.0506	0.949102	2.48274	0.0039	0.0328272	yes
XLOC_026192	PGSC0003DMT400032034	Keratin-associated protein 6-2	684	1587.75	1.21492	2.29833	0.00095	0.0117381	yes
XLOC_026198	PGSC0003DMT400032022	Ubiquitin-protein ligase	0.87087	2.67047	1.61657	2.30698	0.00455	0.0364067	yes
XLOC_026202	PGSC0003DMT400032007	Conserved gene of unknown function	12.3556	24.6381	0.995726	2.51933	0.0049	0.0383762	yes
XLOC_026204	PGSC0003DMT400032004	Eukaryotic translation initiation factor 3 subunit 10	22.184	13.5607	-0.710084	-1.74191	0.0075	0.0501	yes
XLOC_026209	PGSC0003DMT400031994	UDP-glucose 4-epimerase	10.3115	31.0319	1.5895	3.42881	5e-05	0.00104425	yes
XLOC_026217	PGSC0003DMT400031984	Cell division protein isolog	30.4829	16.8011	-0.859444	-2.21728	0.00165	0.0177525	yes
XLOC_026230	PGSC0003DMT400031942	Transcription factor	0.158986	0.954975	2.58656	1.72081	0.006	0.0443817	yes
XLOC_026246	PGSC0003DMT400031910	YS1	8.18095	19.152	1.22716	2.98026	5e-05	0.00104425	yes
XLOC_026256	PGSC0003DMT400031888	Electron transporter	14.5538	7.02985	-1.04983	-2.02183	0.00255	0.0243258	yes
XLOC_026288	PGSC0003DMT400032497	Lipid binding protein	1.76895	27.1106	3.93789	2.87551	0.00305	0.0277556	yes
XLOC_026347	PGSC0003DMT400067656	CONSTANS	123.571	239.794	0.956451	2.28387	0.00075	0.00978228	yes
XLOC_026352	PGSC0003DMT400067670	Ring finger protein	5.34308	17.651	1.724	3.5158	5e-05	0.00104425	yes
XLOC_026449	PGSC0003DMT400002946	FK506-binding protein	66.5535	26.8836	-1.30779	-2.96408	5e-05	0.00104425	yes
XLOC_026473	PGSC0003DMT400014953	AP2/ERF domain-containing transcription factor	1.03553	4.05353	1.9688	2.77114	0.00225	0.0221899	yes
XLOC_026488	PGSC0003DMT400014995	2,4-dihydroxyhept-2-ene-1,7-dioic acid aldolase	52.2511	31.8894	-0.712385	-2.00878	0.00835	0.0501	yes
XLOC_026532	PGSC0003DMT400064939	Conserved gene of unknown function	6.62353	14.8417	1.16399	2.35831	0.0005	0.00711876	yes
XLOC_026533	PGSC0003DMT400064942	Integrin-linked protein kinase	6.73003	11.8173	0.812222	1.73659	0.008	0.0501	yes
XLOC_026535	PGSC0003DMT400064952	Zinc finger (Ran-binding) family protein	4.32052	0.886209	-2.28549	-2.68401	0.00065	0.00877939	yes
XLOC_026643	PGSC0003DMT400045640	Glutamine synthetase	1.30324	7.61236	2.54625	3.19495	0.0076	0.0501	yes
XLOC_026654	PGSC0003DMT400040969	IDS4	11.3815	5.16407	-1.14011	-1.98872	0.0027	0.0253532	yes
XLOC_026686	PGSC0003DMT400038438	Steroid binding protein	54.6884	95.0424	0.797335	2.73453	0.00465	0.0370038	yes
XLOC_026930	PGSC0003DMT400055959	UDP-glucosyltransferase 74F2	2.04662	5.87988	1.52254	2.07308	0.0035	0.0304485	yes
XLOC_026963	PGSC0003DMT400005613	Ferrochelatase	3.76751	8.61905	1.19392	2.18821	0.0009	0.0112963	yes
XLOC_026966	PGSC0003DMT400035924	Vacoular processing enzyme 1	26.0927	169.23	2.69727	5.7902	5e-05	0.00104425	yes
XLOC_026977	PGSC0003DMT400035938	Clathrin interactor	161.956	93.5405	-0.791936	-3.41123	0.0043	0.0350193	yes
XLOC_026981	PGSC0003DMT400065463	C3HL domain class transcription factor	129.911	330.086	1.34532	3.57359	5e-05	0.00104425	yes
XLOC_026995	PGSC0003DMT400011430	Lysophospholipase	26.8253	51.8176	0.949848	2.24833	0.00055	0.00770257	yes
XLOC_027023	PGSC0003DMT400024847	Aquaglyceroporin (Tonoplast intrinsic protein (Tipa))	72.0325	135.756	0.914291	2.73246	0.00075	0.00978228	yes
XLOC_027027	PGSC0003DMT400074804	Mta/sah nucleosidase	182.568	67.4879	-1.43574	-2.81811	0.0001	0.0019042	yes
XLOC_027067	PGSC0003DMT400083853	CID5/IPD1	10.6342	19.0706	0.842638	2.06874	0.0061	0.0449059	yes
XLOC_027069	PGSC0003DMT400083856	Conserved gene of unknown function	40.3309	19.0062	-1.08541	-2.91159	0.0001	0.0019042	yes
XLOC_027078	PGSC0003DMT400037619	BZIP protein	27.8348	15.0756	-0.88467	-2.31468	0.0009	0.0112963	yes
XLOC_027092	PGSC0003DMT400028105	Aspartate aminotransferase	20.2971	38.0652	0.907197	2.16292	0.00085	0.0108121	yes
XLOC_027099	PGSC0003DMT400074716	Conserved gene of unknown function	16.9177	9.12841	-0.890101	-1.79178	0.00535	0.040874	yes
XLOC_027112	PGSC0003DMT400038282	N-hydroxycinnamoyl-CoA:tyramine N-hydroxycinnamoyl transferase THT7-8	41.3218	20.4327	-1.01602	-2.85584	0.0005	0.00711876	yes
XLOC_027138	PGSC0003DMT400076144	NBS-LRR resistance protein	3.4251	1.24631	-1.45848	-2.17447	0.0076	0.0501	yes
XLOC_027158	PGSC0003DMT400048694	Conserved gene of unknown function	0	4.4813	Inf	NA	5e-05	0.00104425	yes
XLOC_027194	PGSC0003DMT400053646	Conserved gene of unknown function	3.26863	8.85452	1.43773	2.01313	0.0026	0.0246719	yes
XLOC_027206	PGSC0003DMT400004980	Carotenoid cleavage dioxygenase 4	14.6579	26.6405	0.861943	2.0042	0.002	0.0203608	yes
XLOC_027208	PGSC0003DMT400019710	Alternative oxidase	26.6923	47.0473	0.81769	2.02744	0.00205	0.0207174	yes
XLOC_027257	PGSC0003DMT400024063	Blight resistance protein T118	2.6848	6.96211	1.37471	1.74832	0.00935	0.0501	yes
XLOC_027261	PGSC0003DMT400024060	Blight resistance protein T118	1.5134	0.213235	-2.82728	-2.73001	0.00575	0.0430102	yes
XLOC_027308	PGSC0003DMT400045164	Zinc-binding protein	73.178	194.76	1.41221	3.26082	5e-05	0.00104425	yes
XLOC_027309	PGSC0003DMT400045162	Conserved gene of unknown function	41.7909	76.996	0.881595	1.9694	0.003	0.0274348	yes
XLOC_027312	PGSC0003DMT400045156	Abscisic acid receptor PYL1	68.3391	30.9694	-1.14187	-3.37838	5e-05	0.00104425	yes
XLOC_027315	PGSC0003DMT400045148	Transcriptional regulator SUPERMAN	5.7278	1.39746	-2.03518	-2.7524	0.00535	0.040874	yes
XLOC_027331	PGSC0003DMT400062221	DNA binding protein	21.6559	11.7119	-0.886785	-2.25971	0.00375	0.0319333	yes
XLOC_027334	PGSC0003DMT400004660	Major pollen allergen Ory s 1	0.421637	6.35091	3.91289	2.56512	0.0036	0.0310282	yes
XLOC_027365	PGSC0003DMT400067507	Conserved gene of unknown function	7.42583	1.49621	-2.31124	-2.58437	0.00135	0.0152422	yes
XLOC_027366	PGSC0003DMT400067509	Bax inhibitor	138.069	246.633	0.836974	2.29185	0.00395	0.0330931	yes
XLOC_027369	PGSC0003DMT400067516	50S ribosomal protein L19-2, chloroplastic	490.749	283.66	-0.79082	-2.23045	0.00445	0.0358566	yes
XLOC_027381	PGSC0003DMT400067539	Homeobox-leucine zipper protein	50.8674	24.3341	-1.06376	-2.50055	0.00015	0.00267148	yes
XLOC_027390	PGSC0003DMT400012159	GEM 5	35.7396	69.956	0.968926	2.2319	0.0003	0.00467605	yes
XLOC_027408	PGSC0003DMT400089643	Arachidonic acid-induced DEA1	15.9129	38.2363	1.26475	3.78512	0.004	0.0333669	yes
XLOC_027424	PGSC0003DMT400012072	Conserved gene of unknown function	339.926	192.087	-0.823464	-2.37703	0.0024	0.0233028	yes
XLOC_027434	PGSC0003DMT400010023	C-4 methyl sterol oxidase	8.3813	15.6102	0.897242	2.14994	0.00475	0.0375558	yes
XLOC_027442	PGSC0003DMT400010014	Amino acid binding protein	12.4268	6.586	-0.91598	-2.05853	0.00615	0.0451262	yes
XLOC_027456	PGSC0003DMT400058555	Green flesh protein	5.57929	16.3148	1.54803	2.92507	0.0001	0.0019042	yes
XLOC_027474	PGSC0003DMT400007879	GRAS family transcription factor	15.2422	8.03314	-0.924036	-2.17732	0.0024	0.0233028	yes
XLOC_027481	PGSC0003DMT400007897	UDP-Glc-4-epimerase	16.9912	36.5411	1.10473	2.49657	0.0001	0.0019042	yes
XLOC_027483	PGSC0003DMT400007904	Ethylene-responsive proteinase inhibitor 1	0	5.22126	Inf	NA	5e-05	0.00104425	yes
XLOC_027484	PGSC0003DMT400007905	Osmotin	0.889751	5.36521	2.59216	3.22822	0.00305	0.0277556	yes
XLOC_027494	PGSC0003DMT400031861	ATP binding protein	20.2682	8.43115	-1.26542	-2.68318	0.00015	0.00267148	yes
XLOC_027507	PGSC0003DMT400031825	2-deoxyglucose-6-phosphate phosphatase	46.8513	90.1767	0.944665	2.51296	0.00095	0.0117381	yes
XLOC_027510	PGSC0003DMT400031817	Kinesin heavy chain	18.2521	9.94273	-0.876346	-1.93106	0.0034	0.0298287	yes
XLOC_027516	PGSC0003DMT400031801	Conserved gene of unknown function	9.71316	21.432	1.14175	2.48223	0.00015	0.00267148	yes
XLOC_027533	PGSC0003DMT400031763	Endo-1,4-beta-glucanase	4.41274	12.4733	1.4991	1.70519	0.00635	0.0461543	yes
XLOC_027549	PGSC0003DMT400031718	Na(+)/H(+) antiporter	0.832114	2.25054	1.43541	2.13303	0.00485	0.0381008	yes
XLOC_027563	PGSC0003DMT400031685	AP2 domain-containing transcription factor 9	1.09696	7.49896	2.77318	4.09302	5e-05	0.00104425	yes
XLOC_027571	PGSC0003DMT400031670	Conserved gene of unknown function	0	1.86347	Inf	NA	5e-05	0.00104425	yes
XLOC_027583	PGSC0003DMT400031653	N-rich protein	33.0513	85.647	1.37369	3.15113	5e-05	0.00104425	yes
XLOC_027603	PGSC0003DMT400031575	Calmodulin binding protein	34.6314	18.454	-0.908149	-2.13382	0.00105	0.0126351	yes
XLOC_027610	PGSC0003DMT400091456	Translation initiation factor	20.5839	6.9691	-1.56247	-3.76828	0.0061	0.0449059	yes
XLOC_027625	PGSC0003DMT400021880	ATP binding protein	26.9601	12.9872	-1.05373	-2.29442	0.00075	0.00978228	yes
XLOC_027628	PGSC0003DMT400021893	Double-stranded RNA binding protein	3.19584	1.0724	-1.57535	-2.21082	0.0098	0.0501	yes
XLOC_027664	PGSC0003DMT400052405	17.5 kDa class I heat shock protein	23.737	57.6465	1.2801	2.4638	5e-05	0.00104425	yes
XLOC_027665	PGSC0003DMT400030603	18.5 kDa class I heat shock protein	42.3901	91.7127	1.11339	3.38365	5e-05	0.00104425	yes
XLOC_027674	PGSC0003DMT400005556	Glutathione S-transferase	2.37266	20.3516	3.10057	4.30924	5e-05	0.00104425	yes
XLOC_027715	PGSC0003DMT400022823	Small GTP-binding protein	93.8889	165.27	0.815797	1.85531	0.0045	0.0361353	yes
XLOC_027716	PGSC0003DMT400022826	Nodulin	11.4802	21.7442	0.921483	2.12825	0.0005	0.00711876	yes
XLOC_027732	PGSC0003DMT400022875	Conserved gene of unknown function	22.9229	39.7844	0.795416	1.76072	0.00605	0.0446597	yes
XLOC_027734	PGSC0003DMT400022881	Magnesium ion binding protein	0.648005	3.07559	2.24679	2.14824	0.00285	0.0263851	yes
XLOC_027747	PGSC0003DMT400022920	DNA binding protein	2.76321	0.77415	-1.83566	-2.1043	0.0047	0.0372479	yes
XLOC_027823	PGSC0003DMT400009949	PGPD14	10.1843	17.9005	0.813654	1.69645	0.0084	0.0501	yes
XLOC_027850	PGSC0003DMT400055525	Cytokinin riboside 5'-monophosphate phosphoribohydrolase LOG3	27.7922	9.85892	-1.49518	-2.6144	0.0002	0.00335589	yes
XLOC_027858	PGSC0003DMT400004458	Zinc finger family protein	6.23601	13.7574	1.14151	2.45393	0.0002	0.00335589	yes
XLOC_027859	PGSC0003DMT400004449	Protein containing C-terminal RING-finger	14.3106	28.3031	0.983876	2.20062	0.00075	0.00978228	yes
XLOC_027882	PGSC0003DMT400005078	Hsp20/alpha crystallin family protein	16.4922	8.47472	-0.960546	-2.21067	0.0085	0.0501	yes
XLOC_027884	PGSC0003DMT400005081	Ketopantoate hydroxymethyltransferase	1.25817	3.40599	1.43675	1.76665	0.0092	0.0501	yes
XLOC_027946	PGSC0003DMT400030785	ATP binding protein	0.197738	2.28107	3.52805	3.47407	0.0021	0.0210805	yes
XLOC_028012	PGSC0003DMT400068341	Class III peroxidase	2.31521	15.9363	2.7831	3.97125	5e-05	0.00104425	yes
XLOC_028019	PGSC0003DMT400068336	Conserved gene of unknown function	24.8368	42.6153	0.778892	2.20361	0.00505	0.039266	yes
XLOC_028131	PGSC0003DMT400013837	Gene of unknown function	185.086	108.671	-0.768234	-2.27011	0.004	0.0333669	yes
XLOC_028154	PGSC0003DMT400036221	Conserved gene of unknown function	53.2378	32.6045	-0.707382	-2.01795	0.0076	0.0501	yes
XLOC_028168	PGSC0003DMT400014179	Transcription factor	1.91046	8.76787	2.19831	3.51457	0.0011	0.0130966	yes
XLOC_028246	PGSC0003DMT400034304	Zinc knuckle family protein	2.53754	0	inf	NA	0.00015	0.00267148	yes
XLOC_028293	PGSC0003DMT400011181	Translation initiation factor if-2	5.53896	1.61212	-1.78066	-2.58189	0.00855	0.0501	yes
XLOC_028402	PGSC0003DMT400045570	Binding protein	11.4296	5.65864	-1.01425	-2.41667	0.0006	0.00824862	yes
XLOC_028492	PGSC0003DMT400025225	Synaptotagmin	2.6364	0.84427	-1.64279	-2.34625	0.0016	0.0173495	yes
XLOC_028497	PGSC0003DMT400022107	Multidrug resistance protein ABC transporter family	19.551	10.6449	-0.877078	-1.81409	0.0061	0.0449059	yes
XLOC_028520	PGSC0003DMT400002495	Phenazine biosynthesis protein	7.96612	16.0454	1.01021	1.98464	0.0021	0.0210805	yes
XLOC_028529	PGSC0003DMT400033569	Anthocyanin 1	6.15578	2.82909	-1.1216	-2.11378	0.005	0.0389952	yes
XLOC_028537	PGSC0003DMT400049841	Ribosome-recycling factor, chloroplastic	180.12	76.9831	-1.22634	-3.42796	5e-05	0.00104425	yes
XLOC_028539	PGSC0003DMT400049837	WD-repeat protein	14.7662	27.6316	0.904023	2.32451	0.0046	0.036698	yes
XLOC_028540	PGSC0003DMT400049836	40S ribosomal protein S24	313.411	182.783	-0.777922	-2.49779	0.0047	0.0372479	yes
XLOC_028549	PGSC0003DMT400049815	ATP binding protein	10.3658	5.63342	-0.879748	-2.05662	0.0031	0.0280592	yes
XLOC_028566	PGSC0003DMT400049773	Conserved gene of unknown function	5.61706	21.4019	1.92985	4.00515	5e-05	0.00104425	yes
XLOC_028623	PGSC0003DMT400009693	Conserved gene of unknown function	61.7665	104.418	0.757472	2.46642	0.0047	0.0372479	yes
XLOC_028630	PGSC0003DMT400009700	FLU	16.9893	8.53948	-0.992408	-2.33178	0.0031	0.0280592	yes
XLOC_028632	PGSC0003DMT400009701	Endo-1,3-1,4-beta-d-glucanase	20.6121	39.4299	0.935801	2.12426	0.0013	0.0148203	yes
XLOC_028666	PGSC0003DMT400043402	Conserved gene of unknown function	7.98481	365.49	5.51643	14.3534	5e-05	0.00104425	yes
XLOC_028678	PGSC0003DMT400029527	Phototropic-responsive NPH3 family protein	17.0834	7.95643	-1.10241	-2.16491	0.0014	0.0156625	yes
XLOC_028703	PGSC0003DMT400081309	Protein induced upon tuberization	39.5268	268.544	2.76426	8.61009	5e-05	0.00104425	yes
XLOC_028745	PGSC0003DMT400019872	Centromere protein	28.9694	14.8706	-0.962068	-2.20617	0.0017	0.0181672	yes
XLOC_028746	PGSC0003DMT400019870	Heat shock protein 70 (HSP70)-interacting protein	52.708	25.2726	-1.06045	-2.61064	0.0044	0.0356079	yes
XLOC_028766	PGSC0003DMT400048741	Sulfate adenylyltransferase	52.4119	104.695	0.998226	2.68158	0.00035	0.00533063	yes
XLOC_028772	PGSC0003DMT400015562	CYP72A56	24.291	47.3245	0.962164	2.33807	0.0003	0.00467605	yes
XLOC_028796	PGSC0003DMT400031529	Gene of unknown function	3.18795	9.22258	1.53254	2.75906	0.00405	0.0336747	yes
XLOC_028798	PGSC0003DMT400044462	Photosystem II D2 protein	1.88959	5.00091	1.40412	2.27843	0.0055	0.0417304	yes
XLOC_028813	PGSC0003DMT400044439	1-aminocyclopropane-1-carboxylate oxidase homolog	12.472	36.325	1.54227	3.43131	5e-05	0.00104425	yes
XLOC_028825	PGSC0003DMT400044398	Desacetoxyvindoline 4-hydroxylase	12.2165	6.50274	-0.909706	-1.79131	0.00865	0.0501	yes
XLOC_028827	PGSC0003DMT400044388	UPF0497 membrane protein	3.04549	6.61212	1.11844	1.79512	0.0073	0.0501	yes
XLOC_028839	PGSC0003DMT400044370	Inorganic phosphate transporter 1	25.1168	84.4156	1.74885	3.86684	5e-05	0.00104425	yes
XLOC_028840	PGSC0003DMT400044368	Transmembrane protein	0	0.979635	Inf	NA	5e-05	0.00104425	yes
XLOC_028861	PGSC0003DMT400044311	Nucleolar GTP-binding protein	13.5309	6.68217	-1.01787	-2.20947	0.0042	0.0344965	yes
XLOC_028886	PGSC0003DMT400003933	Beta-amylase	304.974	694.332	1.18694	2.475	0.00115	0.0135306	yes
XLOC_028901	PGSC0003DMT400030275	AG-motif binding protein-2	42.8137	76.0355	0.828599	1.90237	0.0033	0.0292318	yes
XLOC_028922	PGSC0003DMT400076172	Serine/threonine protein kinase	0.487828	2.28081	2.2251	1.90276	0.0071	0.0501	yes
XLOC_028935	PGSC0003DMT400076208	Pleiotropic drug resistance protein 1	2.95202	5.1634	0.806616	1.72267	0.00745	0.0501	yes
XLOC_028958	PGSC0003DMT400091740	Conserved gene of unknown function	0.258644	1.55324	2.58624	2.78186	0.00305	0.0277556	yes
XLOC_028964	PGSC0003DMT400067920	UPA22	58.5118	108.258	0.887668	3.08471	0.00195	0.0199876	yes
XLOC_028966	PGSC0003DMT400067925	ATP binding	10.6368	5.5402	-0.94105	-2.09469	0.0047	0.0372479	yes
XLOC_028974	PGSC0003DMT400067935	Conserved gene of unknown function	2.76813	0.932531	-1.56969	-2.40299	0.0026	0.0246719	yes
XLOC_028979	PGSC0003DMT400062598	DnaJ isoform	22.812	70.8686	1.63536	3.66379	5e-05	0.00104425	yes
XLOC_028995	PGSC0003DMT400056288	Conserved gene of unknown function	5.70401	2.45314	-1.21735	-2.38367	0.00165	0.0177525	yes
XLOC_029012	PGSC0003DMT400080932	Peptidylprolyl isomerase	34.1557	16.7251	-1.03011	-2.28703	0.0009	0.0112963	yes
XLOC_029015	PGSC0003DMT400080941	Gene of unknown function	34.369	93.665	1.4464	4.76576	5e-05	0.00104425	yes
XLOC_029016	PGSC0003DMT400080940	Plus agglutinin	6.51822	2.70494	-1.26888	-2.33889	0.00335	0.0295389	yes
XLOC_029018	PGSC0003DMT400080943	Gene of unknown function	22.3164	50.1274	1.16749	3.49734	0.0005	0.00711876	yes
XLOC_029019	PGSC0003DMT400080944	Glycine-rich protein	59.7952	255.766	2.09672	5.41489	5e-05	0.00104425	yes
XLOC_029077	PGSC0003DMT400055682	Wiscott-Aldrich syndrome, C-terminal	2.3758	9.62054	2.0177	2.71553	0.0003	0.00467605	yes
XLOC_029089	PGSC0003DMT400017097	RelA-SpoT RSH1	4.43328	8.68205	0.969662	1.99689	0.00625	0.0456242	yes
XLOC_029093	PGSC0003DMT400021904	FAD binding domain containing protein	0.571227	4.9634	3.11919	3.74119	0.001	0.0121637	yes
XLOC_029105	PGSC0003DMT400052416	Conserved gene of unknown function	19.398	10.4492	-0.892513	-2.08179	0.00135	0.0152422	yes
XLOC_029127	PGSC0003DMT400052464	Receptor protein kinase	55.8883	31.3685	-0.83323	-2.07472	0.00555	0.0420034	yes
XLOC_029139	PGSC0003DMT400005545	Glutathion S-transferase	14.8723	43.8021	1.55838	2.79432	5e-05	0.00104425	yes
XLOC_029146	PGSC0003DMT400005529	Conserved gene of unknown function	46.9178	96.6944	1.0433	2.45153	0.00025	0.00403304	yes
XLOC_029161	PGSC0003DMT400022950	Aldo-keto reductase family 4 member C10	3.45563	12.2875	1.83017	3.14676	5e-05	0.00104425	yes
XLOC_029184	PGSC0003DMT400023008	Protein kinase	5.95505	11.0348	0.88987	1.7306	0.0074	0.0502	yes
XLOC_029186	PGSC0003DMT400023016	Metallothionein	686.718	1809.83	1.39807	4.42528	5e-05	0.00104425	yes
XLOC_029194	PGSC0003DMT400023038	RING-H2 finger protein ATL2J	0	2.40004	Inf	NA	5e-05	0.00104425	yes
XLOC_029205	PGSC0003DMT400023055	Eukaryotic translation initiation factor 3 subunit A	85.9892	48.7831	-0.817773	-2.10286	0.00245	0.0236309	yes
XLOC_029223	PGSC0003DMT400023089	Conserved gene of unknown function	17.0981	53.6571	1.64994	4.35409	5e-05	0.00104425	yes
XLOC_029228	PGSC0003DMT400023094	Bipolar kinesin KRP-130	7.69383	3.67672	-1.06528	-2.20264	0.00265	0.0250056	yes
XLOC_029230	PGSC0003DMT400023099	Desacetoxyvindoline 4-hydroxylase	0	2.78344	Inf	NA	5e-05	0.00104425	yes
XLOC_029231	PGSC0003DMT400023101	Desacetoxyvindoline 4-hydroxylase	0.597098	3.50036	2.55146	2.79793	0.0002	0.00335589	yes
XLOC_029258	PGSC0003DMT400006957	Stress-associated protein 8	0.687112	6.30129	3.19703	3.80138	0.0013	0.0148203	yes
XLOC_029290	PGSC0003DMT400007050	Cellulose synthase-like A1	35.1425	19.3449	-0.861261	-2.26987	0.00205	0.0207174	yes
XLOC_029292	PGSC0003DMT400007053	Conserved gene of unknown function	28.3208	51.0666	0.850519	2.42693	0.0045	0.0361353	yes
XLOC_029299	PGSC0003DMT400007060	Homeodomain	10.8216	4.07194	-1.41013	-2.77212	0.0018	0.0188439	yes
XLOC_029301	PGSC0003DMT400007064	Conserved gene of unknown function	20.5668	39.7188	0.949509	2.12923	0.00135	0.0152422	yes
XLOC_029332	PGSC0003DMT400009860	Xyloglucan endotransglucosylase/hydrolase 12	69.6448	40.4034	-0.785538	-2.21186	0.0038	0.0322015	yes
XLOC_029344	PGSC0003DMT400055517	Gene of unknown function	2.44438	9.31491	1.93007	2.16867	0.00105	0.0126351	yes
XLOC_029347	PGSC0003DMT400055512	UDP-glucosyltransferase	22.3339	12.3946	-0.849523	-2.16352	0.00315	0.0283595	yes
XLOC_029363	PGSC0003DMT400055482	Conserved gene of unknown function	14.197	36.3632	1.35689	3.53806	5e-05	0.00104425	yes
XLOC_029364	PGSC0003DMT400053882	Plasma intrinsic protein 2,1	58.9042	147.723	1.32645	4.58255	5e-05	0.00104425	yes
XLOC_029368	PGSC0003DMT400004405	TIR/NBS/LRR protein	0	1.66017	Inf	NA	5e-05	0.00104425	yes
XLOC_029370	PGSC0003DMT400091864	Arabinogalactan protein	15.1844	6.86811	-1.14461	-2.4875	0.00825	0.0502	yes
XLOC_029390	PGSC0003DMT400004371	Conserved gene of unknown function	3.64684	1.73671	-1.07029	-1.97581	0.00585	0.0435829	yes
XLOC_029404	PGSC0003DMT400071714	UPF0308 protein, chloroplastic	31.4931	60.4076	0.939696	1.80113	0.00695	0.0493062	yes
XLOC_029405	PGSC0003DMT400071712	Run and tbc1 domain containing 3, plant	8.95061	1.81008	-2.30593	-3.42215	0.00415	0.0342685	yes
XLOC_029418	PGSC0003DMT400005131	Bipolar kinesin KRP-130	3.96091	1.85595	-1.09368	-1.84374	0.00625	0.0456242	yes
XLOC_029420	PGSC0003DMT400005135	Cytoplasmic small heat shock protein class I	0	36.1953	Inf	NA	5e-05	0.00104425	yes
XLOC_029438	PGSC0003DMT400061429	Chloroplast lumen common family protein	30.6849	15.1815	-1.01522	-2.3203	0.00065	0.00877939	yes
XLOC_029453	PGSC0003DMT400059405	Acyl-CoA thioesterase	18.4867	35.8522	0.95557	2.54746	0.0036	0.0310282	yes
XLOC_029466	PGSC0003DMT400030795	Protein kinase APK1B, chloroplast	4.16308	10.1044	1.27926	1.96167	0.0041	0.03397	yes
XLOC_029478	PGSC0003DMT400034236	Transducin family protein	0.618738	1.71867	1.47389	1.93618	0.00655	0.0471631	yes
XLOC_029498	PGSC0003DMT400075057	Ferritin	7.19884	23.1645	1.68608	3.8591	5e-05	0.00104425	yes
XLOC_029515	PGSC0003DMT400034324	Systemin receptor SR160	70.1186	35.0259	-1.00138	-2.03631	0.00145	0.0160521	yes
XLOC_029520	PGSC0003DMT400030372	Conserved gene of unknown function	15.9572	9.51629	-0.745736	-1.85907	0.0087	0.0502	yes
XLOC_029670	PGSC0003DMT400013853	RAB11G	29.5163	15.1562	-0.961608	-2.50921	0.00165	0.0177525	yes
XLOC_029817	PGSC0003DMT400022517	Conserved gene of unknown function	28.5347	57.7772	1.01778	2.46983	0.0001	0.0019042	yes
XLOC_029864	PGSC0003DMT400065395	Conserved gene of unknown function	5.56355	2.64691	-1.0717	-1.91241	0.00425	0.0347169	yes
XLOC_029895	PGSC0003DMT400052283	Conserved gene of unknown function	12.9969	24.187	0.89607	2.08781	0.00125	0.0143902	yes
XLOC_029898	PGSC0003DMT400052279	MLO 1	41.7164	68.2048	0.70926	1.75298	0.00555	0.0420034	yes
XLOC_030067	PGSC0003DMT400092910	Circadian clock coupling factor ZGT	1.68014	13.7656	3.03442	4.71544	0.0001	0.0019042	yes
XLOC_030092	PGSC0003DMT400049750	Protein AFR	8.6378	22.7055	1.39431	3.06739	5e-05	0.00104425	yes
XLOC_030140	PGSC0003DMT400025144	Basic helix-loop-helix-containing protein	18.7474	9.23753	-1.02111	-2.29886	0.0005	0.00711876	yes
XLOC_030151	PGSC0003DMT400026695	ABC transporter family protein	54.5318	33.5725	-0.69982	-1.70351	0.0081	0.0502	yes
XLOC_030156	PGSC0003DMT400026701	ATP binding protein	36.3442	18.138	-1.00271	-2.23862	0.00075	0.00978228	yes
XLOC_030176	PGSC0003DMT400062389	Conserved gene of unknown function	15.6876	45.7909	1.54544	4.35322	0.0001	0.0019042	yes
XLOC_030211	PGSC0003DMT400009829	Sugar transporter	4.92408	11.9483	1.27887	2.46527	0.00025	0.00403304	yes
XLOC_030213	PGSC0003DMT400009831	GID1-like gibberellin receptor	2.93206	15.5728	2.40904	4.84518	5e-05	0.00104425	yes
XLOC_030222	PGSC0003DMT400081465	Kinase interacting family protein	32.6399	14.6129	-1.15939	-2.4854	0.0001	0.0019042	yes
XLOC_030224	PGSC0003DMT400029594	Glutaredoxin	9.49226	28.3661	1.57935	2.77118	0.0001	0.0019042	yes
XLOC_030225	PGSC0003DMT400029673	Glutaredoxin	2.47877	18.5162	2.90109	5.08757	5e-05	0.00104425	yes
XLOC_030242	PGSC0003DMT400029626	Not56	8.90334	15.0471	0.757065	1.66009	0.0099	0.0502	yes
XLOC_030256	PGSC0003DMT400081378	DNA photolyase	113.168	66.6193	-0.764453	-2.13118	0.00335	0.0295389	yes
XLOC_030285	PGSC0003DMT400081366	Gene of unknown function	2.07708	7.907	1.92857	3.07164	0.00445	0.0358566	yes
XLOC_030287	PGSC0003DMT400081426	Hexose transporter	0.74025	5.77507	2.96375	4.18792	5e-05	0.00104425	yes
XLOC_030289	PGSC0003DMT400081428	Protein SSM1	8.09083	66.5353	3.03976	5.89573	5e-05	0.00104425	yes
XLOC_030298	PGSC0003DMT400077334	5'-nucleotidase surE	3.765	8.01879	1.09074	1.79838	0.0045	0.0361353	yes
XLOC_030310	PGSC0003DMT400082079	Non-specific lipid-transfer protein	0	6.31256	Inf	NA	5e-05	0.00104425	yes
XLOC_030320	PGSC0003DMT400082063	Protein kinase atmrk1	18.2335	31.6667	0.796373	1.90153	0.00365	0.0312892	yes
XLOC_030327	PGSC0003DMT400016500	Calmodulin binding protein	10.6804	3.97825	-1.42476	-2.83784	0.001	0.0121637	yes
XLOC_030356	PGSC0003DMT400015629	Restricted tev movement 1	10.6597	4.08915	-1.38229	-2.06987	0.0025	0.0239717	yes
XLOC_030371	PGSC0003DMT400015661	Phosphatidate cytidylyltransferase	5.32839	10.8796	1.02985	2.16262	0.0081	0.0502	yes
XLOC_030377	PGSC0003DMT400039093	Conserved gene of unknown function	97.5005	56.0288	-0.799241	-1.87645	0.0036	0.0310282	yes
XLOC_030413	PGSC0003DMT400044210	Kinesin	6.88513	3.3433	-1.04221	-2.08252	0.0039	0.0328272	yes
XLOC_030417	PGSC0003DMT400093266	Conserved gene of unknown function	21.1285	56.7822	1.42625	4.60553	0.00035	0.00533063	yes
XLOC_030462	PGSC0003DMT400030293	NADH-ubiquinone oxidoreductase B16.6 subunit	247.248	151.661	-0.705108	-2.135	0.007	0.0494853	yes
XLOC_030492	PGSC0003DMT400076296	Gene of unknown function	1.97559	11.4035	2.52913	3.91706	0.00185	0.0192293	yes
XLOC_030557	PGSC0003DMT400080961	Glycine-rich protein A3	7.84419	37.3776	2.25248	5.14061	5e-05	0.00104425	yes
XLOC_030590	PGSC0003DMT400017087	Sucrose synthase	2.65319	7.3333	1.46674	2.43225	0.00015	0.00267148	yes
XLOC_030620	PGSC0003DMT400029346	Conserved gene of unknown function	5.15807	10.1712	0.979592	2.12509	0.00595	0.0440965	yes
XLOC_030626	PGSC0003DMT400022426	WPP domain-interacting protein 2	43.5876	27.0605	-0.68773	-1.64895	0.0099	0.0502	yes
XLOC_030641	PGSC0003DMT400037280	Conserved gene of unknown function	27.5128	13.9454	-0.980311	-2.56571	0.0003	0.00467605	yes
XLOC_030643	PGSC0003DMT400037282	Conserved gene of unknown function	55.1929	113.81	1.04408	2.43632	0.0002	0.00335589	yes
XLOC_030644	PGSC0003DMT400037283	Conserved gene of unknown function	2.04981	7.7553	1.91969	3.24715	0.00025	0.00403304	yes
XLOC_030675	PGSC0003DMT400064341	GH3 family protein	1.21124	0	inf	NA	0.00045	0.00653627	yes
XLOC_030680	PGSC0003DMT400064349	Ccd1	5.31003	13.0523	1.29752	2.13345	0.00235	0.0229661	yes
XLOC_030703	PGSC0003DMT400054899	Conserved gene of unknown function	16.8293	7.87242	-1.0961	-2.42434	0.008	0.0502	yes
XLOC_030722	PGSC0003DMT400054832	Conserved gene of unknown function	5.03282	1.76445	-1.51215	-2.41236	0.0047	0.0372479	yes
XLOC_030729	PGSC0003DMT400069117	Gene of unknown function	43.1924	218.424	2.33828	6.15573	5e-05	0.00104425	yes
XLOC_030732	PGSC0003DMT400017243	Conserved gene of unknown function	20.1705	98.02	2.28083	6.42797	5e-05	0.00104425	yes
XLOC_030757	PGSC0003DMT400056261	Conserved gene of unknown function	13.6696	5.19234	-1.39651	-2.89027	0.0002	0.00335589	yes
XLOC_030764	PGSC0003DMT400055830	E3 ubiquitin-protein ligase RMA1H1	136.392	242.87	0.832423	1.98562	0.0024	0.0233028	yes
XLOC_030773	PGSC0003DMT400055809	Indole-3-acetic acid-amido synthetase GH3.5	13.4245	23.697	0.819836	1.86485	0.00365	0.0312892	yes
XLOC_030802	PGSC0003DMT400058759	Zinc finger, RING-type	4.1056	8.0753	0.975922	1.72458	0.00875	0.0502	yes
XLOC_030836	PGSC0003DMT400049872	Mitochondrial carrier	37.3688	61.2086	0.711901	1.97875	0.00675	0.0483066	yes
XLOC_030942	PGSC0003DMT400033417	Non-specific lipid-transfer protein	20.5877	92.5432	2.16834	6.06062	5e-05	0.00104425	yes
XLOC_030963	PGSC0003DMT400013928	Signal transducer	5.4497	1.94771	-1.4844	-2.22936	0.00235	0.0229661	yes
XLOC_031029	PGSC0003DMT400011063	Nitrate transporter	56.5438	29.8599	-0.921158	-2.183	0.00075	0.00978228	yes
XLOC_031141	PGSC0003DMT400062108	Tis11	7.43377	3.37465	-1.13936	-1.82227	0.00515	0.0397343	yes
XLOC_031185	PGSC0003DMT400074637	Beta-ureidopropionase	26.9556	47.4622	0.816193	1.90024	0.00285	0.0263851	yes
XLOC_031187	PGSC0003DMT400074628	Conserved gene of unknown function	16.4173	8.1547	-1.00951	-2.10451	0.0015	0.0164838	yes
XLOC_031229	PGSC0003DMT400074006	Oxidoreductase/ transition metal ion binding protein	30.3115	17.5839	-0.78561	-1.82713	0.0052	0.0400284	yes
XLOC_031296	PGSC0003DMT400026625	Class I chitinase	0	24.8157	Inf	NA	5e-05	0.00104425	yes
XLOC_031299	PGSC0003DMT400026567	F-box family protein	4.34349	8.47671	0.964649	1.7492	0.00745	0.0502	yes
XLOC_031308	PGSC0003DMT400026580	(+)-neomenthol dehydrogenase	7.94774	3.22029	-1.30335	-1.97441	0.00365	0.0312892	yes
XLOC_031359	PGSC0003DMT400059496	Cyclase family protein	10.3417	28.6012	1.46759	3.58976	5e-05	0.00104425	yes
XLOC_031382	PGSC0003DMT400015915	Conserved gene of unknown function	8.19922	18.1901	1.1496	2.7787	5e-05	0.00104425	yes
XLOC_031387	PGSC0003DMT400015931	Gene of unknown function	31.5303	137.847	2.12826	6.72403	5e-05	0.00104425	yes
XLOC_031388	PGSC0003DMT400015930	Gene of unknown function	18.2543	90.2706	2.30602	6.79302	5e-05	0.00104425	yes
XLOC_031396	PGSC0003DMT400021261	Acylamino-acid-releasing enzyme	26.0205	14.7334	-0.820557	-1.95198	0.00195	0.0199876	yes
XLOC_031417	PGSC0003DMT400084258	RNA-binding gricine-rich protein-1c	0.190793	2.34917	3.62207	1.56436	0.00075	0.00978228	yes
XLOC_031420	PGSC0003DMT400084270	Isoflavone reductase homolog	1.79662	5.42141	1.59338	2.49931	0.00525	0.040304	yes
XLOC_031441	PGSC0003DMT400043533	Conserved gene of unknown function	0	2.12911	Inf	NA	5e-05	0.00104425	yes
XLOC_031446	PGSC0003DMT400043542	BZIP transcription factor BZI-2	3.04169	8.6836	1.51342	2.81197	0.00145	0.0160521	yes
XLOC_031447	PGSC0003DMT400066093	Zinc ion binding protein	33.2147	53.554	0.689173	1.88186	0.00845	0.0502	yes
XLOC_031460	PGSC0003DMT400068698	Auxin-induced protein	0	5.38684	Inf	NA	5e-05	0.00104425	yes
XLOC_031494	PGSC0003DMT400028190	NAC domain protein	3.22391	10.5368	1.70855	2.74173	5e-05	0.00104425	yes
XLOC_031495	PGSC0003DMT400028184	Tetracycline transporter	6.5825	2.68583	-1.29327	-2.10887	0.0012	0.0139516	yes
XLOC_031500	PGSC0003DMT400043328	Nucleotide binding site-leucine rich repeat protein	1.57517	0.383356	-2.03875	-2.36568	0.00215	0.0214705	yes
XLOC_031505	PGSC0003DMT400071219	Calcium-binding protein CAST	37.3471	66.6113	0.834771	2.41633	0.00205	0.0207174	yes
XLOC_031534	PGSC0003DMT400030966	F-box protein, atfbl3	3.6294	6.76238	0.8978	1.93281	0.00655	0.0471631	yes
XLOC_031560	PGSC0003DMT400049198	Pectinesterase inhibitor	34.8088	19.7922	-0.814521	-2.21628	0.00845	0.0502	yes
XLOC_031608	PGSC0003DMT400049296	Small GTP-binding protein	64.9834	104.911	0.691029	2.00634	0.0097	0.0502	yes
XLOC_031610	PGSC0003DMT400036286	MYB transcription factor	5.18001	15.6386	1.59408	2.67736	0.00375	0.0319333	yes
XLOC_031616	PGSC0003DMT400045321	29 kDa ribonucleoprotein B, chloroplastic	294.885	178.405	-0.724997	-2.0233	0.00725	0.0502	yes
XLOC_031621	PGSC0003DMT400045325	Trypsin inhibitor 1	2.54515	9.53669	1.90574	3.14172	0.00815	0.0502	yes
XLOC_031629	PGSC0003DMT400045336	P70 protein	22.7525	11.8245	-0.944249	-2.05764	0.0022	0.0218084	yes
XLOC_031659	PGSC0003DMT400021660	ATP binding / kinase/ protein serine / threonine kinase	14.4826	7.39023	-0.970627	-1.84118	0.005	0.0389952	yes
XLOC_031662	PGSC0003DMT400021649	LRR and BTB/POZ domain-containing protein FBL11	0.375859	3.44281	3.19532	2.66736	0.001	0.0121637	yes
XLOC_031694	PGSC0003DMT400028820	Undecaprenyl pyrophosphate synthetase	5.41193	59.0172	3.44692	6.63058	5e-05	0.00104425	yes
XLOC_031695	PGSC0003DMT400028812	Zinc finger family protein	1.46835	5.47365	1.89831	2.37373	0.0014	0.0156625	yes
XLOC_031700	PGSC0003DMT400028799	NtEIG-E80 protein	2.06091	8.24125	1.99958	3.2228	0.0017	0.0181672	yes
XLOC_031713	PGSC0003DMT400028768	Avr9/Cf-9 rapidly elicited protein 137	0.77764	3.24777	2.06228	2.67	0.00285	0.0263851	yes
XLOC_031714	PGSC0003DMT400028766	Ribulose bisphosphate carboxylase/oxygenase activase 1, chloroplastic	59.5327	158.577	1.41343	3.26911	5e-05	0.00104425	yes
XLOC_031718	PGSC0003DMT400028760	Amino acid transporter	0.810174	2.5729	1.66709	1.89298	0.0098	0.0502	yes
XLOC_031751	PGSC0003DMT400027159	Zinc finger protein JACKDAW	8.66583	3.77777	-1.1978	-2.46228	0.0016	0.0173495	yes
XLOC_031762	PGSC0003DMT400072700	Nodulin family protein	0.899179	5.02886	2.48355	3.7202	0.00015	0.00267148	yes
XLOC_031763	PGSC0003DMT400072692	Peptidyl-prolyl cis-trans isomerase cyclophilin-type family protein	8.6042	4.17211	-1.04426	-1.69321	0.0067	0.0480125	yes
XLOC_031778	PGSC0003DMT400072643	Cellulose synthase-like A1	35.7886	16.5147	-1.11575	-2.2532	0.0006	0.00824862	yes
XLOC_031779	PGSC0003DMT400072641	Peroxiredoxin	153.083	90.3549	-0.760639	-2.38225	0.0038	0.0322015	yes
XLOC_031796	PGSC0003DMT400072600	OJ000126_13.10 protein	16.0991	33.3315	1.04991	2.63676	0.00195	0.0199876	yes
XLOC_031817	PGSC0003DMT400072563	Galactolipid galactosyltransferase	15.8871	26.8183	0.755366	1.68008	0.0092	0.0502	yes
XLOC_031830	PGSC0003DMT400072537	KED	23.5708	13.1735	-0.839364	-1.95093	0.00235	0.0229661	yes
XLOC_031837	PGSC0003DMT400072518	Cationic amino acid transporter	16.6031	30.0052	0.85376	2.23054	0.0016	0.0173495	yes
XLOC_031841	PGSC0003DMT400072508	Conserved gene of unknown function	50.3298	20.5494	-1.29232	-3.69873	5e-05	0.00104425	yes
XLOC_031849	PGSC0003DMT400072493	Proteophosphoglycan 5	5.75176	3.01935	-0.929765	-1.97775	0.00465	0.0370038	yes
XLOC_031853	PGSC0003DMT400072481	VQ	15.3542	55.2521	1.8474	4.9514	5e-05	0.00104425	yes
XLOC_031857	PGSC0003DMT400072466	Tubulin beta-1 chain	264.349	140.451	-0.912381	-1.98655	0.00165	0.0177525	yes
XLOC_031858	PGSC0003DMT400072461	Conserved gene of unknown function	8.74024	15.5435	0.830562	1.8563	0.00425	0.0347169	yes
XLOC_031859	PGSC0003DMT400072459	Auxin efflux carrier	4.39215	1.62076	-1.43826	-2.21105	0.0022	0.0218084	yes
XLOC_031872	PGSC0003DMT400061009	Conserved gene of unknown function	4.27736	14.5123	1.76248	3.45474	0.00035	0.00533063	yes
XLOC_031874	PGSC0003DMT400060839	Nucleic acid binding protein	7.78625	3.10111	-1.32814	-2.36062	0.00935	0.0502	yes
XLOC_031887	PGSC0003DMT400060866	Kinase family protein	44.3529	25.1557	-0.818144	-1.9459	0.0038	0.0322015	yes
XLOC_031896	PGSC0003DMT400060892	Nucleotide binding protein	19.6925	9.52564	-1.04776	-2.34372	0.00055	0.00770257	yes
XLOC_031897	PGSC0003DMT400060895	Ribosomal protein S9	27.2858	15.1047	-0.853152	-2.26542	0.00185	0.0192293	yes
XLOC_031915	PGSC0003DMT400076705	Glucan endo-1,3-beta-D-glucosidase	2.32687	24.2983	3.38439	6.08215	5e-05	0.00104425	yes
XLOC_031918	PGSC0003DMT400076708	Sugar-dependent1	14.9478	29.7085	0.990943	2.56852	0.00025	0.00403304	yes
XLOC_031919	PGSC0003DMT400076709	Calcium-binding allergen Ole e	23.6315	47.2527	0.999683	2.73431	0.0007	0.00928731	yes
XLOC_031921	PGSC0003DMT400076712	Condensin complex subunit 1	6.68559	2.59984	-1.36263	-2.82546	0.0001	0.0019042	yes
XLOC_031927	PGSC0003DMT400076730	RNA-binding region RNP-1 (RNA recognition motif)	7.00016	15.2903	1.12716	2.02585	0.0019	0.019613	yes
XLOC_031937	PGSC0003DMT400021009	Transcription initiation factor IIB-2	36.283	63.0557	0.797332	1.88402	0.00365	0.0312892	yes
XLOC_031950	PGSC0003DMT400021049	Leucine-rich repeat receptor kinase	11.2925	6.35517	-0.829365	-2.01906	0.00395	0.0330931	yes
XLOC_031956	PGSC0003DMT400021061	Stress-associated protein 5	60.8631	103.092	0.760285	1.83549	0.0044	0.0356079	yes
XLOC_031974	PGSC0003DMT400029762	Group I late embryogenesis abundant protein	0	3.94469	Inf	NA	5e-05	0.00104425	yes
XLOC_031976	PGSC0003DMT400029760	LEA D113 homologue type1	0	1.69666	Inf	NA	5e-05	0.00104425	yes
XLOC_031998	PGSC0003DMT400021546	Conserved gene of unknown function	11.5532	24.9145	1.10869	2.26253	0.00085	0.0108121	yes
XLOC_032030	PGSC0003DMT400018516	Zinc finger protein	2.12292	5.6052	1.40071	2.1072	0.0006	0.00824862	yes
XLOC_032062	PGSC0003DMT400029255	F-box family protein	3.2253	7.89046	1.29068	1.96024	0.0031	0.0280592	yes
XLOC_032064	PGSC0003DMT400029245	Cation diffusion facilitator 9	0	1.09241	Inf	NA	5e-05	0.00104425	yes
XLOC_032082	PGSC0003DMT400022407	Transporter	11.8102	5.80336	-1.02508	-2.14668	0.0012	0.0139516	yes
XLOC_032102	PGSC0003DMT400037359	Ethylene-responsive transcription factor 3	17.9943	45.1406	1.32689	3.51677	5e-05	0.00104425	yes
XLOC_032106	PGSC0003DMT400037383	Proline synthetase associated protein	19.4242	32.6358	0.748602	1.69701	0.00765	0.0502	yes
XLOC_032129	PGSC0003DMT400064399	Transcription factor	7.15579	2.47515	-1.53159	-2.02747	0.00215	0.0214705	yes
XLOC_032131	PGSC0003DMT400064403	Avr9/Cf-9 rapidly elicited protein 20	1.65659	5.86707	1.82442	2.8605	0.0021	0.0210805	yes
XLOC_032132	PGSC0003DMT400064404	Avr9/Cf-9 rapidly elicited protein 20	1.60776	4.5844	1.51168	2.81214	0.0001	0.0019042	yes
XLOC_032133	PGSC0003DMT400064406	COL domain class transcription factor	6.62069	18.3213	1.46847	3.28073	0.0002	0.00335589	yes
XLOC_032136	PGSC0003DMT400064412	ATCNGC4	7.71571	14.5251	0.912674	2.02391	0.00185	0.0192293	yes
XLOC_032150	PGSC0003DMT400064454	Enolase-phosphatase E1	60.1934	26.815	-1.16656	-3.27768	5e-05	0.00104425	yes
XLOC_032151	PGSC0003DMT400064455	Copper ion binding protein	8.79767	25.0816	1.51143	2.53802	0.00025	0.00403304	yes
XLOC_032171	PGSC0003DMT400054791	Phosphoenolpyruvate carboxylase	89.0322	51.8912	-0.778838	-1.92259	0.00555	0.0420034	yes
XLOC_032190	PGSC0003DMT400054729	Glutathione S-transferase	1.95619	5.67725	1.53715	1.94029	0.005	0.0389952	yes
XLOC_032230	PGSC0003DMT400055781	Conserved gene of unknown function	5.66946	12.6154	1.1539	2.32254	0.00025	0.00403304	yes
XLOC_032244	PGSC0003DMT400068463	Nudix hydrolase 15, mitochondrial	30.0613	17.1929	-0.806098	-1.77277	0.00565	0.0425275	yes
XLOC_032264	PGSC0003DMT400028048	3-ketoacyl-CoA synthase 10	2.44444	6.2793	1.3611	1.85322	0.00495	0.0386836	yes
XLOC_032266	PGSC0003DMT400014097	DNA binding protein	16.9605	9.41257	-0.849519	-2.03621	0.00635	0.0461543	yes
XLOC_032270	PGSC0003DMT400048609	Ccd1	24.5759	62.2255	1.34026	3.79419	5e-05	0.00104425	yes
XLOC_032274	PGSC0003DMT400048615	Conserved gene of unknown function	1.39802	4.18452	1.58168	1.82175	0.0068	0.0485421	yes
XLOC_032282	PGSC0003DMT400051184	JAR1	4.3378	10.0977	1.21899	2.50597	0.00115	0.0135306	yes
XLOC_032285	PGSC0003DMT400049915	Ubiquitin carrier protein	31.8755	63.4208	0.992509	2.20446	0.00075	0.00978228	yes
XLOC_032296	PGSC0003DMT400049945	Heavy metal-associated domain containing protein	10.412	4.01089	-1.37625	-2.32222	0.00075	0.00978228	yes
XLOC_032364	PGSC0003DMT400025342	Proline-rich cell wall protein	171.442	78.0132	-1.13593	-3.11936	5e-05	0.00104425	yes
XLOC_032375	PGSC0003DMT400080905	Major latex	2.61861	13.7482	2.39237	4.12184	0.00065	0.00877939	yes
XLOC_032391	PGSC0003DMT400008404	Gene of unknown function	30.441	63.5012	1.06077	2.91506	0.00015	0.00267148	yes
XLOC_032451	PGSC0003DMT400048839	Calmodulin binding protein	18.1848	6.31751	-1.5253	-2.71839	0.0003	0.00467605	yes
XLOC_032459	PGSC0003DMT400089675	Gene of unknown function	6.1066	0	inf	NA	5e-05	0.00104425	yes
XLOC_032675	PGSC0003DMT400074028	Conserved gene of unknown function	100.203	56.6051	-0.823917	-2.1569	0.00425	0.0347169	yes
XLOC_032728	PGSC0003DMT400026596	Peroxisomal biogenesis factor	87.268	154.942	0.828201	2.4202	0.00235	0.0229661	yes
XLOC_032762	PGSC0003DMT400093287	Conserved gene of unknown function	1.97708	0	inf	NA	0.0001	0.0019042	yes
XLOC_032799	PGSC0003DMT400015932	Integrase	0	2.22393	Inf	NA	5e-05	0.00104425	yes
XLOC_032817	PGSC0003DMT400021318	CYP72A54	0.576298	5.75507	3.31995	4.25954	0.0002	0.00335589	yes
XLOC_032821	PGSC0003DMT400021332	Brain protein	0.392521	6.30395	4.00541	1.95533	0.00695	0.0493062	yes
XLOC_032855	PGSC0003DMT400008772	Kinesin	29.3062	17.2719	-0.762784	-1.96619	0.00645	0.0466611	yes
XLOC_032879	PGSC0003DMT400068681	Aquaporin, MIP family, PIP subfamily	2.95042	9.04801	1.61668	2.54658	0.00015	0.00267148	yes
XLOC_032900	PGSC0003DMT400031414	Nodulin family protein	0.411009	1.50829	1.87568	2.19319	0.00825	0.0502	yes
XLOC_032920	PGSC0003DMT400043330	Conserved gene of unknown function	10.9097	6.17318	-0.82153	-1.93302	0.00545	0.0414852	yes
XLOC_032939	PGSC0003DMT400071262	Conserved gene of unknown function	5.76817	12.7512	1.14445	2.41811	0.004	0.0333669	yes
XLOC_032989	PGSC0003DMT400049377	Auxin influx transport protein	4.60491	9.17841	0.995073	2.13274	0.0043	0.0350193	yes
XLOC_032990	PGSC0003DMT400049378	Glycosyl transferase	10.5856	17.8952	0.757476	1.67196	0.0097	0.0502	yes
XLOC_032998	PGSC0003DMT400049395	Fructose-1,6-bisphosphatase	7.79192	14.5066	0.896656	2.09812	0.0064	0.0463989	yes
XLOC_033073	PGSC0003DMT400021616	ATELC	6.16895	11.073	0.843947	1.94812	0.007	0.0494853	yes
XLOC_033085	PGSC0003DMT400090623	Conserved gene of unknown function	34.6869	18.2599	-0.925714	-2.47616	0.0009	0.0112963	yes
XLOC_033091	PGSC0003DMT400028658	Abscisic acid receptor PYL4	12.6891	35.8882	1.49993	3.79169	5e-05	0.00104425	yes
XLOC_033095	PGSC0003DMT400028655	UDP-glucuronosyltransferase	6.52769	2.42841	-1.42656	-2.40811	0.00485	0.0381008	yes
XLOC_033106	PGSC0003DMT400028627	UPF0503 protein, chloroplastic	22.0345	13.3716	-0.720596	-1.68881	0.0083	0.0502	yes
XLOC_033111	PGSC0003DMT400028623	Soul heme-binding family protein	9.9894	19.5528	0.968908	2.31161	0.00485	0.0381008	yes
XLOC_033115	PGSC0003DMT400028618	Glutathione-S-transferase	1.85809	13.5035	2.86145	3.79741	5e-05	0.00104425	yes
XLOC_033163	PGSC0003DMT400027103	Pentatricopeptide repeat-containing protein	7.40205	2.43079	-1.6065	-2.4108	0.00635	0.0461543	yes
XLOC_033164	PGSC0003DMT400027097	Gene of unknown function	0	2.53024	Inf	NA	5e-05	0.00104425	yes
XLOC_033174	PGSC0003DMT400072448	Metal ion binding protein	1.29693	3.79981	1.55083	1.88897	0.00715	0.0506	yes
XLOC_033179	PGSC0003DMT400072432	Aquaporin TIP1	27.6108	187.188	2.76118	7.2607	5e-05	0.00104425	yes
XLOC_033195	PGSC0003DMT400072393	Stress-associated protein 9	25.1628	85.8819	1.77106	4.73236	5e-05	0.00104425	yes
XLOC_033206	PGSC0003DMT400072348	F-box family protein	0.994516	2.58425	1.37768	1.83563	0.00855	0.0506	yes
XLOC_033208	PGSC0003DMT400072345	Cytokinin riboside 5'-monophosphate phosphoribohydrolase LOG7	6.71819	1.15304	-2.54263	-3.36477	0.0071	0.0506	yes
XLOC_033218	PGSC0003DMT400072324	YA1	1.76539	5.61488	1.66927	1.99436	0.00495	0.0386836	yes
XLOC_033238	PGSC0003DMT400072272	MYB transcription factor	2.25238	5.23595	1.217	1.67961	0.00745	0.0506	yes
XLOC_033243	PGSC0003DMT400072259	Phytochrome kinase substrate 1,	10.173	21.7431	1.09581	2.69875	0.00025	0.00403304	yes
XLOC_033251	PGSC0003DMT400072240	Pollen-specific protein - like	11.6964	24.5611	1.07031	1.89368	0.00295	0.0270924	yes
XLOC_033259	PGSC0003DMT400072222	SNARE domain containing protein	7.76832	17.689	1.18718	2.75629	0.0007	0.00928731	yes
XLOC_033262	PGSC0003DMT400072474	Gene of unknown function	0	1.78523	Inf	NA	0.0001	0.0019042	yes
XLOC_033265	PGSC0003DMT400072213	DNA binding protein	1.46422	6.47322	2.14435	3.31987	0.0002	0.00335589	yes
XLOC_033269	PGSC0003DMT400072202	Cytochrome P450	13.4745	6.56154	-1.03812	-2.37976	0.00215	0.0214705	yes
XLOC_033282	PGSC0003DMT400060933	Conserved gene of unknown function	1.15365	4.56933	1.98578	2.20022	0.0033	0.0292318	yes
XLOC_033285	PGSC0003DMT400060940	F-box family protein	139.992	443.053	1.66214	4.27321	5e-05	0.00104425	yes
XLOC_033296	PGSC0003DMT400060963	Polychome, UV-B-insensitive 4	59.9868	32.4817	-0.885019	-2.03583	0.0026	0.0246719	yes
XLOC_033304	PGSC0003DMT400060977	Remorin	1.80871	5.08903	1.49243	2.14317	0.00325	0.0289553	yes
XLOC_033315	PGSC0003DMT400061003	Zeatin O-glucosyltransferase	1.89999	4.87041	1.35805	2.3041	0.0027	0.0253532	yes
XLOC_033320	PGSC0003DMT400076744	Peptide chain release factor	6.41171	11.623	0.858199	1.72507	0.0077	0.0506	yes
XLOC_033339	PGSC0003DMT400021075	BOP/NPR1/NIM1-like regulatory protein	3.90753	8.54224	1.12836	2.041	0.0027	0.0253532	yes
XLOC_033363	PGSC0003DMT400021132	BHLH transcription factor PTF1	44.1297	23.2563	-0.924129	-2.24986	0.00185	0.0192293	yes
XLOC_033378	PGSC0003DMT400029683	Conserved gene of unknown function	35.8429	20.0799	-0.835931	-1.90511	0.0033	0.0292318	yes
XLOC_033379	PGSC0003DMT400029682	Non-structural maintenance of chromosome element	30.7239	15.4496	-0.991792	-2.12188	0.0011	0.0130966	yes
XLOC_033404	PGSC0003DMT400018553	VQ	77.9466	134.939	0.791752	2.29397	0.00635	0.0461543	yes
XLOC_033420	PGSC0003DMT400034786	RNA (Guanine-9-) methyltransferase domain containing	16.642	6.66302	-1.32058	-2.8953	0.001	0.0121637	yes
XLOC_033426	PGSC0003DMT400034766	Conserved gene of unknown function	10.2982	5.10313	-1.01294	-2.14059	0.00495	0.0386836	yes
XLOC_033431	PGSC0003DMT400034757	Heterogeneous nuclear ribonucleoprotein 27C	21.7586	34.6618	0.671759	1.65421	0.00985	0.0506	yes
XLOC_033456	PGSC0003DMT400034702	Tyrosine-protein phosphatase	2.99438	6.74394	1.17133	2.01911	0.00245	0.0236309	yes
XLOC_033476	PGSC0003DMT400034652	Auxin-induced SAUR	46.9043	23.5461	-0.994233	-3.11587	0.00595	0.0440965	yes
XLOC_033488	PGSC0003DMT400034631	Aspartic proteinase nepenthesin-1	11.7732	75.4069	2.67919	6.55465	5e-05	0.00104425	yes
XLOC_033489	PGSC0003DMT400034628	EMB2656 (EMBRYO DEFECTIVE 2656)	6.3264	3.34286	-0.920302	-1.87461	0.0085	0.0506	yes
XLOC_033506	PGSC0003DMT400040585	Protein RSI-1	97.2806	58.1208	-0.743096	-2.45016	0.00655	0.0471631	yes
XLOC_033541	PGSC0003DMT400041918	Conserved gene of unknown function	0.763192	8.59849	3.49396	4.28056	0.00225	0.0221899	yes
XLOC_033544	PGSC0003DMT400041616	Centromere protein	3.7111	1.20518	-1.62259	-2.55249	0.00065	0.00877939	yes
XLOC_033555	PGSC0003DMT400041642	Multidrug resistance pump	10.8799	29.4354	1.43589	3.63731	5e-05	0.00104425	yes
XLOC_033562	PGSC0003DMT400041657	Avr9/Cf-9 rapidly elicited protein 75	2.42969	8.54983	1.81512	3.00007	0.0032	0.0286613	yes
XLOC_033583	PGSC0003DMT400041703	Endo-1,4-beta-glucanase	0.170734	1.45913	3.09529	1.93528	0.0037	0.0316123	yes
XLOC_033639	PGSC0003DMT400070356	Mta/sah nucleosidase	1.7264	8.19084	2.24624	2.74124	0.0001	0.0019042	yes
XLOC_033664	PGSC0003DMT400050207	Conserved gene of unknown function	2.10397	0.658974	-1.67482	-2.40018	0.00145	0.0160521	yes
XLOC_033681	PGSC0003DMT400061613	Ferredoxin-3, chloroplast	13.3654	26.0852	0.964724	1.87797	0.004	0.0333669	yes
XLOC_033683	PGSC0003DMT400061608	Conserved gene of unknown function	8.1022	15.1579	0.903682	1.71148	0.0082	0.0506	yes
XLOC_033692	PGSC0003DMT400019653	Cationic amino acid transporter	4.47571	33.3441	2.89725	6.3559	5e-05	0.00104425	yes
XLOC_033704	PGSC0003DMT400005002	Pyridine nucleotide-disulfide oxidoreductase family protein	13.2408	22.4131	0.759356	1.96525	0.00725	0.0506	yes
XLOC_033720	PGSC0003DMT400002556	Binding protein	5.35092	11.1335	1.05705	2.30888	0.00265	0.0250056	yes
XLOC_033728	PGSC0003DMT400002573	Synovial sarcoma associated ss18 protein	46.1212	22.6952	-1.02304	-2.02596	0.0021	0.0210805	yes
XLOC_033744	PGSC0003DMT400073828	Pentatricopeptide repeat-containing protein	4.166	2.035	-1.03363	-1.65608	0.0066	0.0474093	yes
XLOC_033750	PGSC0003DMT400073811	Pectinesterase inhibitor	7.84506	17.2653	1.13802	2.60691	0.00425	0.0347169	yes
XLOC_033751	PGSC0003DMT400073810	Conserved gene of unknown function	21.4193	12.7073	-0.753246	-1.93717	0.00735	0.0506	yes
XLOC_033772	PGSC0003DMT400010195	Citrate binding protein	1.31457	5.89962	2.16603	3.00121	0.00325	0.0289553	yes
XLOC_033774	PGSC0003DMT400010187	Transporter	33.1264	17.1444	-0.950247	-2.57298	0.00165	0.0177525	yes
XLOC_033809	PGSC0003DMT400023915	Nam 10	24.0848	89.9042	1.90027	4.33547	5e-05	0.00104425	yes
XLOC_033811	PGSC0003DMT400023914	Gibberellin-regulated protein 1	15.8284	43.8863	1.47126	2.88388	5e-05	0.00104425	yes
XLOC_033812	PGSC0003DMT400023910	EMB2756 (EMBRYO DEFECTIVE 2756)	15.054	6.85899	-1.13408	-2.64845	0.00055	0.00770257	yes
XLOC_033821	PGSC0003DMT400023893	Leucine-rich repeat family protein	4.25734	9.61746	1.1757	2.39943	0.00035	0.00533063	yes
XLOC_033853	PGSC0003DMT400031485	Camphor resistance CrcB family protein	3.73251	8.34281	1.16039	1.95035	0.0023	0.0225757	yes
XLOC_033857	PGSC0003DMT400002368	Conserved gene of unknown function	12.3329	21.455	0.798795	1.98553	0.00445	0.0358566	yes
XLOC_033893	PGSC0003DMT400054236	ATP-dependent Clp protease ATP-binding subunit clpA homolog CD4A, chloroplastic	2.9105	1.31554	-1.14562	-1.92805	0.0084	0.0506	yes
XLOC_033901	PGSC0003DMT400070986	Heat shock protein 70	11.783	4.04494	-1.54252	-2.96982	0.0009	0.0112963	yes
XLOC_033908	PGSC0003DMT400036212	Gene of unknown function	8.46462	20.2699	1.25983	2.98728	0.0022	0.0218084	yes
XLOC_033955	PGSC0003DMT400068737	Zinc finger family protein	7.47933	16.9444	1.17982	2.73219	0.0011	0.0130966	yes
XLOC_034162	PGSC0003DMT400089729	Conserved gene of unknown function	129.458	304.515	1.23403	9.29595	0.00025	0.00403304	yes
XLOC_034189	PGSC0003DMT400059046	Auxin-induced beta-glucosidase	3.31555	34.3597	3.3734	6.0783	5e-05	0.00104425	yes
XLOC_034264	PGSC0003DMT400080276	Hydroxymethylglutaryl-CoA lyase	21.3028	36.9675	0.795217	1.91031	0.00345	0.0301448	yes
XLOC_034315	PGSC0003DMT400001241	Conserved gene of unknown function	7.85332	2.21888	-1.82347	-2.97318	0.0037	0.0316123	yes
XLOC_034334	PGSC0003DMT400001087	Nodulin family protein	1.82599	5.59115	1.61447	2.83641	0.0004	0.00594774	yes
XLOC_034343	PGSC0003DMT400001108	Histone H2B.2	140.381	73.0093	-0.943197	-3.20823	0.00045	0.00653627	yes
XLOC_034357	PGSC0003DMT400001155	Conserved gene of unknown function	2.84243	6.4393	1.17978	2.21586	0.00365	0.0312892	yes
XLOC_034358	PGSC0003DMT400068222	UPA15	125.631	68.1951	-0.881448	-2.00355	0.0025	0.0239717	yes
XLOC_034383	PGSC0003DMT400067771	Glucan endo-1,3-beta-glucosidase	11.4477	27.629	1.27113	2.71063	5e-05	0.00104425	yes
XLOC_034384	PGSC0003DMT400067769	Conserved gene of unknown function	6.68832	15.8512	1.24487	2.77399	0.0019	0.019613	yes
XLOC_034414	PGSC0003DMT400020978	AMP dependent CoA ligase	24.7038	41.3586	0.743452	1.82053	0.00325	0.0289553	yes
XLOC_034416	PGSC0003DMT400020973	Metal ion binding protein	16.8679	9.06054	-0.896612	-2.07943	0.00535	0.040874	yes
XLOC_034433	PGSC0003DMT400020922	KiTH-2	2.39115	8.17532	1.77357	2.92624	0.00375	0.0319333	yes
XLOC_034435	PGSC0003DMT400020916	KiTH-2	1.87037	10.53	2.49311	3.97143	0.0007	0.00928731	yes
XLOC_034444	PGSC0003DMT400020890	Carboxy-lyase	96.4715	52.5035	-0.877688	-2.69403	0.0007	0.00928731	yes
XLOC_034466	PGSC0003DMT400002931	Conserved gene of unknown function	7.69074	4.17576	-0.881083	-1.79877	0.00505	0.039266	yes
XLOC_034478	PGSC0003DMT400050625	Aldehyde oxidase	9.26035	3.51883	-1.39597	-2.34403	0.001	0.0121637	yes
XLOC_034484	PGSC0003DMT400050688	Gene of unknown function	1.56662	4.54115	1.5354	2.49362	0.00045	0.00653627	yes
XLOC_034500	PGSC0003DMT400047758	Conserved gene of unknown function	26.7399	14.7027	-0.86291	-2.27749	0.00995	0.0506	yes
XLOC_034542	PGSC0003DMT400007790	Conserved gene of unknown function	7.39445	16.0215	1.11549	2.5466	0.00375	0.0319333	yes
XLOC_034544	PGSC0003DMT400007784	Kinesin	4.48844	2.0069	-1.16125	-2.11716	0.00485	0.0381008	yes
XLOC_034571	PGSC0003DMT400065267	Myosin heavy chain	25.2586	12.4743	-1.01781	-2.24981	0.001	0.0121637	yes
XLOC_034584	PGSC0003DMT400065262	Gene of unknown function	2.33785	14.1549	2.59805	4.44809	0.00425	0.0347169	yes
[truncated: 6,522 more rows]
