# Supplementary material for: Regulation, overexpression, and target gene identification of Potato Homeobox 15 (POTH15) – a class-I KNOX gene in potato
Source: J Exp Bot. 2016 May 23;67(14):4255–72. doi: 10.1093/jxb/erw205 (PMC5301930; doi:10.1093/jxb/erw205)
Supplement: Supplementary Data [file supp_erw205_supplementary_tables_S6.xlsx]

## Sheet: Common DE genes
Table S6. List of DE genes common between G8 and E2-13 POTH15 OE lines. Shown are gene IDs, PGSC transcript IDs, PGSC gene names and associated gene functions from Arabidopsis (TAIR).
XLOC ID	PGSC transcript ID	Gene name from PGSC	Known role in arabidopsis (TAIR)
XLOC_001548	PGSC0003DMT400058614	ZFP4 (ZINC FINGER PROTEIN 4)	ABA-dependent seed germination
XLOC_001555	PGSC0003DMT400058627	Alpha,alpha-trehalose-phosphate synthase [UDP-forming] 6	Ovule and trichome development
XLOC_001556	PGSC0003DMT400058629	Conserved gene of unknown function	Defense response
XLOC_001575	PGSC0003DMT400025169	Calcium ion binding protein	Drought; response to ABA
XLOC_001577	PGSC0003DMT400081776	Jasmonate ZIM-domain protein 3	Jasmonic acid; Defense response
XLOC_001591	PGSC0003DMT400081831	Maintenance of killer 16 (Mak16) protein	unknown
XLOC_001603	PGSC0003DMT400081863	RRNA-processing protein EBP2	Ribosome biogenesis
XLOC_001632	PGSC0003DMT400055085	Conserved gene of unknown function	Pollen germination, pollen tube growth
XLOC_001655	PGSC0003DMT400055040	NC domain-containing protein	unknown
XLOC_001658	PGSC0003DMT400042356	Conserved gene of unknown function	unknown
XLOC_001725	PGSC0003DMT400027203	Acidic class II 1,3-beta-glucanase	Defense response (biotic and abiotic strsses)
XLOC_001735	PGSC0003DMT400058490	Phosphoesterase family protein	Response to biotic and abiotic stress
XLOC_001788	PGSC0003DMT400030584	Conserved gene of unknown function	unknown
XLOC_001799	PGSC0003DMT400077171	Conserved gene of unknown function	Defense response
XLOC_001812	PGSC0003DMT400013435	Glutaredoxin	Flowering, petal initiation and organogenesis of sepals and petals
XLOC_001813	PGSC0003DMT400013427	Glutaredoxin	Flowering; anther, petal and sapel development
XLOC_001824	PGSC0003DMT400084312	Gene of unknown function	unknown
XLOC_001828	PGSC0003DMT400036553	Gene of unknown function	unknown
XLOC_001829	PGSC0003DMT400036552	Gene of unknown function	unknown
XLOC_001834	PGSC0003DMT400038699	Gene of unknown function	unknown
XLOC_001855	PGSC0003DMT400043311	AP2/ERF-domain protein	ethylene response factor; confers resistance to H2O2 and heat stresses
XLOC_001906	PGSC0003DMT400002277	Quinonprotein alcohol dehydrogenase	Plant growth promotion
XLOC_001907	PGSC0003DMT400002273	Quinonprotein alcohol dehydrogenase	Plant growth promotion
XLOC_002254	PGSC0003DMT400041257	Beta-glycosidase	Sensitivity to freezing; abitic stress
XLOC_002302	PGSC0003DMT400016766	Sterol desaturase	Plant growth and development
XLOC_002352	PGSC0003DMT400051530	Lichenase	Plant defense
XLOC_002367	PGSC0003DMT400061716	Peroxidase 29	Response to oxidative stress
XLOC_002372	PGSC0003DMT400003039	Peroxisomal enoyl-CoA hydratase/isomerase family protein	Photorespiration
XLOC_002451	PGSC0003DMT400010726	Membrane protein ycf1	unknown
XLOC_002479	PGSC0003DMT400010772	Photosystem Q(B) protein	Photosynthesis
XLOC_002530	PGSC0003DMT400071568	Gene of unknown function	unknown
XLOC_002554	PGSC0003DMT400029434	Conserved gene of unknown function	unknown
XLOC_002571	PGSC0003DMT400058376	Helicase	Involved in nuclear proliferation during megagametogenesis and cell expansion in the sporophyte.
XLOC_002572	PGSC0003DMT400058374	Glutaredoxin	Photorespiration
XLOC_002576	PGSC0003DMT400058361	Serine/threonine protein kinase	Growth and development
XLOC_002584	PGSC0003DMT400027661	Serine/threonine-protein kinase cdk9	Growth and development
XLOC_002585	PGSC0003DMT400027659	1,4-alpha-glucan-maltohydrolase	Starch degradation under stressful conditions
XLOC_002644	PGSC0003DMT400083215	Basic 7S globulin 2 small subunit	response to salt stress
XLOC_002657	PGSC0003DMT400023208	Aluminum-induced protein	response to auxin stimulus, response to aluminum ion
XLOC_002659	PGSC0003DMT400023209	CONSTANS interacting protein 2b	Required for CONSTANS-mediated, photoperiod dependent flowering
XLOC_002667	PGSC0003DMT400023236	Protein kinase	Cell death, apoptosis
XLOC_002676	PGSC0003DMT400023251	Triacylglycerol lipase	Rosette leaf senescence
XLOC_002679	PGSC0003DMT400023254	PIT1	Growth and development
XLOC_002692	PGSC0003DMT400023280	Stachyose synthase	Photorespiration
XLOC_002694	PGSC0003DMT400023387	Transcription factor bHLH151	Regulation of root development
XLOC_002736	PGSC0003DMT400017363	Germin 12	unknown
XLOC_002770	PGSC0003DMT400017477	Conserved gene of unknown function	unknown
XLOC_002771	PGSC0003DMT400017741	Gene of unknown function	unknown
XLOC_002775	PGSC0003DMT400017488	DNA topoisomerase 2	cell cycle
XLOC_002795	PGSC0003DMT400017568	Stress-associated protein 4	Response to fungi; biotic stress
XLOC_002796	PGSC0003DMT400017570	AN1-like transcription factor	Stress response
XLOC_002807	PGSC0003DMT400065015	Synaptotagmin	Flowering; involved in the transport of the florigen FT from companion cells to sieve elements
XLOC_002809	PGSC0003DMT400065035	Conserved gene of unknown function	unknown
XLOC_002846	PGSC0003DMT400079936	Conserved gene of unknown function	transport a broad spectrum of ions and solutes across membranes via facilitated diffusion, symport, or antiport
XLOC_002860	PGSC0003DMT400079900	Stress-induced protein	Induced by ABA and salt stress
XLOC_002909	PGSC0003DMT400004251	Cytochrome P450	epoxidizes gibberellins (GAs) in a deactivation reaction
XLOC_002951	PGSC0003DMT400067006	Pentatricopeptide repeat-containing protein	ABA HYPERSENSITIVE GERMINATION 11
XLOC_002974	PGSC0003DMT400066947	Beta expansin 1	ABA responsive element
XLOC_002989	PGSC0003DMT400066911	Auxin-induced protein X10A	Auxin responsive SAUR protein
XLOC_002997	PGSC0003DMT400033262	Caldesmon	involved in cytoskeleton
XLOC_003009	PGSC0003DMT400071408	Acyl-CoA thioesterase	Involved in transport of oleic acid from the stroma phase to cytosol compartment of leaf cells
XLOC_003016	PGSC0003DMT400071397	F-box family protein	PHLOEM PROTEIN 2-A13; Response to wounding
XLOC_003028	PGSC0003DMT400000009	SPX domain-containing membrane protein	Phosphate starvation
XLOC_003034	PGSC0003DMT400000028	Transcription factor	SOC1; required for CO to promote flowering
XLOC_003035	PGSC0003DMT400000030	Transcription factor	SOC1; required for CO to promote flowering
XLOC_003087	PGSC0003DMT400000190	Bypass1	Embryo development
XLOC_003093	PGSC0003DMT400000210	Mads box protein	AGL61; Ovule development
XLOC_003097	PGSC0003DMT400000220	Ethylene-responsive late embryogenesis	Ethylene; Might be involved in protection against desiccation.
XLOC_003100	PGSC0003DMT400000226	Plant cell wall protein SlTFR88	unknown
XLOC_003101	PGSC0003DMT400000227	RING-H2 finger protein ATL67	Involved in protein ubiquitination
XLOC_003112	PGSC0003DMT400000250	Protein UNUSUAL FLORAL ORGANS	Plant growth; Flowering
XLOC_003116	PGSC0003DMT400000259	Conserved gene of unknown function	Intracellular protein transport protein USO1; Required for protein transport from the ER to the Golgi complex
XLOC_003120	PGSC0003DMT400000266	TAF-2	G-box binding protein whose expression is induced by ABA; response to cold and water deprivation
XLOC_003127	PGSC0003DMT400000283	Jasmonic acid-amino acid-conjugating enzyme	Jasmonic acid; Encodes a jasmonate-amido synthetase that is a member of the GH3 family of proteins
XLOC_003157	PGSC0003DMT400000356	RAB11B	RAB GTPase homolog A3; involvedc in protein transport, small GTPase mediated signal transduction
XLOC_003159	PGSC0003DMT400096863	Cell surface glycoprotein	unknown
XLOC_003163	PGSC0003DMT400000365	SAUR family protein	Auxin; Auxin responsive SAUR protein
XLOC_003166	PGSC0003DMT400047222	DNA-directed RNA polymerase	Required for RNA-directed DNA methylation
XLOC_003196	PGSC0003DMT400070773	Conserved gene of unknown function	TPX2 (Targeting protein for Xklp2) family protein; cell cycle
XLOC_003211	PGSC0003DMT400050096	BZIP transcription factor	Response to ABA stimulus
XLOC_003254	PGSC0003DMT400057917	Gibberellin receptor GID1	Gibberellin; GA receptor
XLOC_003257	PGSC0003DMT400057909	Mitochondrial import inner membrane translocase subunit tim44	provide the energy for translocation via hydrolysis of ATP
XLOC_003271	PGSC0003DMT400073501	Gibberellin receptor GID1	Gibberellin; GA receptor
XLOC_003286	PGSC0003DMT400073555	Chaperonin containing t-complex protein 1, epsilon subunit, tcpe	Involved in protein folding, cellular protein metabolic process
XLOC_003295	PGSC0003DMT400073575	Gene of unknown function	RING/c3HC4/PHD zinc finger; Plant growth and development
XLOC_003297	PGSC0003DMT400073578	Chloroplast-targeted copper chaperone	Involved in metal ion transport
XLOC_003309	PGSC0003DMT400008891	ATP/GTP/Ca++ binding protein	Mitochondrial Rho GTPase; involved in embryogenesis, pollen tube growth and required for mitochondrial development.
XLOC_003333	PGSC0003DMT400063509	SRC2	Involved in portein targeting to vacuole
XLOC_003348	PGSC0003DMT400063586	60S ribosomal protein L22	Involved in translation
XLOC_003356	PGSC0003DMT400063602	WD-repeat protein	TOPLESS-RELATED 2; involved in primary shoot apical meristem specification
XLOC_003378	PGSC0003DMT400007165	Anaerobic basic leucine zipper protein	BZIP53; Seed development
XLOC_003380	PGSC0003DMT400007275	Nicotianamine synthase	Pollen development, pollen tube growth
XLOC_003398	PGSC0003DMT400007202	Pyroglutamyl-peptidase I	Proteolysis
XLOC_003400	PGSC0003DMT400047154	ATP-citrate synthase	Normal growth and development
XLOC_003424	PGSC0003DMT400047047	Glutathione S-transferase	Biotic toxin stress response
XLOC_003452	PGSC0003DMT400053410	Glycine/D-amino acid oxidases	involved in the synthesis of neoxanthin- a precursor for ABA biosynthesis
XLOC_003453	PGSC0003DMT400053402	Heat-shock protein	Response to heat (abiotic stress)
XLOC_003491	PGSC0003DMT400064054	Lactoylglutathione lyase	Involved in carbohydtrate metabolism
XLOC_003500	PGSC0003DMT400061165	DNA helicase hus2	Involved in DNA repair; Cellular response to ABA or cold
XLOC_003501	PGSC0003DMT400061164	Armadillo repeat-containing protein	Plant defense; Response to chitin
XLOC_003535	PGSC0003DMT400076589	Pinin/SDK/memA protein	unknown
XLOC_003583	PGSC0003DMT400083728	Flavonol synthase/flavanone 3-hydroxylase	Involved in biosynthetic process, oxidation-reduction process
XLOC_003624	PGSC0003DMT400013094	PR1 protein	Plant defense; Response to ethylene and Jasmonic acid
XLOC_003633	PGSC0003DMT400013103	RPGR ORF15 isoform	Transcription factor; Pinin, unknown protein
XLOC_003640	PGSC0003DMT400066122	Sterol regulatory element-binding protein site 2 protease	Ethylene-dependent gravitropism-deficient and yellow-green-like 3 protein; Involved in proteolysis, response to heat, response to high light intensity, response to hydrogen peroxide
XLOC_003649	PGSC0003DMT400066740	Gene of unknown function	unknown
XLOC_003658	PGSC0003DMT400084751	Zinc finger protein	Zinc finger protein ZAT10; Response to biotic and abiotic stress
XLOC_003660	PGSC0003DMT400066165	LOB domain-containing protein	Leaf and flower development; Lateral organ development
XLOC_003666	PGSC0003DMT400066182	GAST1 protein	response to gibberellin stimulus
XLOC_003744	PGSC0003DMT400066752	Conserved gene of unknown function	unknown
XLOC_003745	PGSC0003DMT400066753	Conserved gene of unknown function	unknown
XLOC_003757	PGSC0003DMT400066758	Conserved gene of unknown function	unknown
XLOC_003762	PGSC0003DMT400064776	COR413-PM2	Cold acclimation protein WCOR413 beta form, response to cold
XLOC_003775	PGSC0003DMT400064806	Sorbitol transporter	Involved in glucose import
XLOC_003779	PGSC0003DMT400001873	Conserved gene of unknown function	Involved in protein ubiquitination
XLOC_003784	PGSC0003DMT400001886	Basic helix-loop-helix protein BHLH7	Trancription factor; cryptochrome-interacting basic-helix-loop-helix 1; promote CRY2-dependent flower initiation
XLOC_003806	PGSC0003DMT400079500	Phd finger transcription factor	Flowering; seed germination
XLOC_003823	PGSC0003DMT400004181	Arginine decarboxylase	Response to osmotic stress
XLOC_003831	PGSC0003DMT400004170	Auxin-induced protein 6B	Auxin; SAUR-like auxin-responsive protein
XLOC_003840	PGSC0003DMT400004156	Ubiquitin-protein ligase BRE1A	unknown
XLOC_003845	PGSC0003DMT400004152	Auxin-induced SAUR	Auxin; response to auxin stimulus, response to cold
XLOC_003849	PGSC0003DMT400004141	39 kDa EF-Hand containing protein	Involved in calcium ion binding
XLOC_003866	PGSC0003DMT400004106	Phospholipase C	Involved in shoot tip growth, stomatal function, CO2 fixation, and gravitropism
XLOC_003884	PGSC0003DMT400015833	ATP binding protein	Involved in protein phosphorylation
XLOC_003888	PGSC0003DMT400015827	Skp1 1	cell cycle control
XLOC_003897	PGSC0003DMT400048017	Axi 1 protein	O-fucosyltransferase family protein
XLOC_003914	PGSC0003DMT400047982	Protein kinase	Involved in protein phosphorylation
XLOC_003958	PGSC0003DMT400051425	Myosin heavy chain, clone	Microtubule-associated protein 70-2
XLOC_003967	PGSC0003DMT400080976	Conserved gene of unknown function	unknown
XLOC_003970	PGSC0003DMT400081920	Conserved gene of unknown function	Protein PLANT CADMIUM RESISTANCE 2; response to oxidative stress
XLOC_003991	PGSC0003DMT400081977	Conserved gene of unknown function	unknown
XLOC_004015	PGSC0003DMT400081914	Oxidoreductase, 2OG-Fe(II) oxygenase family protein	involved in glucosinolate biosynthesis
XLOC_004030	PGSC0003DMT400054981	Co-chaperone protein HscB, mitochondrial	Stress; heat shock protein binding
XLOC_004037	PGSC0003DMT400054964	PEN1	SYNTAXIN RELATED PROTEIN 1; Defense response
XLOC_004067	PGSC0003DMT400042206	Tobamovirus multiplication 3	Protein of unknown function
XLOC_004157	PGSC0003DMT400038207	Serine-threonine protein kinase, plant-type	Defense response
XLOC_004182	PGSC0003DMT400077162	PAR-1b protein	negatively control plant growth and metabolic shade avoidance syndrome (SAS) responses
XLOC_004194	PGSC0003DMT400031044	NAC domain protein	Leaf senescence and xylem development
XLOC_004350	PGSC0003DMT400008433	Taxane 13-alpha-hydroxylase cytochrome P450	brassinosteroid biosynthetic process
XLOC_004600	PGSC0003DMT400095956	Cytochrome P450	repressor of vegetative axillary buds generated by the axillary meristem
XLOC_004624	PGSC0003DMT400022600	R2R3 transcription factor MYB108 1	Response to abiotic and biotic stress; Response to ABA and ethylene
XLOC_004636	PGSC0003DMT400041239	Pentatricopeptide repeat-containing protein	unknown
XLOC_004656	PGSC0003DMT400046526	Zinc finger protein	proteasome-mediated ubiquitin-dependent protein catabolic process
XLOC_004715	PGSC0003DMT400038779	Conserved gene of unknown function	unknown
XLOC_004798	PGSC0003DMT400081478	Stress-associated protein 3	Stress; A20/AN1-like zinc finger family protein
XLOC_004800	PGSC0003DMT400085237	Extensin class 1 protein	plant-type cell wall organization
XLOC_004820	PGSC0003DMT400089450	Conserved gene of unknown function	unknown
XLOC_004842	PGSC0003DMT400062438	Transmembrane emp24 domain-containing protein 10	Involved in protein transport
XLOC_004865	PGSC0003DMT400076882	DNA topoisomerase 6 subunit B	BRASSINOSTEROID INSENSITIVE 3; Is essential for endoreduplication and is involved in cell expansion and cell proliferation
XLOC_004869	PGSC0003DMT400076879	CCHC-type integrase	Involved in protein phosphorylation
XLOC_004895	PGSC0003DMT400071565	Gene of unknown function	unknown
XLOC_004906	PGSC0003DMT400029464	Branched-chain alpha-keto acid dehydrogenase E2 subunit	DARK INDUCIBLE 3; cellular response to sucrose starvation, fatty acid biosynthetic process, response to absence of light, response to sucrose
XLOC_004912	PGSC0003DMT400029476	Phylloplanin	unknown
XLOC_004915	PGSC0003DMT400029479	Hypoxia-responsive family protein	Response to low oxygen; stress
XLOC_004916	PGSC0003DMT400029480	Nucleotide binding protein	Transducin/WD-40 repeat-containing protein; Involved in signal transduction
XLOC_004930	PGSC0003DMT400029507	Src2	Calcium-dependent lipid-binding (CaLB domain) family protein
XLOC_004945	PGSC0003DMT400058335	Zinc finger family protein	MYB30-INTERACTING E3 LIGASE 1; Involved in defense response
XLOC_004949	PGSC0003DMT400058325	Glutaredoxin, grx	Involved in photorespiration
XLOC_004986	PGSC0003DMT400016100	Clasp	ARM repeat superfamily protein; function unknown
XLOC_005005	PGSC0003DMT400011125	Protein ABCI12, chloroplastic	ATP-BINDING CASSETTE I12; involved in cobalt ion transport
XLOC_005015	PGSC0003DMT400083199	Hydroxymethylglutaryl-CoA lyase	Involved in leucine metabolic process
XLOC_005040	PGSC0003DMT400023324	Heat shock protein binding protein	Response to heat shock
XLOC_005103	PGSC0003DMT400017589	IQ-domain 11	Plant defense; stimulates glucosinolate accumulation
XLOC_005106	PGSC0003DMT400017593	Aldehyde oxidase	catalyses last step in ABA biosynthesis
XLOC_005139	PGSC0003DMT400017671	Conserved gene of unknown function	DUF642 domain containing protein; Seed germination
XLOC_005144	PGSC0003DMT400017688	Conserved gene of unknown function	Cyclin; fucntion unknown
XLOC_005146	PGSC0003DMT400017696	YA3	Growth and development
XLOC_005190	PGSC0003DMT400016147	Homeobox-leucine zipper protein HAT14	unknown
XLOC_005201	PGSC0003DMT400074567	ATP binding protein	Involved in photorespiration
XLOC_005209	PGSC0003DMT400079885	Chromo domain protein LHP1	Regulates the meristem response to light signals and the maintenance of inflorescence meristem identity. Influences developmental processes controlled by APETALA1
XLOC_005212	PGSC0003DMT400079877	Conserved gene of unknown function	unknown
XLOC_005223	PGSC0003DMT400004538	Glutathione s-transferase	Induced by salicylic acid; Plant defense
XLOC_005224	PGSC0003DMT400004544	Calcium ion binding protein	Calcium-binding EF hand family protein
XLOC_005228	PGSC0003DMT400004552	Xyloglucan endotransglucosylase-hydrolase XTH5	Involved in cell wall biogenesis
XLOC_005236	PGSC0003DMT400004590	5-hydroxyisourate hydrolase	allantoin biosynthetic process, brassinosteroid mediated signaling pathway, protein homotetramerization, purine nucleobase metabolic process, regulation of cell growth by extracellular stimulus, urate catabolic process
XLOC_005243	PGSC0003DMT400004297	Protein binding / zinc ion binding	Functions in zinc ion binding
XLOC_005245	PGSC0003DMT400004307	Conserved gene of unknown function	involved in zinc ion binding; protein ubiquitination
XLOC_005246	PGSC0003DMT400004308	RING-H2 finger protein ATL1Q	Plant defense; Response to chitin
XLOC_005274	PGSC0003DMT400080052	PRA1 family protein F3	unknown
XLOC_005284	PGSC0003DMT400092702	4,5-DOPA dioxygenase extradiol	cellular aromatic compound metabolic process, oxidation-reduction process
XLOC_005305	PGSC0003DMT400066986	Gene of unknown function	unknown
XLOC_005333	PGSC0003DMT400066762	Conserved gene of unknown function	Calcium-binding EF hand family protein; function unkown
XLOC_005360	PGSC0003DMT400071366	Peroxisomal biogenesis factor	controls peroxisome proliferation
XLOC_005366	PGSC0003DMT400043927	DNA binding protein	DNA metabolic process, DNA repair, nucleic acid phosphodiester bond hydrolysis
XLOC_005378	PGSC0003DMT400000395	Copper ion binding protein	Response to stimulus
XLOC_005394	PGSC0003DMT400000454	Conserved gene of unknown function	unknown
XLOC_005410	PGSC0003DMT400000491	Conserved gene of unknown function	Phosphatidylinositol N-acetyglucosaminlytransferase subunit P-related; Response to gibberellin
XLOC_005413	PGSC0003DMT400000500	Origin recognition complex 5 subunit	Involved in DNA replication
XLOC_005419	PGSC0003DMT400000510	RLK4 (RECEPTOR KINASE 4)	Involved in protein phosphorylation
XLOC_005422	PGSC0003DMT400000535	Ferric-chelate reductase	ion transport, iron chelate transport, iron ion homeostasis, oxidation-reduction process, response to bacterium (Plant defense)
XLOC_005437	PGSC0003DMT400000567	Structural maintenance of chromosome 1 protein	GOLGIN CANDIDATE 4; encode a protein that functions as a Golgi apparatus structural component
XLOC_005463	PGSC0003DMT400000606	Conserved gene of unknown function	Encodes RCAR3, a regulatory component of ABA receptor (PYL8). Stimulates ABA signaling
XLOC_005478	PGSC0003DMT400000647	EMB1703	EMBRYO DEFECTIVE 1703; embryo development ending in seed dormancy
XLOC_005488	PGSC0003DMT400000662	Ormdl	ORMDL family protein; involved in protein folding
XLOC_005501	PGSC0003DMT400000694	HB1	Homeodomain 20 transcription factor; leaf and stem development
XLOC_005519	PGSC0003DMT400070751	EIL3	ETHYLENE-INSENSITIVE3; response to ethylene
XLOC_005527	PGSC0003DMT400070722	Receptor-like kinase 17	Leucine-rich repeat protein kinase family protein; Involved in phosphorylation
XLOC_005536	PGSC0003DMT400050025	Pathogen-and wound-inducible antifungal protein CBP20	Plant defense; Response to ethylene and viral infections
XLOC_005545	PGSC0003DMT400049998	Annexin	ANNEXIN 3; calcium binding protein
XLOC_005560	PGSC0003DMT400057859	N-acetyltransferase	Acyl-CoA N-acyltransferases (NAT) superfamily protein; involved in metabolic process
XLOC_005576	PGSC0003DMT400057832	Conserved gene of unknown function	CANDIDATE G-PROTEIN COUPLED RECEPTOR 2; involved in the regulation of root growth by bacterial N-acyl-homoserine lactones (AHLs) and plays a role in mediating interactions between plants and microbes
XLOC_005597	PGSC0003DMT400073646	Peptidase A1, pepsin	aspartyl protease family protein; response to salt stress
XLOC_005599	PGSC0003DMT400073651	Ca2+ antiporter/cation exchanger	involved in mediating high-afﬁnity K+ uptake and Na+ transport in yeast
XLOC_005609	PGSC0003DMT400048873	Kinesin-3	Involved in microtubule-based movement
XLOC_005622	PGSC0003DMT400063655	TANGLED	Encodes a protein with moderate sequence similarity to the maize microtubule-binding protein TANGLED1.
XLOC_005630	PGSC0003DMT400063679	Pentatricopeptide repeat-containing protein	Tetratricopeptide repeat (TPR)-like superfamily protein
XLOC_005645	PGSC0003DMT400063714	Conserved gene of unknown function	Bidirectional sugar transporter SWEET16
XLOC_005660	PGSC0003DMT400063753	RING-H2 finger protein ATL18	RING/U-box superfamily protein
XLOC_005672	PGSC0003DMT400007183	Small GTP-binding protein Sar1BNt	Involved in intracellular protein transport
XLOC_005689	PGSC0003DMT400007226	Conserved gene of unknown function	unknown
XLOC_005693	PGSC0003DMT400007126	Beta-fructofuranosidase	A/N-InvA is a neutral invertase that breaks sucrose down into fructose and glucose; root growth
XLOC_005703	PGSC0003DMT400046987	Global transcription factor group	Flowering; encodes a component of the FAcilitates Chromatin Transcription (FACT) complex, SPT16.Along with SSRP1 binds to the promoter of FLC.
XLOC_005712	PGSC0003DMT400046963	Low temperature and salt responsive protein	RARE-COLD-INDUCIBLE 2B; Response to low temperature and salt; abiotic stress
XLOC_005713	PGSC0003DMT400046962	Low temperature and salt responsive protein	RARE-COLD-INDUCIBLE 2B; Response to low temperature and salt; abiotic stress
XLOC_005714	PGSC0003DMT400046956	GRIP and coiled-coil domain-containing protein	neurofilament protein-related; unknown function
XLOC_005754	PGSC0003DMT400064099	Conserved gene of unknown function	unknown
XLOC_005792	PGSC0003DMT400061076	Globulin	RmlC-like cupins superfamily protein; unknown function
XLOC_005824	PGSC0003DMT400076533	Conserved gene of unknown function	response to karrikin (involved in breaking seed dormancy)
XLOC_005826	PGSC0003DMT400076514	Gene of unknown function	unknown
XLOC_005859	PGSC0003DMT400032690	Methyl binding domain protein	Involved in DNA methylation
XLOC_005862	PGSC0003DMT400032681	2-dehydro-3-deoxyphosphoheptonate aldolase/ 3-deoxy-d-arabino-heptulosonate 7-phosphate synthetase	Involved in in aromatic amino acid biosynthesis
XLOC_005914	PGSC0003DMT400013115	Conserved gene of unknown function	unknown
XLOC_005941	PGSC0003DMT400066515	Protein SYM1	Peroxisomal membrane 22 kDa (Mpv17/PMP22) family protein; unknown function
XLOC_005942	PGSC0003DMT400066520	Serine-threonine protein kinase, plant-type	unknown
XLOC_005954	PGSC0003DMT400066542	Conserved gene of unknown function	unknown
XLOC_005973	PGSC0003DMT400066572	UDP-glucose:glucosyltransferase	UDP-glucosyl transferase 73B2; plays a significant role in plant growth as well as biotic and abiotic stress
XLOC_005974	PGSC0003DMT400066574	Twi1 protein	UDP-glucosyl transferase 73B3; plays a significant role in plant growth as well as biotic and abiotic stress
XLOC_005982	PGSC0003DMT400066588	U-box domain-containing protein 25	Spotted leaf protein; Plant defense; Response to chitin
XLOC_005985	PGSC0003DMT400066595	Thioredoxin M3, chloroplastic	Involved in photorespiration
XLOC_006006	PGSC0003DMT400066649	Conserved gene of unknown function	P-loop containing nucleoside triphosphate hydrolases superfamily protein; unknown function
XLOC_006009	PGSC0003DMT400066657	ATP binding protein	PHRAGMOPLAST ORIENTING KINESIN 2; Involved in microitubule orientation
XLOC_006018	PGSC0003DMT400066685	Methylketone synthase Ib	ARABIDOPSIS THALIANA METHYL ESTERASE 3; has methyl jasmonate esterase activity
XLOC_006036	PGSC0003DMT400066722	Conserved gene of unknown function	Involved in central cell-mediated pollen tube guidance
XLOC_006041	PGSC0003DMT400066732	GTP-binding protein alpha subunit, gna	EXTRA-LARGE G-PROTEIN 1; supresses responses to abiotic stress
XLOC_006043	PGSC0003DMT400066736	F-box and wd40 domain protein	Transducin/WD40 repeat-like superfamily protein
XLOC_006046	PGSC0003DMT400064824	Ring finger protein	RING/U-box superfamily protein
XLOC_006061	PGSC0003DMT400064874	Pentatricopeptide repeat-containing protein	pfkB-like carbohydrate kinase family protein; involved in D-ribose metabolic process
XLOC_006062	PGSC0003DMT400064877	Dehydration-responsive protein RD22	Encodes USPL1, a BURP domain protein targeted to the protein storage vacuoles; affects seed development
XLOC_006066	PGSC0003DMT400064881	Dehydration-responsive protein RD22	Encodes USPL1, a BURP domain protein targeted to the protein storage vacuoles; affects seed development
XLOC_006132	PGSC0003DMT400004046	Snakin-2	GA-responsive GAST1 protein homolog regulated by brassinosteroid and gibberellin antagonistically
XLOC_006133	PGSC0003DMT400004044	ER lumen protein retaining receptor	involved in protein retention in ER lumen, protein transport
XLOC_006162	PGSC0003DMT400047948	Expansin	Shoot apoical meristem formation; lossening of plant cell walls
XLOC_006174	PGSC0003DMT400038056	Dimethylaniline monooxygenase	FMO1 is required for full expression of TIR-NB-LRR-conditioned resistance to avirulent pathogens and for basal resistance to invasive virulent pathogens. Functions in an EDS1-regulated but SA-independent mechanism that promotes resistance and cell death at pathogen infection sites.
XLOC_006181	PGSC0003DMT400038072	N-acetylglucosaminyltransferase I	Salt sensitive response in root growth
XLOC_006217	PGSC0003DMT400092742	Conserved gene of unknown function	unknown
XLOC_006223	PGSC0003DMT400043869	Gene of unknown function	unknown
XLOC_006362	PGSC0003DMT400008228	Protein AFR	Galactose oxidase/kelch repeat superfamily protein
XLOC_006365	PGSC0003DMT400039061	WRKY transcription factor	WRKY DNA-BINDING PROTEIN 14;
XLOC_006409	PGSC0003DMT400034059	Leucine-rich repeat-containing protein	Disease resistance protein (TIR-NBS-LRR class) family; signal transduction, defense response, apoptosis, innate immune response
XLOC_006431	PGSC0003DMT400051165	Hydrolase	endonuclease/exonuclease/phosphatase family protein; hydrolase activity, zinc ion binding
XLOC_006469	PGSC0003DMT400045073	Gene of unknown function	unknown
XLOC_006477	PGSC0003DMT400022352	Endochitinase (Chitinase)	encodes a basic chitinase involved in ethylene/jasmonic acid mediated signalling pathway during systemic acquired resistance based on expression analyses.
XLOC_006486	PGSC0003DMT400061401	Self-pruning G-box protein	FD protein; bZIP protein required for positive regulation of flowering
XLOC_006535	PGSC0003DMT400062133	Conserved gene of unknown function	Cytochrome c oxidase biogenesis protein Cmc1-like
XLOC_006537	PGSC0003DMT400085117	Alpha tubulin 1	Encodes an alpha-tubulin isoform required for right handed helical growth
XLOC_006559	PGSC0003DMT400027002	Gene of unknown function	unknown
XLOC_006576	PGSC0003DMT400033876	Nucleotide binding protein	Encodes a putative substrate receptor for the cullin4-RING ubiquitin E3 ligase complex that is involved in negative regulation of plant UV-B response
XLOC_006585	PGSC0003DMT400065506	WRKY domain class transcription factor	WRKY transcription factor 7; Response to salicylic acid
XLOC_006588	PGSC0003DMT400065504	Receptor protein kinase	Leucine-rich repeat (LRR) family protein
XLOC_006591	PGSC0003DMT400089961	Conserved gene of unknown function	CALMODULIN-LIKE 30; Encodes a calmodulin-like protein
XLOC_006592	PGSC0003DMT400065497	EF hand family protein	Uncharacterized ACR, COG1678 family protein; unknown function
XLOC_006642	PGSC0003DMT400064749	Conserved gene of unknown function	unknown
XLOC_006643	PGSC0003DMT400064743	Conserved gene of unknown function	Coilin; Encodes a plant coilin, a protein that in other organisms is a major structural scaffolding protein necessary for Cajal body formation, composition and activity.
XLOC_006644	PGSC0003DMT400064740	Conserved gene of unknown function	TPX2 (Targeting protein for Xklp2) family protein; unknown function
XLOC_006706	PGSC0003DMT400090661	Transcription factor	TCP transcription factor 18; Involved in regulation of expression of cell cycle control
XLOC_006713	PGSC0003DMT400024342	UDP-glucosyltransferase	Regulates flowering time
XLOC_006717	PGSC0003DMT400024348	Lectin kinase	protein amino acid phosphorylation
XLOC_006779	PGSC0003DMT400054616	Charged multivesicular body protein 2b-B	Zinc finger protein LSD1; LSD ONE LIKE 1 (LOL1); pathogen-induced hypersensitive cell death; plant defense
XLOC_006816	PGSC0003DMT400054516	Gene of unknown function	unknown
XLOC_006818	PGSC0003DMT400054514	Phospho-n-acetylmuramoyl-pentapeptide-transferase	Involved in lipid metabolic process, protein glycosylation
XLOC_006861	PGSC0003DMT400018703	GDSL-lipase 1	GDSL-motif esterase/acyltransferase/lipase; catalyze acyltransfer or hydrolase reactions with lipid and non-lipid substrates.
XLOC_006865	PGSC0003DMT400018693	Zinc finger protein	GDSL-motif esterase/acyltransferase/lipase; catalyze acyltransfer or hydrolase reactions with lipid and non-lipid substrates.
XLOC_006913	PGSC0003DMT400026433	Conserved gene of unknown function	LIGHT SENSITIVE HYPOCOTYLS 10; unknown function
XLOC_006916	PGSC0003DMT400026438	Conserved gene of unknown function	unknown
XLOC_006941	PGSC0003DMT400026497	Alpha galactosidase	TRICHOME BIREFRINGENCE-LIKE 38; involved in the specific O-acetylation of cell wall polymers
XLOC_006943	PGSC0003DMT400026501	Triacylglycerol lipase	ARABIDOPSIS THALIANA DAD1-LIKE SEEDING ESTABLISHMENT-RELATED LIPASE; involved in the negative regulation of seedling establishment by inhibiting the breakdown, beta-oxidation and mobilization of seed storage oils
XLOC_006966	PGSC0003DMT400081274	Homeobox protein	unknown
XLOC_006972	PGSC0003DMT400081258	Fiber protein Fb2	Drought-responsive family protein; water stress
XLOC_006982	PGSC0003DMT400076456	Auxin repressed/dormancy associated protein	Auxin; dormancy-associated protein (DRM1)
XLOC_006988	PGSC0003DMT400076440	Conserved gene of unknown function	unknown
XLOC_006991	PGSC0003DMT400076435	PHO2	Involved in phosphate starvation response; abiotic stress
XLOC_006996	PGSC0003DMT400076419	Rnf5	E3 ubiquitin-protein ligase RMA3; involved in the pathway protein ubiquitination
XLOC_007002	PGSC0003DMT400057803	Conserved gene of unknown function	Tetraspanin family protein; unknown function
XLOC_007005	PGSC0003DMT400057793	Stem-specific protein TSJT1	unknown function
XLOC_007041	PGSC0003DMT400057725	F-box family protein	unknown
XLOC_007054	PGSC0003DMT400057690	MYB transcription factor	Encodes a MYB transcription factor involved in wounding and osmotic stress response
XLOC_007055	PGSC0003DMT400057688	ATP binding protein	Octicosapeptide/Phox/Bem1p family protein; unknown function
XLOC_007081	PGSC0003DMT400055905	Thioredoxin h	C-TERMINAL CYSTEINE RESIDUE IS CHANGED TO A SERINE 1 (CXXS1); Involved in cellular response to oxidative stress; cell redox homeostasis; protein folding; sulphate utilisation
XLOC_007085	PGSC0003DMT400005250	Gibberellin 2-oxidase 1	Gibberellin catabolism
XLOC_007091	PGSC0003DMT400005268	Pectinesterase	METHYLESTERASE PCR A; Involved in cell wall modification
XLOC_007107	PGSC0003DMT400042494	Gaba(A) receptor-associated protein	Microtubule-associated protein 1 light chain 3
XLOC_007115	PGSC0003DMT400042479	Glycine-rich protein	unknown
XLOC_007116	PGSC0003DMT400042478	Peroxisomal membrane protein 2, pxmp2	Unknown
XLOC_007127	PGSC0003DMT400043083	Homeobox protein knotted-1-like LET6	Leaf development; shoot apical meristem
XLOC_007170	PGSC0003DMT400045740	UDP-glucosyltransferase	UDP-GLUCOSYL TRANSFERASE 71C4; involved in metabolic processes
XLOC_007178	PGSC0003DMT400018869	H/ACA ribonucleoprotein complex subunit 4	H/ACA ribonucleoprotein complex subunit 4; Encodes a putative pseudouridine synthase (NAP57);
XLOC_007203	PGSC0003DMT400035478	RNA recognition motif-containing protein	unknown
XLOC_007211	PGSC0003DMT400035507	Sugar transporter	response to salt stress; esponse to sucrose/fructose
XLOC_007218	PGSC0003DMT400086252	Amino acid transporter	Transmembrane amino acid transporter family protein; Transport of auxins and amino acids
XLOC_007224	PGSC0003DMT400003840	Conserved gene of unknown function	Transducin/WD40 domain-containing protein; Target promoter of the male germline-specific transcription factor DUO1.
XLOC_007235	PGSC0003DMT400003877	Class II chitinase	Involved in carbohydrate metabolic process, cell wall macromolecule catabolic process
XLOC_007236	PGSC0003DMT400003878	Acidic 27 kDa endochitinase	encodes a basic chitinase involved in ethylene/jasmonic acid mediated signalling pathway during systemic acquired resistance based on expression analyses.
XLOC_007254	PGSC0003DMT400003908	Conserved gene of unknown function	Regulator of Vps4 activity in the MVB pathway protein; unknown function
XLOC_007259	PGSC0003DMT400009432	Senescence-associated protein	Senescence-associated gene that is strongly induced by phosphate starvation; abiotic stress
XLOC_007267	PGSC0003DMT400009413	Conserved gene of unknown function	DUF221 domain containing protein; early-responsive to dehydration stress protein; abiotic stress
XLOC_007270	PGSC0003DMT400009406	Aspartic proteinase nepenthesin-1	Involved in proteolysis
XLOC_007279	PGSC0003DMT400009380	Ascorbate peroxidase	Involved in scavenging hydrogen peroxide in plant cells
XLOC_007287	PGSC0003DMT400009365	Conserved gene of unknown function	Chalcone-flavanone isomerase family protein; unknown function
XLOC_007297	PGSC0003DMT400009344	H1 histone	encodes a structurally divergent linker histone whose gene expression is induced by dehydration and ABA; abiotic stress
XLOC_007323	PGSC0003DMT400009295	Jasmonate O-methyltransferase	Jasmonic acid; Catalyzes the methylation of jasmonate into methyljasmonate
XLOC_007362	PGSC0003DMT400033014	Rhomboid family protein	Rhomboid-related intramembrane serine protease family protein; unknown function
XLOC_007369	PGSC0003DMT400032996	Dolichyl pyrophosphate Man9GlcNAc2 alpha-1,3-glucosyltransferase	ALG6, ALG8 glycosyltransferase family; has transferase activity, transferring hexosyl groups, transferase activity, transferring glycosyl groups
XLOC_007384	PGSC0003DMT400067880	Delta(7)-sterol-C5(6)-desaturase	DWARF 7; Brassinosteroid biosynthetic enzyme, catalyzes delta7 sterol C-5 desaturation step
XLOC_007388	PGSC0003DMT400067873	Ribosomal protein L11	encodes a cytosolic ribosomal protein L16, which is a constituent of 60S large ribosomal complex
XLOC_007390	PGSC0003DMT400067869	Myosin heavy chain	Encodes a coiled-coil protein WEB2; Involved in chloroplast avoidance movement under intermediate and high light intensities
XLOC_007393	PGSC0003DMT400078583	Zinc finger protein	CALLOSE DEFECTIVE MICROSPORE1, Is required for male fertility through regulating callose metabolism during microsporogenesis
XLOC_007396	PGSC0003DMT400078610	ATP synthase subunit beta	Encodes the mitochondrial ATP synthase beta-subunit.
XLOC_007413	PGSC0003DMT400078657	Conserved gene of unknown function	unknown
XLOC_007430	PGSC0003DMT400078818	Gene of unknown function	unknown
XLOC_007437	PGSC0003DMT400055146	Nuclear matrix constituent protein 2	Encodes a chloroplast branched-chain amino acid aminotransferase
XLOC_007466	PGSC0003DMT400064185	LOB domain-containing protein	nitrogen compound metabolic process; simple leaf morphogenesis
XLOC_007468	PGSC0003DMT400064188	Conserved gene of unknown function	unknown
XLOC_007472	PGSC0003DMT400064204	LEA-18	Late embryogenesis abundant protein group 8 protein
XLOC_007474	PGSC0003DMT400064207	Protein phosphatase 2c	Protein phosphatase 2C family protein; protein amino acid dephosphorylation
XLOC_007478	PGSC0003DMT400064218	Xyloglucan galactosyltransferase KATAMARI1	Encodes a Golgi apparatus-localized galactosyltransferase involved in galactosyl-substitution of xyloglucan at position 2
XLOC_007485	PGSC0003DMT400064236	AtEB1c	encodes a homolog of animal microtubule-end-binding protein
XLOC_007516	PGSC0003DMT400010294	Heat shock factor protein HSF24	ARABIDOPSIS THALIANA CLASS B HEAT SHOCK FACTOR B1; response to heat shock
XLOC_007534	PGSC0003DMT400025955	Patatin 3	Patatin-related phospholipase A; is induced by abscisic acid (ABA) or phosphate deficiency in roots
XLOC_007555	PGSC0003DMT400026019	LIM domain containing protein	LIM domain-containing protein; involved in zinc ion binding
XLOC_007557	PGSC0003DMT400026027	Conserved gene of unknown function	zinc ion binding; unknown function
XLOC_007565	PGSC0003DMT400026048	Proline oxidase/dehydrogenase 1	induced by high levels of Al and by osmotic stress
XLOC_007566	PGSC0003DMT400026052	S-adenosylmethionine decarboxylase proenzyme	Involved in spermidine biosynthetic process, spermine biosynthetic process, polyamine biosynthetic process
XLOC_007570	PGSC0003DMT400026061	Receptor protein kinase	NSP-interacting kinase (NIK1), receptor-like kinase, involved in defense response against geminivirus
XLOC_007575	PGSC0003DMT400003750	Conserved gene of unknown function	Encodes a member of the GDU (glutamine dumper) family proteins involved in amino acid export:
XLOC_007579	PGSC0003DMT400003740	Amino acid transporter	Encodes a putative amino acid transporter
XLOC_007591	PGSC0003DMT400003717	Conserved gene of unknown function	Encodes LONGIFOLIA2 (LNG2). Regulates leaf morphology by promoting cell expansion in the leaf-length direction
XLOC_007593	PGSC0003DMT400003712	Ninja-family protein Os03g0419100	ABI five binding protein (AFP1); unknown function
XLOC_007637	PGSC0003DMT400003587	Transcription factor style2.1	Encodes PRE1 (PACLOBUTRAZOL RESISTANCE1); mediate brassinosteroid regulation of cell elongation
XLOC_007658	PGSC0003DMT400003546	ABC transporter family protein	Multidrug/pheromone exporter protein; involved in acropetal auxin transport
XLOC_007662	PGSC0003DMT400003537	Avr9/Cf-9 rapidly elicited protein 231	GALACTINOL SYNTHASE 8; Encodes a protein with putative galacturonosyltransferase activity.
XLOC_007670	PGSC0003DMT400093397	Ring finger protein	RING-H2 finger protein ATL46
XLOC_007677	PGSC0003DMT400001410	UPF0497 membrane protein	CASP-LIKE PROTEIN 4A3; unknown function
XLOC_007691	PGSC0003DMT400001378	Stachyose synthase	RAFFINOSE SYNTHASE 5; Encodes a protein which might be involved in the formation of verbascose.
XLOC_007706	PGSC0003DMT400032840	Conserved gene of unknown function	unknown function
XLOC_007722	PGSC0003DMT400052255	Ubiquitin-protein ligase	unknown function
XLOC_007727	PGSC0003DMT400052242	Amino acid transporter	Encodes LHT1 (lysine histidine transporter), a high-affinity transporter for cellular amino acid uptake in both root epidermis and leaf mesophyll.
XLOC_007736	PGSC0003DMT400052231	Conserved gene of unknown function	Involved in response to cadmium ion
XLOC_007751	PGSC0003DMT400052201	Amino acid binding protein	Involved in amono acid binding
XLOC_007762	PGSC0003DMT400086326	Conserved gene of unknown function	unknown
XLOC_007921	PGSC0003DMT400039062	Alpha N-terminal protein methyltransferase 1	unknown
XLOC_007944	PGSC0003DMT400030817	ARF-GAP domain 13	Involved in pollen development
XLOC_007964	PGSC0003DMT400033627	Transcription factor	Hydroxyproline-rich glycoprotein
XLOC_008013	PGSC0003DMT400055281	Conserved gene of unknown function	ERD (early-responsive to dehydration stress) family protein
XLOC_008020	PGSC0003DMT400055263	(Fragment)	REVEILLE 1; Myb-like transcription factor that regulates hypocotyl growth by regulating free auxin levels in a time-of-day specific manner.
XLOC_008027	PGSC0003DMT400055257	NHL25 (NDR1/HIN1-LIKE 25)	Late embryogenesis abundant (LEA) hydroxyproline-rich glycoprotein family
XLOC_008039	PGSC0003DMT400008902	3-hydroxy-3-methylglutaryl coenzyme A reductase	Encodes a 3-hydroxy-3-methylglutaryl coenzyme A reductase, which is involved in melavonate biosynthesis and performs the first committed step in isoprenoid biosynthesis. Expression is activated in dark in leaf tissue but not controlled by light in the root (
XLOC_008121	PGSC0003DMT400040004	Conserved gene of unknown function	F-box family protein; unknown function
XLOC_008135	PGSC0003DMT400062147	Conserved gene of unknown function	LuxR transcriptional regulator; unknown function
XLOC_008169	PGSC0003DMT400033872	N-acetyltransferase	involved in apical hook development (shoot apical meristem development)
XLOC_008171	PGSC0003DMT400033864	Conserved gene of unknown function	Uncharacterised protein family SERF domain containing protein; unknown function
XLOC_008190	PGSC0003DMT400065489	Aspartic proteinase nepenthesin-1	Encodes a Cysteine-rich peptide (CRP) family protein; has an important role in determining cell fate during embryonic development and in reproduction processes
XLOC_008201	PGSC0003DMT400001965	Geraniol 10-hydroxylase	CYTOCHROME P450, FAMILY 76, SUBFAMILY C, POLYPEPTIDE 4 (CYP76C4); Diterpenoid and secondary metabolite biosynthesis
XLOC_008204	PGSC0003DMT400001959	Geraniol 10-hydroxylase	CYTOCHROME P450, FAMILY 76, SUBFAMILY C, POLYPEPTIDE 4 (CYP76C4); Diterpenoid and secondary metabolite biosynthesis
XLOC_008221	PGSC0003DMT400002999	ACI19	Protein of unknown function (DUF607)
XLOC_008224	PGSC0003DMT400002993	Carboxylesterase	Isoprenylcysteine alpha-carbonyl methylesterase ICME; Catalyzes the demethylation of isoprenylcysteine methylesters
XLOC_008242	PGSC0003DMT400068332	Transcription factor	TCP transcription factor 5; involved in heterochronic control of leaf differentiation
XLOC_008289	PGSC0003DMT400017972	Gene of unknown function	Unknown
XLOC_008309	PGSC0003DMT400017944	Zinc finger family protein	Ubiquitin-protein ligase/zinc ion binding protein
XLOC_008314	PGSC0003DMT400017962	CLC-Nt2 protein	CHLORIDE CHANNEL B; member of Anion channel protein family
XLOC_008317	PGSC0003DMT400017965	B2 protein	DCD (Development and Cell Death) domain protein
XLOC_008320	PGSC0003DMT400077628	AT.I.24-7 protein	Major facilitator superfamily protein
XLOC_008329	PGSC0003DMT400024385	Gibberellin 3-beta-dioxygenase	Gibberellin biosynthesis; 2-oxoglutarate (2OG) and Fe(II)-dependent oxygenase superfamily protein
XLOC_008330	PGSC0003DMT400024389	Kinesin heavy chain	Trichome development
XLOC_008353	PGSC0003DMT400027015	2-oxo acid dehydrogenase, lipoyl-binding site	involved in glycine catabolic process, glycine decarboxylation via glycine cleavage system
XLOC_008364	PGSC0003DMT400026826	Lecithine cholesterol acyltransferase	Lecithin-cholesterol acyltransferase-like 4 (LCAT4); o-acetyltransferase and phospholipase activity
XLOC_008403	PGSC0003DMT400054474	Conserved gene of unknown function	LIGHT SENSITIVE HYPOCOTYLS 4; unknown function
XLOC_008406	PGSC0003DMT400054458	Coatomer subunit epsilon-1	retrograde vesicle-mediated transport, Golgi to ER
XLOC_008409	PGSC0003DMT400054452	Gamma-soluble nsf attachment protein	involved in syntaxin binding; soluble NSF attachment protein activity
XLOC_008423	PGSC0003DMT400054413	Conserved gene of unknown function	unknown
XLOC_008446	PGSC0003DMT400054383	Patellin-4	Sec14p-like phosphatidylinositol transfer family protein; involved in transport
XLOC_008458	PGSC0003DMT400054348	Gibberellin 2-oxidase 1	Gibberellin catabolism; GA2OX2; Encodes a gibberellin 2-oxidase that acts on C-19 gibberellins. AtGA2OX2 expression is responsive to cytokinin and KNOX activities.
XLOC_008490	PGSC0003DMT400025116	Purine transporter	Member of a family of proteins related to PUP1, a purine transporter. May be involved in the transport of purine and purine derivatives such as cytokinins, across the plasma membrane
XLOC_008498	PGSC0003DMT400007978	NLI interacting factor (NIF) family protein	Involved in protein dephosphorylation
XLOC_008508	PGSC0003DMT400008001	Leucoanthocyanidin dioxygenase	SRG1 (SENESCENCE-RELATED GENE 1); oxidoreductase, acting on diphenols and related substances as donors, oxygen as acceptor / oxidoreductase, acting on paired donors, with incorporation or reduction
XLOC_008539	PGSC0003DMT400073262	Trehalose-6-phosphate synthase	Encodes an enzyme putatively involved in trehalose biosynthesis
XLOC_008542	PGSC0003DMT400073264	Conserved gene of unknown function	unknown
XLOC_008596	PGSC0003DMT400081250	Phospholipase A1	AtDSEL (cytosolic DAD1-like acylhydrolase): involved in negative regulation of storage oil mobilization during seedling establishment
XLOC_008621	PGSC0003DMT400076390	Gene of unknown function	unknown
XLOC_008625	PGSC0003DMT400076379	Smg-7	Telomerase activating protein Est1
XLOC_008627	PGSC0003DMT400076376	Proline-rich protein 1	ARABINOGALACTAN PROTEIN 31 (AGP31); is repressed by jasmonic acid; involved in vascular tissue function during defense and development.
XLOC_008643	PGSC0003DMT400057654	TSJT1	Aluminium induced protein with YGL and LRDR motifs; unknown function
XLOC_008646	PGSC0003DMT400057647	Acyl-CoA thioesterase	Involved in phylloquinone biosynthetic process, protein homotetramerization
XLOC_008647	PGSC0003DMT400057645	Zinc finger, RING-type	ABA INSENSITIVE RING PROTEIN 4 (ATAIRP4); positive regulator of ABA-mediated drought avoidance and a negative regulator of salt tolerance
XLOC_008658	PGSC0003DMT400057620	Disease resistance protein (TIR class)	COP1-interacting protein 7; Positive regulator of light-regulated genes
XLOC_008660	PGSC0003DMT400057615	Conserved gene of unknown function	unknown protein
XLOC_008681	PGSC0003DMT400057552	Pentatricopeptide repeat-containing protein	Involved in multiple sites RNA editing events in chloroplasts
XLOC_008685	PGSC0003DMT400057539	Uncharacterized Cys-rich domain	PLAC8 family protein; unknown function
XLOC_008716	PGSC0003DMT400005343	Pectinesterase	METHYLESTERASE PCR A; Involved in cell wall modification
XLOC_008727	PGSC0003DMT400042431	Conserved gene of unknown function	unknown
XLOC_008732	PGSC0003DMT400042423	Conserved gene of unknown function	unknown
XLOC_008735	PGSC0003DMT400042417	Lactoylglutathione lyase	GLYOXALASE I HOMOLOG (GLX1); response to salt stress; metal ion binding; response to cadmium ion; glycolysis and gluconeogenesis
XLOC_008741	PGSC0003DMT400042398	WRKY protein	Plant defense; Interacts specifically with the W box (5'-(T)TGAC[CT]-3'), a frequently occurring elicitor-responsive cis-acting element
XLOC_008755	PGSC0003DMT400043112	Light-induced protein, chloroplastic	Fibrillin precursor protein; Involved in abscisic acid-mediated photoprotection
XLOC_008758	PGSC0003DMT400043117	Sucrose synthase	Photosynthesis; Involved in callose diposition and sucrose metabolism
XLOC_008762	PGSC0003DMT400043126	Transposon MuDR mudrA	DOLICHOL PHOSPHATE MANNOSE SYNTHASE 2 (DPMS2); Involved in isoprenyl-linked glycan biogenesis
XLOC_008777	PGSC0003DMT400045765	Conserved gene of unknown function	unknown
XLOC_008794	PGSC0003DMT400018924	Conserved gene of unknown function	DUF862 domain containing protein; unknown function
XLOC_008809	PGSC0003DMT400035542	3-hydroxy-3-methylglutaryl-coenzyme A reductase 1	Encodes a 3-hydroxy-3-methylglutaryl coenzyme A reductase, which is involved in melavonate biosynthesis and performs the first committed step in isoprenoid biosynthesis. Expression is activated in dark in leaf tissue but not controlled by light in the root
XLOC_008814	PGSC0003DMT400035547	RING-H2 finger protein ATL80	Encodes a RING E3 ubiquitin ligase ATL80. Involved in phosphate mobilization and cold stress response in sufficient phosphate growth conditions.
XLOC_008815	PGSC0003DMT400035548	MLO 8	MILDEW RESISTANCE LOCUS O 8; involved in modulation of pathogen defense and leaf cell death
XLOC_008820	PGSC0003DMT400003983	High mobility group protein	HIGH MOBILITY GROUP B2; involved in the assembly of nucleoprotein complexes.
XLOC_008835	PGSC0003DMT400003995	Conserved gene of unknown function	Calcium-dependent phosphotriesterase superfamily protein; Involved in alkaloid biosynthetic process
XLOC_008848	PGSC0003DMT400009246	Pre-rRNA-processing protein ESF1	unknown
XLOC_008877	PGSC0003DMT400009176	Flavanone 3 beta-hydroxylase	FLAVANONE 3-HYDROXYLASE; involved in synthesis of flavonoids
XLOC_008903	PGSC0003DMT400009094	3-epi-6-deoxocathasterone 23-monooxygenase	Cytochrome P450; involved in leaf blade expansion by controlling polar cell expansion in the leaf length direction; also involved in brassinosteroid biosynthesis
XLOC_008907	PGSC0003DMT400009070	Dhn1 protein	dehydrin xero 1 (XERO1); response to water, response to stress
XLOC_008908	PGSC0003DMT400009069	Abscisic acid and environmental stress-inducible protein TAS14	ABA- and drought-induced glycine-rice dehydrin protein
XLOC_008918	PGSC0003DMT400009057	Galactinol synthase	Increased tolerance to salt, chilling and high light
XLOC_008934	PGSC0003DMT400009027	TVLP1	EMBRYO DEFECTIVE 2754 (EMB2754); embryo development ending in seed dormancy
XLOC_008974	PGSC0003DMT400067855	Conserved gene of unknown function	unknown
XLOC_008981	PGSC0003DMT400067834	Serine/threonine protein kinase family protein	Involved in protein amino acid phosphorylation
XLOC_008983	PGSC0003DMT400067826	Gamma-glutamyl-gamma-aminobutyrate hydrolase	Involved in glutamine metabolic process
XLOC_008997	PGSC0003DMT400078752	Auxin:hydrogen symporter	Involved in auxin polar transport, transmembrane transport
XLOC_008998	PGSC0003DMT400078753	Conserved gene of unknown function	unknown
XLOC_009004	PGSC0003DMT400078767	Little protein 1	unknown
XLOC_009014	PGSC0003DMT400078786	ARF GTPase activator	C2-DOMAIN ABA-RELATED3 (CAR3); positive regulation of abscisic acid-activated signaling pathway
XLOC_009021	PGSC0003DMT400078800	Hydroxyproline-rich glycoprotein	AFG1-like ATPase; unknown function
XLOC_009023	PGSC0003DMT400078806	Transcription factor	unknown
XLOC_009039	PGSC0003DMT400055219	Protein PHLOEM PROTEIN 2-LIKE A10	Carbohydrate-binding protein
XLOC_009042	PGSC0003DMT400055223	Gene of unknown function	MUCILAGE-RELATED10 (MUCI10); Produces galactoglucomannan that maintains pectin and cellulose architecture in Arabidopsis seed mucilage
XLOC_009048	PGSC0003DMT400055238	ADP-ribosylation factor	ADP-RIBOSYLATION FACTOR-LIKE A1C (ARLA1C): defense response to virus; small GTPase mediated signal transduction
XLOC_009060	PGSC0003DMT400064269	Peroxidase	Peroxidase 51; response to salt stress
XLOC_009063	PGSC0003DMT400064274	Subtilisin-like protease	SUBTILISIN-LIKE SERINE PROTEASE 1.7; mucilage release from seed coat, seed germination
XLOC_009070	PGSC0003DMT400064286	Metal transporter	Metal transporter Nramp3; required for optimal photosynthesis and growth under manganese deficiency; iron mobilization in germinating seeds
XLOC_009076	PGSC0003DMT400064304	Conserved gene of unknown function	MATERNAL EFFECT EMBRYO ARREST 59 (MEE59); unknown function
XLOC_009077	PGSC0003DMT400064306	Tuber-specific and sucrose-responsive element binding factor	MYB DOMAIN PROTEIN 73 (MYB73); involved in mediating plant responses to a variety of abiotic stimiuli
XLOC_009089	PGSC0003DMT400010308	Ubiquitin-protein ligase	F-box/RNI-like superfamily protein; unknown function
XLOC_009131	PGSC0003DMT400026140	Oligopeptidase B	Prolyl oligopeptidase family protein; involved in proteolysis
XLOC_009145	PGSC0003DMT400026178	Zinc finger protein	RING/U-box superfamily protein; Involved in DNA or RNA binding and also in protein-protein interactions
XLOC_009148	PGSC0003DMT400026190	Cinnamoyl-CoA reductase	NAD(P)-binding Rossmann-fold superfamily protein; involved in lignin biosynthesis
XLOC_009150	PGSC0003DMT400090285	Beta-glucan-elicitor receptor	Glycosyl hydrolase family 81 protein; response to cyclopentenone
XLOC_009169	PGSC0003DMT400003494	Ubiquitin-protein ligase	Auxin transport protein BIG; Calossin-like protein required for polar auxin transport
XLOC_009172	PGSC0003DMT400003486	Protein disulfide oxidoreductase	defense response to fungus
XLOC_009177	PGSC0003DMT400003477	Cytochrome P450 85A1	BRASSINOSTEROID-6-OXIDASE; involved in the C-6 oxidation of brassinosteroids
XLOC_009184	PGSC0003DMT400003460	Rapid alkalinization factor 4	unknown
XLOC_009189	PGSC0003DMT400003454	Transcription factor	TEOSINTE BRANCHED 1, CYCLOIDEA AND PCF TRANSCRIPTION FACTOR 5 (TCP5); involved in heterochronic control of leaf differentiation.
XLOC_009215	PGSC0003DMT400003380	Nam 14	NAC domain containing protein 100 (NAC100); Involved in DNA binding and transcription
XLOC_009219	PGSC0003DMT400003364	Calcium ion binding protein	Calcium-binding EF-hand family protein; unknown function
XLOC_009227	PGSC0003DMT400003350	Condensin complex components subunit	Structural maintenance of chromosomes protein 4; unknown function
XLOC_009242	PGSC0003DMT400003319	UPA19	PLANT CYSTEINE OXIDASE 2 (PCO2); Involved in oxidation-reduction processes
XLOC_009274	PGSC0003DMT400001357	Alpha-DOX2	involved in protection against oxidative stress and cell death. Induced in response to Salicylic acid and oxidative stress. Independent of NPR1 in induction by salicylic acid.
XLOC_009315	PGSC0003DMT400032880	Microtubule-associated protein futsch	REGULATOR OF BULB BIOGENESIS1 (RBB1); involved in vacuolar biogenesis and organization
XLOC_009335	PGSC0003DMT400052136	Zinc finger (C3HC4-type RING finger) family protein	Involved in zinc ion binding
XLOC_009341	PGSC0003DMT400052105	Conserved gene of unknown function	unknown
XLOC_009352	PGSC0003DMT400052072	CLC-Nt2 protein	CHLORIDE CHANNEL A (CLC-A); Involved in cell wall biogenesis; cellular response to iron ion starvation, cell growth; response to nitrate
XLOC_009357	PGSC0003DMT400052060	Nodulin family protein	Major facilitator superfamily protein; unknown function
XLOC_009372	PGSC0003DMT400052029	Phosphoglycerate mutase	unknown
XLOC_009376	PGSC0003DMT400052018	Protein kinase family protein	Involved in protein amino acid phosphorylation
XLOC_009453	PGSC0003DMT400033391	Class II ethylene responsive element binding factor	Ethylene response factor 6b; negative regulator of JA-responsive defense gene expression and resistance to the necrotrophic fungal pathogen Fusarium oxysporum and antagonizes JA inhibition of root elongation.
XLOC_009454	PGSC0003DMT400033386	Auxin repressed/dormancy associated protein	Auxin; Involved in DNA methylation
XLOC_009456	PGSC0003DMT400033381	Conserved gene of unknown function	Plant-specific domain TIGR01615 family protein; unknown
XLOC_009458	PGSC0003DMT400033379	Stem-specific protein TSJT1	Aluminium induced protein with YGL and LRDR motifs; unknown function
XLOC_009504	PGSC0003DMT400048045	Amino acid transporter	Transmembrane amino acid transporter family protein
XLOC_009529	PGSC0003DMT400058056	Conserved gene of unknown function	unknown
XLOC_009535	PGSC0003DMT400058190	ATP binding protein	BCS1 protein; plays a role in cell death and amplifying salicylic acid signalling
XLOC_009588	PGSC0003DMT400044079	Root phototropism protein	unknown
XLOC_009641	PGSC0003DMT400075013	GNS1/SUR4 membrane family protein	unknown
XLOC_009645	PGSC0003DMT400008676	DNA double-strand break repair rad50 ATPase	CROWDED NUCLEI 2; involved in the determination of plant nuclear structure
XLOC_009677	PGSC0003DMT400089859	Conserved gene of unknown function	unknown
XLOC_009688	PGSC0003DMT400062760	Conserved gene of unknown function	unknown
XLOC_009732	PGSC0003DMT400013995	Eukaryotic translation initiation factor 2 family protein / eIF-2 family protein	translation factor activity, nucleic acid binding, GTP binding, GTPase activity
XLOC_009882	PGSC0003DMT400014220	DNA-binding protein	Encodes WRKY DNA-binding protein 4 (WRKY4); transcription factor activity, sequence-specific DNA binding
XLOC_010017	PGSC0003DMT400059650	Ubiquitin	polyubiquitin gene with 4 ubiquitin repeats; proteolysis
XLOC_010021	PGSC0003DMT400059654	Conserved gene of unknown function	UDP-glucosyl transferase 85A2 (UGT85A2); involved in metabolic process
XLOC_010039	PGSC0003DMT400036348	TMV induced protein 1-2	Lipase/lipooxygenase, PLAT/LH2 family protein; unknown function
XLOC_010042	PGSC0003DMT400036346	Proline transporter 1	PROLINE TRANSPORTER 2 (PROT2); Involved in proline and glycine betaine transport; uptake of compatible solutes from the soil into the roots, or in retrieval of apoplastic amino acids delivered to the roots via the phloem. May be involved in delivery of proline to wounding sites
XLOC_010047	PGSC0003DMT400053498	Conserved gene of unknown function	unknown
XLOC_010112	PGSC0003DMT400021521	Gene of unknown function	Glycine-rich protein; unknown function
XLOC_010134	PGSC0003DMT400027937	Ethylene response factor 5	Ethylene signaling
XLOC_010135	PGSC0003DMT400086995	Ethylene response factor 5	Ethylene signaling
XLOC_010199	PGSC0003DMT400079626	FK506-binding protein	FK506 BINDING PROTEIN 53 (FKBP53); Interacts with histone, regulates expression of 18S ribosomal subunit
XLOC_010241	PGSC0003DMT400037056	Ankyrin repeat-containing protein	E3 ubiquitin-protein ligase XBAT33; Involved in N-terminal protein myristoylation
XLOC_010274	PGSC0003DMT400040835	ATP binding / microtubule motor	Involved in microtubule-based movement
XLOC_010288	PGSC0003DMT400026242	Conserved gene of unknown function	unknown
XLOC_010297	PGSC0003DMT400024594	Heat shock protein 83	Stress; Encodes a cytosolic heat shock protein AtHSP90.1. AtHSP90.1 interacts with disease resistance signaling components SGT1b and RAR1 and is required for RPS2-mediated resistance
XLOC_010312	PGSC0003DMT400053842	Conserved gene of unknown function	MEMBRANE-ASSOCIATED KINASE REGULATOR 5; unknown function
XLOC_010329	PGSC0003DMT400023442	Cyclic nucleotide-gated calmodulin-binding ion channel	Involved in ion transport
XLOC_010347	PGSC0003DMT400047721	Protein ABIL2	ABL INTERACTOR-LIKE PROTEIN 3; Involved in trichome morphogenesis; root development
XLOC_010353	PGSC0003DMT400047705	Dof zinc finger protein	Dof zinc finger protein DOF1.8; Involved in transcription regulation
XLOC_010369	PGSC0003DMT400008363	SAUR family protein	SMALL AUXIN UPREGULATED RNA 31
XLOC_010374	PGSC0003DMT400008346	Avr9/Cf-9 rapidly elicited protein 65	unknown
XLOC_010426	PGSC0003DMT400068076	Transporter	Major facilitator superfamily protein; unknown function
XLOC_010430	PGSC0003DMT400068079	Metal ion binding protein	FARNESYLATED PROTEIN 3 (FP3); Involved in metal binding
XLOC_010439	PGSC0003DMT400081179	Protein DEK	DEK domain-containing chromatin associated protein; response to salt stress; chromatin remodeling; Regulation of transcription
XLOC_010442	PGSC0003DMT400081193	Ribosomal pseudouridine synthase	RNA pseudourine synthase 7; pseudouridine synthesis, RNA modification
XLOC_010460	PGSC0003DMT400083992	UPA16	Bidirectional sugar transporter SWEET10; Involved in sucrose transport
XLOC_010466	PGSC0003DMT400083978	Tartrate-resistant acid phosphatase type 5	PURPLE ACID PHOSPHATASE 17; nvolved in phosphate metabolism
XLOC_010468	PGSC0003DMT400083971	Calmodulin	Calmodulin-7; Involved in regulation of photomorphogenesis; detection of calcium ion
XLOC_010506	PGSC0003DMT400011563	Proteinase inhibitor type-2 CEVI57	unknown
XLOC_010508	PGSC0003DMT400011562	Proteinase inhibitor type-2 P303.51	unknown
XLOC_010512	PGSC0003DMT400039536	Proteinase inhibitor type-2 CEVI57	unknown
XLOC_010530	PGSC0003DMT400039494	GRP 2	UDP-arabinopyranose mutase 3 (RGP3); Involved in cellulose biosynthetic process; UDP-L-arabinose metabolic process; cellulose biosynthetic process
XLOC_010533	PGSC0003DMT400039490	CBS domain containing protein	CBS domain-containing protein CBSCBSPB4; Response to stress and stimulus, also involved in metabolism including protein metabolism
XLOC_010548	PGSC0003DMT400039444	Conserved gene of unknown function	unknown
XLOC_010549	PGSC0003DMT400039443	Plastid RNA-binding protein	unknown
XLOC_010559	PGSC0003DMT400039410	AMP-activated protein kinase, gamma regulatory subunit	unknown
XLOC_010575	PGSC0003DMT400039384	BTB/POZ domain-containing protein	BTB/POZ and TAZ domain-containing protein 1; Response to auxin, salicylic acid, hydrogen peroxide; pollen sac and embryo development,
XLOC_010600	PGSC0003DMT400046829	Conserved gene of unknown function	unknown
XLOC_010601	PGSC0003DMT400046828	Carbohydrate binding protein	L-type lectin-domain containing receptor kinase S.1; Involved in protein amino acid phosphorylation
XLOC_010605	PGSC0003DMT400046820	Ribosomal protein L27a	60S ribosomal protein L27a-3; Involved in translation
XLOC_010608	PGSC0003DMT400046818	Histone deacetylase	Histone deacetylase 6; Involved in supression of auxin responses
XLOC_010634	PGSC0003DMT400046771	Ubiquitin carrier protein	Ubiquitin-conjugating enzyme E2 1; Involved in vegetative to reproductive phase transition of meristem, proteasome-mediated ubiquitin-dependent protein catabolic process
XLOC_010662	PGSC0003DMT400065207	Homeobox	Homeobox-leucine zipper protein HAT5; involved in leaf and hypocotyl development
XLOC_010692	PGSC0003DMT400062882	Heat-shock protein	22.0 kDa heat shock protein (ATHSP22.0); Response to heat, hydrogen peroxide, high light intensity, protein folding
XLOC_010705	PGSC0003DMT400062923	Conserved gene of unknown function	unknown
XLOC_010709	PGSC0003DMT400062930	Aldehyde dehydrogenase	ALDEHYDE DEHYDROGENASE 2 (ALDH2B4); Response to cadmium ion; ATP binding
XLOC_010710	PGSC0003DMT400062931	Spotted leaf protein	PLANT U-BOX 19 (PUB19); Involved in salt inhibition of germination together with PUB18
XLOC_010711	PGSC0003DMT400062932	Deleted in split hand/splt foot protein 1	unknown
XLOC_010727	PGSC0003DMT400062969	Chromosome-associated kinesin KIF4A	Cell cycle; Involved in microtubule-based movement
XLOC_010756	PGSC0003DMT400063047	Transposase Tam3	DAYSLEEPER; Involved in development and retarded growth and flower pheotype
XLOC_010763	PGSC0003DMT400063075	Conserved gene of unknown function	TON1 RECRUITING MOTIF 4 (TRM4); Unknown function
XLOC_010777	PGSC0003DMT400063106	Leucine-rich repeat containing protein	Leucine-rich repeat (LRR) family protein; Involved in N-terminal protein myristoylation
XLOC_010801	PGSC0003DMT400050233	Conserved gene of unknown function	unknown
XLOC_010808	PGSC0003DMT400050243	SET protein, phospatase 2A inhibitor	NAP1-RELATED PROTEIN 2 (NRP2); Cell cycle arrest- somatic cell DNA recombination, nucleosome assembly
XLOC_010810	PGSC0003DMT400050249	Chitin-binding lectin 1	encodes a basic chitinase involved in ethylene/jasmonic acid mediated signalling pathway during systemic acquired resistance based on expression analyses
XLOC_010819	PGSC0003DMT400001613	Transcription factor	Encodes a transcription factor AtTCP14 that regulates seed germination
XLOC_010823	PGSC0003DMT400001620	ZR1 protein	Regulator of chromosome condensation with FYVE zinc finger domain-containing protein; Involved in chromatin binding, zinc ion binding, Ran GTPase binding
XLOC_010831	PGSC0003DMT400001636	Conserved gene of unknown function	Encodes a substrate of the MAPK kinases; Involved in stomatal index determination
XLOC_010835	PGSC0003DMT400001646	Nucleic acid binding protein	Putative thiol-disulphide oxidoreductase DCC; Unknown function
XLOC_010838	PGSC0003DMT400001652	Conserved gene of unknown function	unknown
XLOC_010841	PGSC0003DMT400001660	Conserved gene of unknown function	Tetratricopeptide repeat domain-containing protein; Response to oxidative stress
XLOC_010842	PGSC0003DMT400001661	Nucleosome-binding protein	METHYL-CPG-BINDING DOMAIN 10 (MBD10); Involved in regulation of transcription
XLOC_010858	PGSC0003DMT400036628	Zinc finger protein	Zinc finger protein 1; Involved in leaf initiation
XLOC_010870	PGSC0003DMT400036644	Nodulin	Major facilitator superfamily protein; response to karrikin (smoke)
XLOC_010886	PGSC0003DMT400036694	GAG1At protein	unknown
XLOC_010890	PGSC0003DMT400036701	Conserved gene of unknown function	unknown
XLOC_010894	PGSC0003DMT400036711	Membrane protein PB1A10.07c	Serinc-domain containing serine and sphingolipid biosynthesis protein; unknown function
XLOC_010895	PGSC0003DMT400036717	Protein WAX2	Protein WAX2; involved in cuticle membrane and wax biosynthesis
XLOC_010922	PGSC0003DMT400014772	Tetratricoredoxin	TPR repeat-containing thioredoxin TDX; Involved in maintenance of cell redox homeostasis, protein folding, heat stress acclimation
XLOC_010934	PGSC0003DMT400014742	Calcium-binding allergen Ole e 8	Calcium-binding EF-hand family protein; unknown function
XLOC_010954	PGSC0003DMT400014674	Elongation factor 1-alpha	translation elongation factor 2EF1A / eIF-2-gamma; unknown function
XLOC_010966	PGSC0003DMT400014629	Conserved gene of unknown function	LOB DOMAIN-CONTAINING PROTEIN 40 (LOB40); response to gibberellin
XLOC_010974	PGSC0003DMT400014597	Carboxylic ester hydrolase	Alpha/beta-hydrolase domain-containing protein; Involved in glycerol biosynthetic process, lipid metabolic process
XLOC_010980	PGSC0003DMT400014572	TCP transcription factor	Encodes a TCP transcription factor 18 (TCP18), closely related to teosinte branched1, arrests axillary bud development and prevents axillary bud outgrowth.
XLOC_010983	PGSC0003DMT400014566	Conserved gene of unknown function	unknown
XLOC_010988	PGSC0003DMT400014553	Conserved gene of unknown function	unknown
XLOC_011012	PGSC0003DMT400006800	Auxin-induced protein AUX22	Auxin-responsive protein IAA19; Involved in the regulation stamen filaments development.
XLOC_011015	PGSC0003DMT400006795	Conserved gene of unknown function	CADMIUM 2+ INDUCED (CDI); Encodes a putative nucleotide-diphospho-sugar transferase required for pollen germination and tube growth.
XLOC_011043	PGSC0003DMT400006709	ARF domain class transcription factor	Auxin-responsive protein IAA26; Response to auxin
XLOC_011052	PGSC0003DMT400006691	IAA-amino acid hydrolase	IAR3 encode auxin conjugate hydrolase
XLOC_011063	PGSC0003DMT400006654	Beta-galactosidase	BETA-GALACTOSIDASE 1 (BGAL1); Involved in carbohydrate metabolic process
XLOC_011082	PGSC0003DMT400097233	Mitochondrial substrate carrier family protein isoform 1	Mitochondrial substrate carrier family protein; Involved in transport, mitochondrial transport, transmembrane transport
XLOC_011096	PGSC0003DMT400058946	ATEXO70D1	Exocyst subunit exo70-D1; Involved in exocytosis
XLOC_011099	PGSC0003DMT400058939	Conserved gene of unknown function	DUF1677 domain containing protein; unknown function
XLOC_011105	PGSC0003DMT400036434	RSH	RELA/SPOT homolog 1 (RSH1); Involved in response to wounding; Plant defense
XLOC_011132	PGSC0003DMT400023684	Conserved gene of unknown function	Proton gradient regulation 7; Involved in photorespiration; regulation of electron transfer and proton motive force
XLOC_011145	PGSC0003DMT400034931	Conserved gene of unknown function	Nucleolar protein gar2; unknown function
XLOC_011172	PGSC0003DMT400034998	Kinesin	Involved in microtubule-based movement
XLOC_011219	PGSC0003DMT400033367	Leucine-rich repeat receptor kinase	Receptor kinase HSL1; Involved in regulation of cell size, plant-type cell wall organization, auxin polar transport, cell tip growth, regulation of meristem growth, regulation of hormone levels, anther development, root hair elongation
XLOC_011226	PGSC0003DMT400033351	Acyl-CoA thioesterase	DHNA-COA THIOESTERASE 1 (DHNAT1); Involved in phylloquinone biosynthesis
XLOC_011228	PGSC0003DMT400033347	Conserved gene of unknown function	CBS DOMAIN CONTAINING PROTEIN 5 (CBSX5); unknown function
XLOC_011252	PGSC0003DMT400013014	ATP binding protein	unknown
XLOC_011254	PGSC0003DMT400013021	Peroxisomal membrane protein 2, pxmp2	Peroxisomal membrane 22 kDa (Mpv17/PMP22) family protein; unknown function
XLOC_011255	PGSC0003DMT400013022	Adenylyl-sulfate reductase	APS REDUCTASE 3 (ATAPR3); Involved in cell redox homeostasis, cysteine biosynthetic process, sulfate assimilation, sulfate reduction
XLOC_011262	PGSC0003DMT400013037	Beta-glucosidase	BETA GLUCOSIDASE 46; Involved in lignin biosynthetic process
XLOC_011271	PGSC0003DMT400061873	Conserved gene of unknown function	OXIDATIVE STRESS 3 (OXS3); Involved in tolerance to heavy metals and oxidative stress.
XLOC_011282	PGSC0003DMT400048067	Lectin kinase	L-TYPE LECTIN RECEPTOR KINASE S.5 (LECRK-S.5); Involved in protein amino acid phosphorylation
XLOC_011283	PGSC0003DMT400048069	Auxin:hydrogen symporter	Auxin efflux carrier family protein (PIN-LIKES 1); Involved in auxin polar transport, transmembrane transpor
XLOC_011291	PGSC0003DMT400048093	Ubiquitin protein 2	ubiquitin receptor protein (DSK2B); Involved in pollen germination and tube growth
XLOC_011301	PGSC0003DMT400058107	Ubiquitin carrier protein	UBIQUITIN CONJUGATING ENZYME 9 (UCB9); involved in the pathway protein sumoylation
XLOC_011327	PGSC0003DMT400058159	ATP binding protein	BCS1 protein; plays a role in cell death and amplifying salicylic acid signalling
XLOC_011338	PGSC0003DMT400045838	Proline-rich receptor kinase PERK7	Putative proline-rich receptor-like protein kinase (PERK6);
XLOC_011357	PGSC0003DMT400056028	Nonspecific lipid transfer protein	Bifunctional inhibitor/lipid-transfer protein/seed storage 2S albumin; Involved in lipid transport
XLOC_011359	PGSC0003DMT400056024	Nonspecific lipid-transfer protein AKCS9	Bifunctional inhibitor/lipid-transfer protein/seed storage 2S albumin; Involved in lipid transport
XLOC_011360	PGSC0003DMT400056046	Nonspecific lipid transfer protein	Bifunctional inhibitor/lipid-transfer protein/seed storage 2S albumin; Involved in lipid transport
XLOC_011436	PGSC0003DMT400059019	Methylesterase	METHYL ESTERASE 1 (MES1); Involved in MeSA hydrolysis in planta. Expression of MES1 can restore systemic acquired resistance in SAR-deficient tobacco plants
XLOC_011463	PGSC0003DMT400048315	Cell division protease ftsH	Cell cycle protein
XLOC_011490	PGSC0003DMT400096705	Conserved gene of unknown function	Cytochrome c oxidase subunit 2; Unknown function
XLOC_011564	PGSC0003DMT400080764	Proline transporter	AtGAT1; highly expressed in flowers and under conditions of elevated GABA concentrations such as wounding or senescence
XLOC_011573	PGSC0003DMT400067691	Gene of unknown function	unknown
XLOC_011607	PGSC0003DMT400084308	Peptidase S41 family protein	Involved in proteolysis, intracellular signaling pathway
XLOC_011701	PGSC0003DMT400032221	ATEXO70E1	EXOCYST SUBUNIT EXO70 FAMILY PROTEIN E1; Involved in exocytosis
XLOC_011792	PGSC0003DMT400043145	Protein phosphatase 2C AHG3 homolog	Encodes protein phosphatase 2C (PP2CA). Negative regulator of ABA signalling. Expressed in seeds during germination. mRNA up-regulated by drought and ABA.
XLOC_011851	PGSC0003DMT400053121	DNA-binding protein 3	WRKY transcription factor 70; Function as activator of SA-dependent defense genes and a repressor of JA-regulated genes. WRKY70-controlled suppression of JA-signaling is partly executed by NPR1.
XLOC_011852	PGSC0003DMT400053123	Conserved gene of unknown function	unknown
XLOC_011854	PGSC0003DMT400059101	Conserved gene of unknown function	unknown
XLOC_011855	PGSC0003DMT400059105	Myosin heavy chain, embryonic smooth muscle isoform	unknown
XLOC_011864	PGSC0003DMT400013441	Caspase	Metacaspase-1 (MC1); is a positive regulator of cell death and requires conserved caspase-like putative catalytic residues for its function
XLOC_011914	PGSC0003DMT400038392	Conserved gene of unknown function	unknown
XLOC_011945	PGSC0003DMT400031362	DC1.2 homologue	Plant invertase/pectin methylesterase inhibitor domain-containing protein; unknown function
XLOC_011946	PGSC0003DMT400031363	Pectin methlyesterase inhibitor protein 1	Plant invertase/pectin methylesterase inhibitor domain-containing protein; unknown function
XLOC_011949	PGSC0003DMT400028043	Gene of unknown function	unknown
XLOC_011966	PGSC0003DMT400079650	Conserved gene of unknown function	unknown
XLOC_011970	PGSC0003DMT400079660	Microtubule-associated protein	65-kDa microtubule-associated protein 3; Mutant has defective roots. Essential for giant cell ontogenesis. Role in organizing the mitotic microtubule array during both early and late mitosis in all plant organs.
XLOC_011971	PGSC0003DMT400079661	Yellow-leaf-specific gene 7	Protein trichome birefringence-like 18 (TBL18); Involved in cell wall organization or biogenesis
XLOC_011972	PGSC0003DMT400079664	Acc synthase	1-AMINO-CYCLOPROPANE-1-CARBOXYLATE SYNTHASE 12 (ACS12); Involved in ethylene biosynthesis process; cellular amino acid metabolic process
XLOC_011983	PGSC0003DMT400062317	Conserved gene of unknown function	unknown
XLOC_011991	PGSC0003DMT400062329	Urease accessory protein F	Encodes a urease accessory protein which is essential for the activation of plant urease. Involved in nitrogen compound metabolic process; positive regulation of metalloenzyme activity
XLOC_011994	PGSC0003DMT400037108	Conserved gene of unknown function	Peptidoglycan-binding LysM domain-containing protein; unknown function
XLOC_012002	PGSC0003DMT400037122	CRT binding factor 3	C-repeat binding factor 3 (CB3); Involved in response to low temperature and abscisic acid
XLOC_012014	PGSC0003DMT400037148	Sugar isomerase domain-containing protein	Sugar isomerase (SIS) family protein; Involved in carbohydrate metabolism process
XLOC_012034	PGSC0003DMT400037193	Cytochrome B561	Transmembrane ascorbate ferrireductase 1 (ACYB-2); Has carbon-monoxide oxygenase activity; protein binding
XLOC_012039	PGSC0003DMT400037206	Zinc knuckle (CCHC-type) family protein	VASCULAR-RELATED NAC-DOMAIN6 (VND6); act as key regulator of xylem vessel differentiation
XLOC_012040	PGSC0003DMT400037207	Acyl-CoA synthetase	ACYL-ACTIVATING ENZYME 3 (AAE3); is required for oxalate degradation, for normal seed development, and for defense against an oxalate-producing fungal pathogen.
XLOC_012043	PGSC0003DMT400037209	PAR-1c protein	PAR1 protein; unknown function
XLOC_012052	PGSC0003DMT400040853	60S ribosomal protein L36	60S ribosomal protein L36-2; Involved in translation
XLOC_012056	PGSC0003DMT400040864	Conserved gene of unknown function	unknown
XLOC_012062	PGSC0003DMT400026334	Retinoblastoma-binding protein	DWNN domain-containing protein; unknown function
XLOC_012083	PGSC0003DMT400051397	ATP binding protein	unknown
XLOC_012100	PGSC0003DMT400023497	DNA binding protein	SPEECHLESS (SPCH); Encodes a basic helix-loop-helix (bHLH) transcription factor that is necessary and sufficient for the asymmetric cell divisions that establish the stomatal lineage in Arabidopsis thaliana
XLOC_012110	PGSC0003DMT400023516	Protein phosphatase 2C 8	responsible for ABA-dependent negatively regulating seed dormancy
XLOC_012143	PGSC0003DMT400047652	Impaired sucrose induction 1	IMPAIRED SUCROSE INDUCTION 1 (ISI1); involved in sugar sensing and coordinating carbohydrate synthesis and utilization by the whole plant. Growth and development
XLOC_012146	PGSC0003DMT400047644	Fad NAD binding oxidoreductases	Protein yippee; unknown function
XLOC_012157	PGSC0003DMT400047621	HD-ZIP	Homeobox-leucine zipper protein (ATHB-12); Involved in leaf and stem development
XLOC_012175	PGSC0003DMT400001503	Copper ion binding protein	Heavy metal transport/detoxification domain-containing protein; Involved in copper ion transport, metal ion transport
XLOC_012184	PGSC0003DMT400001482	Conserved gene of unknown function	BRASSINOSTEROID-INSENSITIVE4 (BIN4); Chromosome organization; DNA endoreduplication; epidermal cell differentiation; positive regulation of cell growth; root development; shoot system development; trichome morphogenesis
XLOC_012192	PGSC0003DMT400001468	Hydrogen peroxide-induced 1	unknown
XLOC_012193	PGSC0003DMT400001467	Cell division control 20	Encodes a CDC20 protein that interacts with APC subunits, components of the mitochondrial checkpoint complex and mitotic cyclin substrates and is indispensable for normal plant development and fertility
XLOC_012196	PGSC0003DMT400001462	Guanosine-3',5'-bis(Diphosphate) 3'-pyrophosphohydrolase	RELA/SPOT homolog 3 (RSH3); Involved in guanosine tetraphosphate metabolic process
XLOC_012212	PGSC0003DMT400008204	ATP binding protein	Encodes a microtubule-associated protein
XLOC_012214	PGSC0003DMT400068097	Conserved gene of unknown function	unknown
XLOC_012224	PGSC0003DMT400068128	Gene of unknown function	unknown
XLOC_012231	PGSC0003DMT400081211	UPA16	Bidirectional sugar transporter SWEET10; Encodes a member of the SWEET sucrose efflux transporter family proteins.
XLOC_012232	PGSC0003DMT400081212	UPA16	Bidirectional sugar transporter SWEET10; Encodes a member of the SWEET sucrose efflux transporter family proteins.
XLOC_012302	PGSC0003DMT400026262	Conserved gene of unknown function	Trypsin and protease inhibitor family protein; unknown function
XLOC_012304	PGSC0003DMT400026260	Conserved gene of unknown function	unknown
XLOC_012341	PGSC0003DMT400039289	Conserved gene of unknown function	unknown
XLOC_012344	PGSC0003DMT400039287	Malate synthase	Involved in glyoxylate and TCA cycle; synthesizes malate from isocitrate
XLOC_012360	PGSC0003DMT400039262	Gamma tubulin	GAMMA-TUBULIN (TUBG1); Required for centrosomal and noncentrosomal microtubule nucleation. Involved in specification of cell identity, such as stomatal patterning. Cell cycle
XLOC_012382	PGSC0003DMT400039198	Receptor kinase	Leucine-rich repeat receptor-like serine/threonine/tyrosine-protein kinase (SOBIR1); expressed in response to Pseudomonas syringae; egulates cell death and innate immunity
XLOC_012398	PGSC0003DMT400046706	Cytochrome P450 71A4	Involved in electron transport process
XLOC_012409	PGSC0003DMT400046670	Zinc ion binding protein	NEXT TO BRCA1 GENE 1 (NBR1); Involvced in plant responses to specific abiotic stresses
XLOC_012410	PGSC0003DMT400046669	Conserved gene of unknown function	unknown
XLOC_012418	PGSC0003DMT400046650	ATP binding protein	ATP binding
XLOC_012421	PGSC0003DMT400046644	Protein LATERAL ORGAN BOUNDARIES	LATERAL ORGAN BOUNDARIES (LOB); Involved in lateral organ development at shoot apical meristem
XLOC_012429	PGSC0003DMT400046624	Cell division cycle protein 48	Cell cycle; CELL DIVISION CYCLE 48C (ATCDC48C); Involved in protein binding
XLOC_012459	PGSC0003DMT400065193	Hypersensitive-induced reaction protein	HYPERSENSITIVE-INDUCED RESPONSE PROTEIN 1 (HIR1); Plant defense, triggers hypersensitive cell death in leaves in response to pathogen attack
XLOC_012468	PGSC0003DMT400044108	Nodulin family protein	Nodulin-like / Major Facilitator Superfamily protein; Involved in transmembrane transport
XLOC_012482	PGSC0003DMT400063172	MYB transcription factor	Encodes a MYB-like Domain transcription factor that plays a positive role in anthocyanin accumulation in response to light and cytokinin via repression of MYBL2.
XLOC_012494	PGSC0003DMT400063206	Conserved gene of unknown function	unknown
XLOC_012535	PGSC0003DMT400063295	WD-repeat protein	transducin family protein / WD-40 repeat family protein; Regulation of flower development and cell cycle
XLOC_012549	PGSC0003DMT400063316	GRP 2	RGP3 is a UDP-arabinose mutase that catalyzes the interconversion between the pyranose and furanose forms of UDP-L-arabinose.
XLOC_012556	PGSC0003DMT400063329	70 kDa subunit of replication protein A	Encodes a homolog of Replication Protein A. rpa70b mutants are hypersensitive to UV-B radiation and MMS treatments suggesting a role for this protein in DNA damage repair
XLOC_012558	PGSC0003DMT400063334	Presenilin	Involved in intracellular signaling pathway and metabolic process
XLOC_012562	PGSC0003DMT400063339	Histone deacetylase	HDA5; Involved in regulation of transcription
XLOC_012598	PGSC0003DMT400050261	NAC domain-containing protein 21/22	NAC domain-containing protein 100 (NAC100): Involved in multicellular organismal development, regulation of transcription
XLOC_012599	PGSC0003DMT400050263	YGL010w	unknown
XLOC_012601	PGSC0003DMT400050269	Zinc finger protein	RING/U-box domain-containing protein; Involved in zinc ion binding
XLOC_012603	PGSC0003DMT400050272	Dof zinc finger protein (StCDF5)	Dof zinc finger protein (DOF3.3); Regulates a photoperiodic flowering response. Transcriptional repressor of 'CONSTANS' expression
XLOC_012610	PGSC0003DMT400050287	MYB domain class transcription factor	YB DOMAIN PROTEIN 31 (MYB31); Response to gibberellin, chitin, salicylic acid, regulation of transcription
XLOC_012618	PGSC0003DMT400001679	AtEB1b	Microtubule-associated protein (EB1); Involved in mitosis and early cytokinesis (cell cycle)
XLOC_012619	PGSC0003DMT400001680	Late embryogenesis abundant protein	LATE EMBRYOGENESIS ABUNDANT 7 (LEA7); abiotic stress; dehydration tolerance
XLOC_012633	PGSC0003DMT400001716	ATP binding protein	Involved in protein amino acid phosphorylation
XLOC_012640	PGSC0003DMT400051049	Cinnamoyl CoA reductase	CINNAMOYL COA REDUCTASE 1 (CCR1); Involved in lignin biosynthesis
XLOC_012644	PGSC0003DMT400051070	Nucleic acid binding protein	PDS5C; Cell cycle; Establishment of Sister Chromatid Cohesion; Cohesin Loading onto Chromatin.
XLOC_012678	PGSC0003DMT400036858	Conserved gene of unknown function	unknown
XLOC_012689	PGSC0003DMT400036884	Zinc finger protein	RING/U-box domain-containing protein; Involved in zinc ion binding
XLOC_012692	PGSC0003DMT400036891	ERD1 protein, chloroplast	EARLY RESPONSIVE TO DEHYDRATION 1 (ERD1); Involved in dehydration stress and dark-induced senescence
XLOC_012694	PGSC0003DMT400036896	Conserved gene of unknown function	unknown
XLOC_012702	PGSC0003DMT400036924	Conserved gene of unknown function	unknown
XLOC_012723	PGSC0003DMT400014506	Cytochrome P450	Involved in biosynthesis of plant defense compound
XLOC_012759	PGSC0003DMT400014403	Kinesin NACK1	NPK1-ACTIVATING KINESIN 1 (ATNACK1): Cell cycle; Required for cytokinesis in pollen. Mutant has cytokinesis defects; seedling lethal.
XLOC_012760	PGSC0003DMT400014397	Calmodulin-binding protein	Encodes SAR Deficient 1 (SARD1), a key regulator for ICS1 (Isochorismate Synthase 1) induction and salicylic acid (SA) synthesis.
XLOC_012793	PGSC0003DMT400014328	Membrane alanyl aminopeptidase	TBP-associated factor 2 (TAF2); positive regulation of transcription from RNA polymerase II promoter
XLOC_012796	PGSC0003DMT400014322	Transposon protein	unknown
XLOC_012801	PGSC0003DMT400014777	Sulfate transporter	MOT2 encodes a molybdate transporter which locates to the vacuolar membrane. Loss-of-function (knock out) mutants show elevated molydate levels in rosette leaves and in fully senescent leaves, but decreased MoO4 levels in seeds.
XLOC_012803	PGSC0003DMT400014305	Signal transducer	Phototropic-responsive NPH3 family protein; Response to light stimulus
XLOC_012811	PGSC0003DMT400014291	Conserved gene of unknown function	unknown
XLOC_012814	PGSC0003DMT400006590	MAR-binding filament 1	MAR BINDING FILAMENT-LIKE PROTEIN 1 (MFP1); encodes a DNA-binding protein that binds to plastid DNA non-specifically and is associated with nucleoids and thylakoid membranes.
XLOC_012852	PGSC0003DMT400006490	SEC13 family protein	transducin family protein / WD-40 repeat family protein; Involved in membrane budding
XLOC_012871	PGSC0003DMT400006454	RNA polymerase II mediator complex subunit	MED6; Involved in regulation of transcription from RNA polymerase II promoter
XLOC_012872	PGSC0003DMT400006451	DNA binding protein	Transcription factor bHLH87; Involved in egulation of transcription
XLOC_012883	PGSC0003DMT400006409	PRA1 family protein F3	PRENYLATED RAB ACCEPTOR 1.F3 (PRA8): Involved in in the control of vesicle transport between different intracellular compartments of plant cells
XLOC_012891	PGSC0003DMT400006390	ATP binding protein	Involved in protein amino acid phosphorylation
XLOC_012899	PGSC0003DMT400006822	Conserved gene of unknown function	unknown
XLOC_012918	PGSC0003DMT400036429	Serine rich protein	unknown
XLOC_012933	PGSC0003DMT400023733	Leucine-rich repeat receptor protein kinase EXS	PSY1 RECEPTOR (PSY1R); Encodes a leucine-rich repeat receptor kinase (LRR-RK) involved in the perception of PSY1. PSY1 is an 18-aa tyrosine-sulfated glycopeptide encoded by AT5G58650 that promotes cellular proliferation and expansion
XLOC_012934	PGSC0003DMT400023736	H+/Ca2+ exchanger 2	member of Low affinity calcium antiporter CAX2 family; Unknown function
XLOC_012951	PGSC0003DMT400045908	RNA binding protein	ABI FIVE BINDING PROTEIN 2 (AFP2); Encodes a member of a small plant-specific gene family whose members interact with ABI5 and appear to be involved in mediating stress responses. AFP2 mutants affect a number of ABA mediated processes such as germination and response to osmotic and sugar stress
XLOC_012963	PGSC0003DMT400007341	NAC domain protein NAC2	NAC domain-containing protein 29; Encodes a member of the NAC transcription factor gene family. It is expressed in floral primordia and upregulated by AP3 and PI. Its expression is associated with leaf senescence.
XLOC_012993	PGSC0003DMT400019298	Sn-1 protein	MLP-like protein 43 (MLP43); Response to biotic stimulus, defense response
XLOC_013002	PGSC0003DMT400041026	Conserved gene of unknown function	unknown
XLOC_013029	PGSC0003DMT400015418	Gene of unknown function	unknown
XLOC_013053	PGSC0003DMT400075916	Conserved gene of unknown function	PLANT CADMIUM RESISTANCE 2 (PCR2); Involved in zinc transport and detoxification.
XLOC_013055	PGSC0003DMT400075914	Conserved gene of unknown function	unknown
XLOC_013056	PGSC0003DMT400075910	Myosin heavy chain, clone	microtubule associated protein (MAP70-1); Involved in cell wall biogenesis and organisdation; xylem and phloem pattern formation
XLOC_013067	PGSC0003DMT400075880	ETAG-A3	Xyloglucan endotransglucosylase/hydrolase protein 27 (XTH27); Mutants in this gene show a lesion mimic phenotype associated with leaf maturation and a reduction in the number of tertiary veins.
XLOC_013077	PGSC0003DMT400075862	Glucosyltransferase	UDP-glycosyltransferase 76E6; Involved in metabolic process
XLOC_013103	PGSC0003DMT400080555	Pyruvate dehydrogenase E1 beta subunit	Involved in glycolysis process, biosynthesis of fatty acids
XLOC_013155	PGSC0003DMT400082480	Sil1	ARM repeat superfamily protein; Unknown function
XLOC_013165	PGSC0003DMT400082493	50S ribosomal protein L10, chloroplastic	EMBRYO DEFECTIVE 3136 (EMB3136); Involved in translation, ribosome biogenesis
XLOC_013200	PGSC0003DMT400029962	PEP carboxylase kinase	PHOSPHOENOLPYRUVATE CARBOXYLASE KINASE 2 (PPCK2); Expression of the gene is upregulated by exposure of the plant to light and is responsive to both phosphate (Pi) and phosphite (Phi) in shoots.
XLOC_013202	PGSC0003DMT400029953	CDC5	Cell division cycle 5; Essential for plant innate immunity
XLOC_013209	PGSC0003DMT400029914	Truncated protein, similar to cell wall surface anchor family protein (Fragment 2)	unknown
XLOC_013219	PGSC0003DMT400077595	Pectate lyase family protein	involved in cellular metabolism, cellular transport and localization, and stimulus responses
XLOC_013229	PGSC0003DMT400071337	Hsc70	Response to cadmium ion, heat, karrikin, virus
XLOC_013235	PGSC0003DMT400071329	Protein kinase APK1B, chloroplast	Involved in ATP binding; phosphorylates tyrosine, serine, and threonine residues
XLOC_013246	PGSC0003DMT400016234	Zinc finger protein	Encodes a putative RING-H2 finger protein RHC2a; Involved in protein binding; zinc ion binding
XLOC_013247	PGSC0003DMT400016237	Mas-binding factor MBF3	OCS ELEMENT BINDING FACTOR 4 (OBF4); act as a link between defense responses and flowering
XLOC_013256	PGSC0003DMT400041382	Glutaredoxin	Monothiol glutaredoxin-S1; Involved in cell redox homeostasis
XLOC_013259	PGSC0003DMT400041379	Glutaredoxin	Monothiol glutaredoxin-S2; Involved in cell redox homeostasis
XLOC_013325	PGSC0003DMT400038828	Heavy metal-associated domain containing protein	Involved in metal ion transport
XLOC_013327	PGSC0003DMT400038834	C2	Calcium-dependent lipid-binding (CaLB domain) family protein; unknown function
XLOC_013329	PGSC0003DMT400050843	Peroxisomal acetoacetyl-coenzyme A thiolase	Involved in isoprenoid production; affects seed yield
XLOC_013348	PGSC0003DMT400070044	Zinc finger protein	Zinc finger AN1 and C2H2 domain-containing stress-associated protein 11; unknown function
XLOC_013379	PGSC0003DMT400033082	Conserved gene of unknown function	unknown
XLOC_013392	PGSC0003DMT400027568	Transcription cofactor	NON-RECOGNITION-OF-BTH 4 (NRB4); unknown function
XLOC_013396	PGSC0003DMT400027581	Calcium-binding allergen Ole e	Calcium-binding EF-hand family protein; unknown function
XLOC_013400	PGSC0003DMT400027591	BOP/NPR1/NIM1-like regulatory protein	BLADE ON PETIOLE2 (BOP2); mutants have longer leaves, often with leaflets on the petiole, asymmetric flowers
XLOC_013402	PGSC0003DMT400027594	S-adenosylmethionine-dependent methyltransferase	Involved in response to cadmium ion
XLOC_013433	PGSC0003DMT400006269	Conserved gene of unknown function	Acid phosphatase/vanadium-dependent haloperoxidase-related protein; unknown function
XLOC_013509	PGSC0003DMT400062272	EDNR2GH7 protein	RECOGNITION OF PERONOSPORA PARASITICA 13 (RPP13); Plant defense; Confers resistance to the biotrophic oomycete, Peronospora parasitica
XLOC_013524	PGSC0003DMT400061642	Trehalose-6-phosphate synthase	alpha,alpha-trehalose-phosphate synthase [UDP-forming] 9; Involved in trehalose biosynthesis
XLOC_013547	PGSC0003DMT400007615	Microsomal omega-6-desaturase	FATTY ACID DESATURASE 2 (FAD2); Responsible for the synthesis of 18:2 fatty acids in the endoplasmic reticulum
XLOC_013617	PGSC0003DMT400084233	N-acetyltransferase	ATNAA70; encodes a chloroplast localized n-acetyltransfefase involved in N-terminal protein amino acid acetylation
XLOC_013618	PGSC0003DMT400084243	Cysteine-type peptidase	unknown
XLOC_013839	PGSC0003DMT400073887	Ammonium transporter 1 member 2	AMMONIUM TRANSPORTER 1;2 (AMT1;2); act as a high affinity transporter
XLOC_013906	PGSC0003DMT400008895	Conserved gene of unknown function	unknown
XLOC_013912	PGSC0003DMT400004741	Annexin p35	ANNAT2 (ANNEXIN ARABIDOPSIS 2); Involved in calcium ion binding; calcium-dependent phospholipid binding
XLOC_013925	PGSC0003DMT400053142	Trehalose-6-phosphate synthase	TPPJ (TREHALOSE-6-PHOSPHATE PHOSPHATASE J); response to cadmium ion, trehalose biosynthetic process
XLOC_013926	PGSC0003DMT400053145	Acyl-coenzyme A oxidase 2, peroxisomal	ACYL-COA OXIDASE 2 (ACX2); Involved in long chain fatty acid biosynthesis
XLOC_013936	PGSC0003DMT400071750	Sulfate/bicarbonate/oxalate exchanger and transporter sat-1	The sulfate transporter (AST68) exhibited the most intensive and specific response in roots, indicating that AST68 plays a central role in the regulation of sulfate assimilation in plants.
XLOC_013981	PGSC0003DMT400042742	Stress enhanced protein 2	stress enhanced protein 2 (SEP2); Involved in cellular response to high light intensity;UV; photosynthesis; light harvesting; response to wounding
XLOC_014057	PGSC0003DMT400059270	Calcium-binding protein	Calcium-binding EF-hand family protein; unknown function
XLOC_014078	PGSC0003DMT400063955	F-box protein SKP2A	F-box protein SKP2A; Acts as an auxin receptor. Regulates the stability of the transcription factors E2FC and DPB, repressors of cell proliferation. Confers increase tolerance to osmotic stress by promoting cell division, especially in meristems. Promotes the formation of lateral root primordia
XLOC_014084	PGSC0003DMT400063944	GRAS6	Scarecrow-like protein (SCL1); Transcription factor involved in plant growth and development
XLOC_014098	PGSC0003DMT400063922	Conserved gene of unknown function	pathogenesis-related family protein; unknown function
XLOC_014117	PGSC0003DMT400002057	Histidine decarboxylase	Encodes a serine decarboxylase (SDC1) that is involved in ethanolamine metabolism and is crucial for plant growth and development
XLOC_014118	PGSC0003DMT400008929	Nodulin	VACUOLAR IRON TRANSPORTER-LIKE 1 (VTL1); catalyze Fe transport into vacuoles and thus contribute to the regulation of Fe homeostasis
XLOC_014124	PGSC0003DMT400022193	Conserved gene of unknown function	unknown
XLOC_014137	PGSC0003DMT400061938	Auxin-induced protein 5NG4	Auxin; nodulin MtN21-like transporter family protein; unknown function
XLOC_014139	PGSC0003DMT400061933	F-box family protein	TLP10 (TUBBY LIKE PROTEIN 10); unknown
XLOC_014141	PGSC0003DMT400061927	Conserved gene of unknown function	CAA303718.1 protein; Plants overexpressing At1g74450 are stunted in height and have reduced male fertility.
XLOC_014158	PGSC0003DMT400016310	Phosphoric diester hydrolase	TLP2 (TUBBY LIKE PROTEIN 2); may participate in the ABA signaling pathway
XLOC_014160	PGSC0003DMT400016305	AP2/ERF domain-containing transcription factor	Ethylene-responsive transcription factor (ABR1); Expressed in response to ABA, osmotic stress, sugar stress and drought. Mutants are hypersensitive to these stresses. May be involved in regulation of ABA mediated stress response
XLOC_014173	PGSC0003DMT400064553	Peroxidase	Peroxidase 12: response to oxidative stress, oxidation reduction
XLOC_014176	PGSC0003DMT400064545	Choline/ethanolamine kinase	CEK1 (CHOLINE KINASE); response to wounding
XLOC_014181	PGSC0003DMT400064535	Leucine-rich repeat receptor protein kinase EXS	Involved in transmembrane receptor protein tyrosine kinase signaling pathway, protein amino acid phosphorylation
XLOC_014191	PGSC0003DMT400079998	Nam 7	NAC domain containing protein 17 (NAC017); Involved in multicellular organismal development, regulation of transcription
XLOC_014193	PGSC0003DMT400079994	Oxidoreductase	Involved in oxidation reduction, metabolic process
XLOC_014201	PGSC0003DMT400070884	Transcription factor TGA7	Encodes TGA1, a redox-controlled regulator of systemic acquired resistance. TGA1 targets the activation sequence-1 (as-1) element of the promoter region of defense proteins
XLOC_014214	PGSC0003DMT400070907	Gene of unknown function	unknown
XLOC_014243	PGSC0003DMT400045706	Carbohydrate transporter	UNE2 (unfertilized embryo sac 2); carbohydrate transmembrane transporter/ sugar:hydrogen symporter
XLOC_014264	PGSC0003DMT400016389	Conserved gene of unknown function	unknown
XLOC_014286	PGSC0003DMT400079183	Seryl-tRNA synthetase	SERYL-TRNA SYNTHETASE (SRS); Its inactivation causes developmental arrest of chloroplasts and mitochondria in Nicotiana benthamiana.
XLOC_014289	PGSC0003DMT400079195	Gene of unknown function	unknown
XLOC_014294	PGSC0003DMT400005470	Purine transporter	PUP1 (PURINE PERMEASE 1); Encodes a transporter that transports purines,cytokinins and other adenine derivatives. Expressed in the leaf hydathodes where it may be involved in re-uptake of cytokinins during guttation.
XLOC_014310	PGSC0003DMT400024250	AT-hook DNA-binding protein	AHL17 (AT-HOOK MOTIF NUCLEAR LOCALIZED PROTEIN 17); unknown function
XLOC_014316	PGSC0003DMT400024240	Chromosome-associated kinesin KIF4A	Cell cycle; Involved in microtubule-based movement
XLOC_014321	PGSC0003DMT400024217	Protein VERNALIZATION-INSENSITIVE	VEL1 (VERNALIZATION5/VIN3-LIKE 1); VEL1 is a part of a polycomb repressive complex (PRC2) that is involved in epigenetic silencing of the FLC flowering locus.
XLOC_014339	PGSC0003DMT400012744	Receptor protein kinase CLAVATA1	RECEPTOR-LIKE KINASE 7 (RLK7); It is involved in the control of germination speed and the tolerance to oxidant stress
XLOC_014342	PGSC0003DMT400012733	Receptor protein kinase	C-TERMINALLY ENCODED PEPTIDE RECEPTOR 1 (CEPR1); Involved in the maintenance organization of cell files or cell morphology in conductive elements. Functions as a receptor for CEP1 peptide. Mediates nitrate uptake signaling.
XLOC_014345	PGSC0003DMT400012730	Amino acid transporter	AAP6 (AMINO ACID PERMEASE 6); Is a high affinity amino acid transporter capable of transporting aspartate and tryptophan. May be involved in the amino acid uptake from xylem.
XLOC_014355	PGSC0003DMT400012710	Branched-chain amino acid aminotransferase	unknown
XLOC_014365	PGSC0003DMT400012671	Amino acid transporter	Involved in transport of amino acids
XLOC_014371	PGSC0003DMT400027563	1-O-acylglucose:anthocyanin-O-acyltransferase	SCPL17 (SERINE CARBOXYPEPTIDASE-LIKE 17); Involved in proteolysis
XLOC_014381	PGSC0003DMT400027542	E3 ubiquitin ligase PUB14	ARM repeat superfamily protein; Unknown function
XLOC_014384	PGSC0003DMT400055391	C2H2-type zinc finger protein	SALT TOLERANCE ZINC FINGER (STZ or ZAT10); salt tolerance
XLOC_014388	PGSC0003DMT400055405	Small hydrophobic protein	unknown
XLOC_014394	PGSC0003DMT400055426	Snakin-1	Gibberellin-regulated protein 10; Response to gibberellins
XLOC_014396	PGSC0003DMT400055428	Cyclin A	Involved in several stages of cell cycle
XLOC_014398	PGSC0003DMT400008547	Cytochrome P450	CYTOCHROME P450, FAMILY 81, SUBFAMILY K, POLYPEPTIDE 2 (CYP81K2)
XLOC_014403	PGSC0003DMT400008560	F-box protein GID2	SLEEPY1 (SLY1); F-box protein that is involved in GA signaling. Regulates seed germination. Component of E3 ubiquitin complex. Interacts with DELLA proteins
XLOC_014410	PGSC0003DMT400091765	F-box family protein	VFB1 (VIER F-BOX PROTEINE 1); mutants show defects in growth and reduced expression of auxin response genes
XLOC_014411	PGSC0003DMT400020513	Rer1 protein	ATRER1A; Has a potential role in the endoplasmic reticulum localization of membrane proteins
XLOC_014416	PGSC0003DMT400020522	Conserved gene of unknown function	unknown
XLOC_014418	PGSC0003DMT400020525	DRE binding protein 1	DEAR2 (DREB AND EAR MOTIF PROTEIN 2); Ethylene response
XLOC_014445	PGSC0003DMT400020590	Sterol carrier protein 2 (SCP-2) family protein	SCP2 (STEROL CARRIER PROTEIN 2); Involved in glyoxylate metabolic process, intracellular lipid transport, fatty acid beta-oxidation, seed germination
XLOC_014455	PGSC0003DMT400020776	Conserved gene of unknown function	unknown
XLOC_014456	PGSC0003DMT400020777	Gene of unknown function	unknown
XLOC_014458	PGSC0003DMT400020607	Calmodulin 4	unknown
XLOC_014479	PGSC0003DMT400030531	Nitrate transporter	NPF4.5 (NRT1/ PTR FAMILY 4.5); Involved in oligopeptide transport
XLOC_014493	PGSC0003DMT400043496	SCUTL2	THAUMATIN-LIKE PROTEIN 3 (TLP-3); Involved in plant defense against fungal pathogens
XLOC_014494	PGSC0003DMT400071572	Cell cycle control protein cwf22	Involved in translation, RNA metabolic process
XLOC_014521	PGSC0003DMT400009451	3-ketoacyl-CoA synthase	3-KETOACYL-COA SYNTHASE 4 (KCS4); Involved in the biosynthesis of VLCFA (very long chain fatty acids)
XLOC_014526	PGSC0003DMT400009462	ST225	unknown
XLOC_014530	PGSC0003DMT400009475	Adenosine kinase	Involved in D-ribose catabolic process; unknown function
XLOC_014545	PGSC0003DMT400009507	Pre-pro-cysteine proteinase	Papain family cysteine protease; Involved in proteolysis
XLOC_014567	PGSC0003DMT400009551	Carboxy-lyase	LONELY GUY 1 (LOG1); Involved in cytokinine biosynthesis
XLOC_014573	PGSC0003DMT400025533	Cofactor required for Sp1 transcriptional activation subunit	MED7A; Involved in transcription regulation
XLOC_014577	PGSC0003DMT400025540	Conserved gene of unknown function	unknown
XLOC_014579	PGSC0003DMT400025543	DNAJ	DJC24 (DNA J PROTEIN C24); Heat shock response
XLOC_014580	PGSC0003DMT400025544	Kinesin heavy chain isolog	unknown
XLOC_014581	PGSC0003DMT400025547	Allergen Pru du 2.04	Pathogenesis-related thaumatin superfamily protein; response to other organisms
XLOC_014585	PGSC0003DMT400025559	Conserved gene of unknown function	unknown
XLOC_014593	PGSC0003DMT400025575	Ring finger protein	RING/U-box superfamily protein; unknown function
XLOC_014594	PGSC0003DMT400025576	Nucleoredoxin	NRX1 (NUCLEOREDOXIN 1); Reduce transmission through pollen
XLOC_014595	PGSC0003DMT400025579	Calcium-dependent protein kinase	CALCIUM-DEPENDENT PROTEIN KINASE 29 (CPK29); Involved in ABA-activated pathway; protein autophosphorylation
XLOC_014601	PGSC0003DMT400025597	Conserved gene of unknown function	SEC14; unknown function
XLOC_014615	PGSC0003DMT400025646	Conserved gene of unknown function	unknown
XLOC_014631	PGSC0003DMT400025689	Zinc finger family protein	Encodes a RING E3 ubiquitin ligase ATL80. Involved in phosphate mobilization and cold stress response in sufficient phosphate growth conditions.
XLOC_014639	PGSC0003DMT400025712	Conserved gene of unknown function	P12 DOMAIN-CONTAINING PROTEIN 3 (CP12-3); Involved in negative regulation of reductive pentose-phosphate cycle
XLOC_014643	PGSC0003DMT400025724	MRNA, 952 bp sequence	Unknown protein; Involved in N-terminal protein myristoylation
XLOC_014674	PGSC0003DMT400007440	Nitrate transporter	ORTING TRANSPORTER 1 (AIT1); acts as an ABA importer at the site of ABA biosynthesis and is important for the regulation of stomatal aperture in inflorescence stems
XLOC_014702	PGSC0003DMT400041052	Methylketone synthase II	ACYL-LIPID THIOESTERASE 3 (ALT3); has a role in the generation of long fatty acids in the chloroplast
XLOC_014704	PGSC0003DMT400041054	Alpha-glucosidase	AXY3 encodes a α-xylosidase that impacts the structure and accessibility of the hemicellulose xyloglucan in Arabidopsis plant cell walls
XLOC_014709	PGSC0003DMT400020030	Transcription factor	Zinc finger protein CONSTANS-LIKE 16; Involved in regulation of transcription
XLOC_014719	PGSC0003DMT400015320	Tropinone reductase II	short chain alcohol dehydrogenase; Involved in oxidation reduction, metabolic process
XLOC_014724	PGSC0003DMT400015306	Gene of unknown function	Encodes a putative RING-H2 finger protein RHA2a; is an important regulator of ABA signaling during seed germination and early seedling development
XLOC_014727	PGSC0003DMT400015298	Fertility restorer	unknown
XLOC_014773	PGSC0003DMT400075725	Polygalacturonase	Involved in carbohydrate metabolic process
XLOC_014777	PGSC0003DMT400094581	UDP-glucosyltransferase	Involved in metabolic process
XLOC_014862	PGSC0003DMT400065446	Gene of unknown function	unknown
XLOC_014910	PGSC0003DMT400071311	Ubiquitin carrier protein	UBC7 (UBIQUITIN CARRIER PROTEIN 7); involved in the pathway protein ubiquitination and in Protein modification
XLOC_014927	PGSC0003DMT400027949	Glutaredoxin	Involved in cell redox homeostasis
XLOC_014929	PGSC0003DMT400027951	Monothiol glutaredoxin-S2	Involved in cell redox homeostasis
XLOC_014989	PGSC0003DMT400060811	TNFR/CD27/30/40/95 cysteine-rich region	unknown
XLOC_015023	PGSC0003DMT400070123	Conserved gene of unknown function	unknown
XLOC_015058	PGSC0003DMT400070218	Zeatin O-glucosyltransferase	DP-glucosyl transferase 73B3 (UGT73B3); Involved in stress or defense responses
XLOC_015081	PGSC0003DMT400033128	Calmodulin binding protein SUN	IQ-DOMAIN 12 (IQD12); unknown function
XLOC_015093	PGSC0003DMT400019730	ERD15	EARLY RESPONSIVE TO DEHYDRATION 15 (ERD15): has a connection between responses to biotic and abiotic stress.
XLOC_015101	PGSC0003DMT400027608	Cellular retinaldehyde-binding/triple function, C-terminal	SEC14; unknown function
XLOC_015306	PGSC0003DMT400066088	Short-chain dehydrogenase	Involved in oxidation reduction, metabolic process
XLOC_015447	PGSC0003DMT400045580	Serine/threonine-protein kinase PBS1	Involved in protein amino acid phosphorylation
XLOC_015467	PGSC0003DMT400041012	F-box family protein	RCAR3 INTERACTING F-BOX PROTEIN 1 (RIFP1); plays a negative role in the RCAR3-mediated ABA signalling pathway
XLOC_015539	PGSC0003DMT400010602	Conserved gene of unknown function	unknown
XLOC_015571	PGSC0003DMT400027291	Cytochrome P450	CYTOCHROME P450, FAMILY 71, SUBFAMILY B, POLYPEPTIDE (CYP71B35)
XLOC_015578	PGSC0003DMT400027278	Protein phosphatase-2c	Isoform 2 of Probable protein phosphatase 2C 33; Involved in magnesium or manganese ions
XLOC_015595	PGSC0003DMT400018728	Conserved gene of unknown function	MBS1 (METHYLENE BLUE SENSITIVITY 1); Involved in regulation of transcription
XLOC_015609	PGSC0003DMT400004765	TLD family protein	Nucleolar protein; unknown function
XLOC_015630	PGSC0003DMT400053152	AP2/ERF domain-containing transcription factor	Ethylene-responsive transcription factor RAP2-13; RAP2.4 (RELATED TO AP2 4); The gene encodes a putative transcription factor belongings to the abiotic stress-associated DREB A-6 clade
XLOC_015641	PGSC0003DMT400071775	Aspartate aminotransferase	AAT (ASPARTATE AMINOTRANSFERASE); has a role in plant nitrogen metabolism
XLOC_015656	PGSC0003DMT400033320	Conserved gene of unknown function	unknown
XLOC_015685	PGSC0003DMT400042706	Glutaredoxin family protein	Monothiol glutaredoxin-S1; involved in cell redox homeostasis
XLOC_015690	PGSC0003DMT400042698	Auxin-induced SAUR	Auxin
XLOC_015735	PGSC0003DMT400050726	Organic anion transporter	Nucleotide sugar transporter-KT 1; Involved in sugar transport
XLOC_015806	PGSC0003DMT400063827	Maltose transporter	MALTOSE EXCESS 1 (MEX1); acts as maltose transporter
XLOC_015824	PGSC0003DMT400063787	Brassinosteroid LRR receptor kinase	RCH1; Response against fungal infection
XLOC_015838	PGSC0003DMT400002094	F-box family protein	SKP1-interacting partner 15; Involved in liid transport, root hair elongation, protein ubiquitination
XLOC_015840	PGSC0003DMT400002100	BZIP transcriptional activator RSG	Transcription factor VIP1; response to osmotic challenges
XLOC_015861	PGSC0003DMT400016288	Fimbriae-associated protein Fap1	unknown
XLOC_015864	PGSC0003DMT400016276	COV1	like COV 2 (LCV2); unknown
XLOC_015879	PGSC0003DMT400064512	Short-chain dehydrogenase/reductase	ABA DEFICIENT 2 (ABA2); Encodes a cytosolic short-chain dehydrogenase/reductase involved in the conversion of xanthoxin to ABA-aldehyde during ABA biosynthesis
XLOC_015882	PGSC0003DMT400064505	Class IV chitinase	CHITINASE CLASS IV (CHIV); encodes an EP3 chitinase that is involved in somatic embryogenesis in 'nursing' cells surrounding the embryos; expressed in mature pollen and growing pollen tubes until they enter the receptive synergid, but not in endosperm and integuments
XLOC_015899	PGSC0003DMT400079988	Conserved gene of unknown function	unknown
XLOC_015905	PGSC0003DMT400079968	Sur2 hydroxylase/desaturase	SBH1 (SPHINGOID BASE HYDROXYLASE 1); Involved in sphingolipid trihydroxy long-chain base (4-hydroxysphinganine) biosynthesis. Double mutants of SBHs were dwarfed and not able to progress from vegetative to reproductive growth
XLOC_015942	PGSC0003DMT400024535	Periplasmic beta-glucosidase	beta-D-xylosidase 7; Involved in carbohydrate metabolic process
XLOC_015950	PGSC0003DMT400045658	LRR receptor-like serine/threonine-protein kinase	Involved in protein amino acid phosphorylation
XLOC_015958	PGSC0003DMT400016424	5'-adenylylsulfate reductase-like 4	APR-LIKE 4 (APRL4); Involved in cell redox homeostasis, protein folding, response to endoplasmic reticulum stress
XLOC_015964	PGSC0003DMT400079198	Glycosyltransferase	UDP-glycosyltransferase 85A1 (UGT85A1); Involved in metabolic process
XLOC_015970	PGSC0003DMT400079206	Phi-1 protein	Phi-1-like phosphate-induced protein; EXORDIUM (EXO); response to brassinosteroid stimulus
XLOC_015971	PGSC0003DMT400079207	Phi-1 protein	Phi-1-like phosphate-induced protein; EXORDIUM (EXO); response to brassinosteroid stimulus
XLOC_015972	PGSC0003DMT400079208	Phi-1 protein	Phi-1-like phosphate-induced protein; EXORDIUM (EXO); response to brassinosteroid stimulus
XLOC_015974	PGSC0003DMT400079211	Serine/threonine-protein kinase SAPK1	SNF1-RELATED PROTEIN KINASE 2-8; encodes a member of SNF1-related protein kinase (SnRK2) family whose activity is activated by ionic (salt) and non-ionic (mannitol) osmotic stress and dehydration
XLOC_015992	PGSC0003DMT400005446	DNA binding protein	Transcription factor bHLH94; Involved in transcription regulation
XLOC_015995	PGSC0003DMT400005432	Multidrug resistance pump	MATE efflux family protein; Involved in drug transmembrane transport, ripening, transmembrane transport
XLOC_016001	PGSC0003DMT400005419	LeTIR	AFB5 (AUXIN F-BOX PROTEIN 5); Decides auxin sensitivity
XLOC_016004	PGSC0003DMT400033597	Kinase family protein	Involved in protein amino acid phosphorylation
XLOC_016006	PGSC0003DMT400033587	D2/4-type cyclin	CYCD2;1 (CYCLIN D2;1); as regulators of the G₁-to-S phase cell cycle transition; is rate-limiting for the response to low levels of exogenous auxin; CYCD2;1 expression requires sucrose, it does not respond to auxin
XLOC_016011	PGSC0003DMT400088323	Aspartic proteinase nepenthesin-1	Aspartyl protease; Involved in proteolysis
XLOC_016012	PGSC0003DMT400033577	ER6 protein	Adenine nucleotide alpha hydrolase; response to stress
XLOC_016039	PGSC0003DMT400016330	PB1 domain-containing protein	ATP binding protein; unknown function
XLOC_016042	PGSC0003DMT400016325	Ufm1-conjugating enzyme	unknown
XLOC_016065	PGSC0003DMT400012587	Conserved gene of unknown function	unknown
XLOC_016072	PGSC0003DMT400012568	Protein PHLOEM PROTEIN 2-LIKE A10	Carbohydrate-binding protein; Involved in carbohydrate binding
XLOC_016085	PGSC0003DMT400092427	Sigma factor sigb regulation protein rsbq	D14 (DWARF 14); Encodes an alpha/beta hydrolase essential for strigolactone signaling
XLOC_016086	PGSC0003DMT400097280	Sigma factor sigb regulation protein rsbq	D14 (DWARF 14); Encodes an alpha/beta hydrolase essential for strigolactone signaling
XLOC_016098	PGSC0003DMT400055452	Conserved gene of unknown function	unknown
XLOC_016112	PGSC0003DMT400008569	Tuber-specific and sucrose-responsive element binding factor	Transcription factor MYB44; Involved in mediating plant responses to a variety of abiotic stimiuli
XLOC_016117	PGSC0003DMT400020650	DCL protein	unknown
XLOC_016127	PGSC0003DMT400020669	ABRE binding factor	ABF2 (ABSCISIC ACID RESPONSIVE ELEMENTS-BINDING FACTOR 2); Leucine zipper transcription factor that binds to the abscisic acid (ABA)–responsive element (ABRE) motif in the promoter region of ABA-inducible genes. Enhances drought tolerance in vegetative tissues. Required for normal glucose response.
XLOC_016128	PGSC0003DMT400020673	Protein DCL, chloroplastic	unknown
XLOC_016132	PGSC0003DMT400020677	Paramyosin	WEB1 (weak chloroplast movement under blue light 1); maintains the chloroplast photorelocation movement velocity
XLOC_016149	PGSC0003DMT400020763	MAP protein kinase	MAPKKK5 (MITOGEN-ACTIVATED PROTEIN KINASE KINASE KINASE 5); Involved in activation of protein kinase activity, protein autophosphorylation, regulation of mitotic cell cycle, signal transduction by protein phosphorylation, stress-activated protein kinase signaling cascade
XLOC_016151	PGSC0003DMT400020768	Protein Z	Serpin-ZX; unknown function
XLOC_016154	PGSC0003DMT400030513	Serpin	Serpin-ZX; unknown function
XLOC_016156	PGSC0003DMT400030505	Protein Z	Serpin-ZX; unknown function
XLOC_016165	PGSC0003DMT400008622	P450 mono-oxygenase	CYTOCHROME P450, FAMILY 82, SUBFAMILY C, POLYPEPTIDE 4 (CYP82C4); Involved in the early Fe deficiency response.
XLOC_016166	PGSC0003DMT400008621	F-box and wd40 domain protein	Transducin/WD40 repeat-like superfamily protein; Involved in pollen germination and tube growth
XLOC_016168	PGSC0003DMT400043490	Plastidial lipoyltransferase 2	LIP2 (OCTANOYL- TRANSFERASE); Involved in protein modification process
XLOC_016169	PGSC0003DMT400043487	EMB2756	unknown
XLOC_016174	PGSC0003DMT400043473	Metalloendopeptidase	Metalloendopeptidase / zinc ion binding protein; Involved in proteolysis, cell adhesion
XLOC_016178	PGSC0003DMT400071598	NAC domain protein	Regulation of transcription
XLOC_016179	PGSC0003DMT400071599	Geranylgeranyl pyrophosphate synthase 2	Gibberellin biosynthesis (involved in isoprenoid biosynthesis); GGPPS11
XLOC_016192	PGSC0003DMT400013174	Nucleic acid binding protein	ENHYDROUS (ENY); IDD1 (INDETERMINATE DOMAIN 1); Involved in transcription regulation
XLOC_016208	PGSC0003DMT400009562	ATP binding protein	methyltransferase PMT28; unknown function
XLOC_016214	PGSC0003DMT400009580	Sugar transporter ERD6-like 6	ERDL6; Encodes a vacuolar glucose exporter that is induced in response to factors that activate vacuolar glucose pools like darkness, heat stress and wounding and repressed during conditions that trigger glucose accumulation in the vacuole like cold stress and external sugar supply
XLOC_016225	PGSC0003DMT400009601	Nicotiana tabacum wound inducive mRNA , complete cds	BBD2 (BIFUNCTIONAL NUCLEASE IN BASAL DEFENSE RESPONSE 2); Plant defense; response to wounding, nucleotide-excision repair
XLOC_016233	PGSC0003DMT400009619	Ubiquitin carrier protein	Ubiquitin-conjugating enzyme 15 (UBC15); involved in the pathway protein ubiquitination and in Protein modification
XLOC_016236	PGSC0003DMT400009623	Thioredoxin	THIOREDOXIN H-TYPE 1 (TRX1); encodes a cytosolic thioredoxin that reduces disulfide bridges of target proteins by the reversible formation of a disulfide bridge between two neighboring Cys residues present in the active site
XLOC_016264	PGSC0003DMT400025736	Beta-fructofuranosidase	A/N-INVB (ALKALINE/NEUTRAL INVERTASE B); Involved in sucrose catabolic process using beta-fructofuranosidase
XLOC_016265	PGSC0003DMT400025737	Conserved gene of unknown function	unknown
XLOC_016271	PGSC0003DMT400025752	Gene of unknown function	unknown
XLOC_016289	PGSC0003DMT400025791	Conserved gene of unknown function	unknown
XLOC_016290	PGSC0003DMT400025792	Ornithine decarboxylase	Involve in lysine biosynthetic process via diaminopimelate
XLOC_016335	PGSC0003DMT400025901	RNA recognition motif-containing protein	unknown
XLOC_016339	PGSC0003DMT400025910	B2-type cyclin dependent kinase	CDKB2;2 (CYCLIN-DEPENDENT KINASE B2;2); required both for normal cell cycle progression and for shoot apical meristem organization; hormone sugnaling
XLOC_016343	PGSC0003DMT400025921	BZIP transcription factor protein	bZIP transcription factor 60; Plays a role in plant immunity and abiotic stress responses
XLOC_016349	PGSC0003DMT400065938	Uncharacterized aarF domain-containing protein kinase, chloroplastic	ABC1-LIKE KINASE 3 (ABC1K3); regulates vitamin E metabolism
XLOC_016375	PGSC0003DMT400072963	Alpha-1,4 glucan phosphorylase L-2 isozyme, chloroplastic/amyloplastic	ALPHA-GLUCAN PHOSPHORYLASE 2 (PHS2); has a preference for branched polysaccharides, such as glycogen
XLOC_016398	PGSC0003DMT400072890	MADS-box transcription factor	AGAMOUS-LIKE 4 (AGL4); provides possible links between the establishment of floral meristem and floral organ identity as well as subsequent steps in flower development
XLOC_016408	PGSC0003DMT400093623	Conserved gene of unknown function	unknown
XLOC_016411	PGSC0003DMT400072875	Flavonol 4'-sulfotransferase	SULFOTRANSFERASE 202B1 (SULT202B1); sulfation of flavonoids have an important role in regulation of their functions
XLOC_016421	PGSC0003DMT400050546	Inositol or phosphatidylinositol kinase	PHOSPHOINOSITIDE 4-KINASE GAMMA 7 (PI4K GAMMA 7); Phosphoinositide kinase which undergo autophosphorylation and phosphorylate serine/threonine residues of protein substrates
XLOC_016462	PGSC0003DMT400064623	Gene of unknown function	unknown
XLOC_016487	PGSC0003DMT400033755	Conserved gene of unknown function	unknown
XLOC_016512	PGSC0003DMT400037738	Conserved gene of unknown function	unknown
XLOC_016528	PGSC0003DMT400078546	Conserved gene of unknown function	unknown
XLOC_016548	PGSC0003DMT400078499	Membrane associated ring finger 1,8	Zinc finger, C3HC4 type (RING finger) domain containing protein; unknown function
XLOC_016623	PGSC0003DMT400045471	Homeobox protein	HAT5; Involved in leaf and hypocotyl development
XLOC_016626	PGSC0003DMT400045466	Nitrate transporter	Encodes a low affinity nitrate transporter NRT1.7. Expressed in phloem. Responsible for source-to-sink remobilization of nitrate.
XLOC_016657	PGSC0003DMT400058247	Conserved gene of unknown function	unknown
XLOC_016663	PGSC0003DMT400040333	F-box and wd40 domain protein	unknown
XLOC_016679	PGSC0003DMT400040290	Conserved gene of unknown function	PLASTID REDOX INSENSITIVE 2 (PRIN2); Involved in light-dependent plastid redox signalling to the nucleus
XLOC_016681	PGSC0003DMT400040287	D1-type cyclin	CYCD1;1 (CYCLIN D1;1); Encodes a D-type cyclin that physically interacts with CDC2A. Its expression is upregulated early during germination.
XLOC_016683	PGSC0003DMT400040285	LATD/NIP	NITRATE TRANSPORTER 1.11 (NRT1.11); It is responsible for nitrate redistribution to young leaves
XLOC_016715	PGSC0003DMT400079558	Polygalacturonase non-catalytic subunit AroGP3	PG2 (POLYGALACTURONASE 2); unknown function
XLOC_016719	PGSC0003DMT400079566	Polygalacturonase non-catalytic subunit AroGP3	PG2 (POLYGALACTURONASE 2); unknown function
XLOC_016720	PGSC0003DMT400079569	Conserved gene of unknown function	unknown
XLOC_016747	PGSC0003DMT400035064	ATP-citrate synthase	ACLA2 (ATP-CITRATE LYASE A-2); ATP citrate-lyase is the primary enzyme responsible for the synthesis of cytosolic acetyl-CoA, used for the elongation of fatty acids and biosynthesis of isoprenoids, flavonoids and malonated derivatives. Required for normal growth and development and elongation of C18 fatty acids to C20 to C24 fatty acids in seeds
XLOC_016773	PGSC0003DMT400019852	Lipase	unknown
XLOC_016787	PGSC0003DMT400047888	Conserved gene of unknown function	unknown
XLOC_016793	PGSC0003DMT400047880	Elicitor resposible protein	CP-interacting protein 3; unknown function
XLOC_016794	PGSC0003DMT400096469	Gene of unknown function	unknown
XLOC_016797	PGSC0003DMT400043706	RNase H family protein	Ribonuclease H-like superfamily protein; Involved in RNA-dependent DNA replication
XLOC_016801	PGSC0003DMT400043688	Conserved gene of unknown function	SIEVE ELEMENT OCCLUSION-RELATED 1 (SEOR1); required for phloem filament formation
XLOC_016843	PGSC0003DMT400044982	DNA binding protein	unknown
XLOC_016844	PGSC0003DMT400044983	Gene of unknown function	unknown
XLOC_016846	PGSC0003DMT400044986	Cdk10/11	CDKG2 (CYCLIN-DEPENDENT KINASE G2); Involved in protein amino acid phosphorylation
XLOC_016850	PGSC0003DMT400044997	Ubiquitin-protein ligase	unknown
XLOC_016871	PGSC0003DMT400074842	Small rubber particle protein	unknown
XLOC_016887	PGSC0003DMT400056374	Squamosa promoter-binding protein	Leaf; SPL13 (SPL13A, SQUAMOSA PROMOTER-BINDING PROTEIN LIKE 13); Regulation of trancription
XLOC_016899	PGSC0003DMT400028017	Conserved gene of unknown function	HSD2 (HYDROXYSTEROID DEHYDROGENASE 2); Involved in steroid biosynthesis
XLOC_016921	PGSC0003DMT400056068	Myosin heavy chain, clone	MAP70-2 (MICROTUBULE-ASSOCIATED PROTEINS 70-2); Involved in microtubule binding
XLOC_016923	PGSC0003DMT400088591	RRNA methylase	Involved in RNA processing
XLOC_016928	PGSC0003DMT400056052	Zinc finger protein	RING/U-box superfamily protein; Involved in zinc ion binding
XLOC_016983	PGSC0003DMT400025403	K(+) efflux antiporter 6	Involved in transport of potassium
XLOC_017003	PGSC0003DMT400041444	Conserved gene of unknown function	OXIDATIVE STRESS 3 (OXS3); Involved in tolerance to heavy metals and oxidative stress.
XLOC_017143	PGSC0003DMT400048482	Membrin 11	MEMB11 (MEMBRIN 11); Involved in membrane fusion and transport
XLOC_017150	PGSC0003DMT400056767	Cytochrome P450	Iron response; he gene encodes a cytochrome P450 enzyme, CYP82C. It is involved in the early Fe deficiency response
XLOC_017160	PGSC0003DMT400028291	NOI	RPM1-interacting protein 4 (RIN4) family protein; unknown function
XLOC_017164	PGSC0003DMT400014172	RING-H2 finger protein ATL3J	XERICO; is induced by salt and osmotic stress; transcrips levels are induced by DELLA proteins and repressed by gibberellic acid; involved in ABA metabolism.
XLOC_017253	PGSC0003DMT400013504	Peroxidase	RARE COLD INDUCIBLE GENE 3 (RCI3A); Encodes a cold-inducible cationic peroxidase that is involved in the stress response. In response to low temperature, RCI3 transcripts accumulate in the aerial part and in roots of etiolated seedlings but only in roots of light-grown seedlings.
XLOC_017269	PGSC0003DMT400035609	Cytochrome P450	CYP78A9; The gene is normally expressed only in floral organs and in the funiculus at anthesis, fruit growth
XLOC_017299	PGSC0003DMT400084203	TAF-3	G-BOX BINDING FACTOR 3 (GBF3); Encodes a bZIP G-box binding protein whose expression is induced by ABA. It has been shown to bind to Adh that contains the G-box and is induced by cold and water deprivation.
XLOC_017300	PGSC0003DMT400084207	Ubiquitin carrier protein	Ubiquitin-conjugating enzyme E2 10 (UBC10); involved in the pathway protein ubiquitination and in Protein modification
XLOC_017302	PGSC0003DMT400084210	Jasmonic acid-amino acid-conjugating enzyme	JAR1 (JASMONATE RESISTANT 1); Jasmonic acid biosynthesis; JAR1 is involved in pathogen defense, sensitivity to ozone, and wound responses.
XLOC_017306	PGSC0003DMT400046345	Cyclic nucleotide-gated calmodulin-binding ion channel	CNGC1 (CYCLIC NUCLEOTIDE GATED CHANNEL 1); Involved in calcium and potassium transport
XLOC_017317	PGSC0003DMT400018140	Tetratricopeptide repeat (TPR)-containing protein	Tetratricopeptide repeat (TPR)-like superfamily protein; unknown function
XLOC_017388	PGSC0003DMT400018675	Leucine-rich repeat receptor kinase	PHLOEM INTERCALATED WITH XYLEM (PXY); essential for maintaining polarity during plant vascular-tissue development.
XLOC_017389	PGSC0003DMT400018674	CXE carboxylesterase	CARBOXYESTERASE 12 (CXE12); acts esters with varying acyl chain length
XLOC_017398	PGSC0003DMT400077388	Conserved gene of unknown function	unknown
XLOC_017399	PGSC0003DMT400056203	Gene of unknown function	unknown
XLOC_017403	PGSC0003DMT400056192	Inositol-3-phosphate synthase	MIPS2; Inositol and phospholipid biosynthesis, seed development
XLOC_017412	PGSC0003DMT400041331	Pti4	ETHYLENE RESPONSE FACTOR1 (ERF1) is an upstream component in both jasmonate (JA) and ethylene (ET) signaling and is involved in pathogen resistance
XLOC_017416	PGSC0003DMT400030442	Caspase	METACASPASE 1B (MC1); MC1 is a positive regulator of cell death, cell cycle
XLOC_017432	PGSC0003DMT400069733	AP2-domain DNA-binding protein	DRE-BINDING PROTEIN 2A (DREB2A); Encodes a transcription factor that specifically binds to DRE/CRT cis elements (responsive to drought and low-temperature stress)
XLOC_017434	PGSC0003DMT400069735	Ferritin	Ferritin 2 (FER2); Involved in response to oxidative stress, cellular iron ion homeostasis, response to abscisic acid stimulus, iron ion transport
XLOC_017444	PGSC0003DMT400069755	Anthocyanin 5-aromatic acyltransferase	Transferase family protein; response to karrikin; abiotic stress
XLOC_017460	PGSC0003DMT400069792	ESC	unknown
XLOC_017463	PGSC0003DMT400069796	ER glycerol-phosphate acyltransferase	GLYCEROL-3-PHOSPHATE SN-2-ACYLTRANSFERASE 5 (GPAT5); Involved in the biosynthesis of suberin polyester
XLOC_017476	PGSC0003DMT400069838	Protein phosphatase 2c	Protein phosphatase 2C 49; Involved in protein amino acid dephosphorylation
XLOC_017506	PGSC0003DMT400040749	DnaJ isoform	Heat stress; DnaJ-like protein (J20)
XLOC_017546	PGSC0003DMT400060484	Geranylgeranyltransferase type I beta subunit	GERANYLGERANYLTRANSFERASE-I BETA SUBUNIT (GGB); involved in both ABA-mediated and auxin signaling pathways
XLOC_017551	PGSC0003DMT400060473	UDP-glucuronate decarboxylase 1	UDP-XYL synthase 6 (UXS6); Involved in cellular metabolic process
XLOC_017554	PGSC0003DMT400060470	Amino acid binding protein	ACR9 (ACT DOMAIN REPEATS 9); binding to amino acids
XLOC_017561	PGSC0003DMT400060454	Conserved gene of unknown function	Plant-specific domain TIGR01589 family protein; Overexpression leads to PEL (Pseudo-Etiolation in Light) phenotype
XLOC_017616	PGSC0003DMT400060319	V-type proton ATPase subunit G 2	VACUOLAR MEMBRANE ATPASE 10 (VMA10); Involved in ATP hydrolysis coupled proton transport
XLOC_017642	PGSC0003DMT400072873	Ribulose-1,5 bisphosphate carboxylase/oxygenase large subunit N-methyltransferase, chloroplastic	Involved in photosynthesis; carbon metabolism
XLOC_017666	PGSC0003DMT400072807	Conserved gene of unknown function	unknown
XLOC_017743	PGSC0003DMT400002145	Serine-threonine protein kinase, plant-type	RNI-like superfamily protein; Involved in signal transduction
XLOC_017754	PGSC0003DMT400002162	DNA binding protein	Myb-like transcription factor; Involved in transcription regulation
XLOC_017779	PGSC0003DMT400037754	Transcription factor	B-BOX DOMAIN PROTEIN 15 (BBX15); Involved in transcription regulation
XLOC_017814	PGSC0003DMT400078574	Nonspecific lipid-transfer protein	Involved in lipid transport
XLOC_017816	PGSC0003DMT400078420	Nucleotidyltransferase	Involved in biosynthesis process
XLOC_017817	PGSC0003DMT400078418	Phosphatidic acid phosphatase alpha	LIPID PHOSPHATE PHOSPHATASE 3 (LPP3); Involved in seed germination
XLOC_017839	PGSC0003DMT400078374	TRANSPARENT TESTA 12 protein	MATE efflux family protein; Involved in drug transmembrane transport, transmembrane transport
XLOC_017845	PGSC0003DMT400078364	Repressor of RNA polymerase III transcription MAF1	Transcription regulators; Involved in negative regulation of transcription from RNA polymerase III promoter
XLOC_017885	PGSC0003DMT400047438	NAC domain protein NAC2	NAC029 (NAC DOMAIN CONTAINING PROTEIN 29); It is expressed in floral primordia and upregulated by AP3 and PI. Its expression is associated with leaf senescence.
XLOC_017936	PGSC0003DMT400045411	Transport protein	unknown
XLOC_017955	PGSC0003DMT400058282	CW14 protein	unknown
XLOC_018002	PGSC0003DMT400010528	Trehalose 6-phosphate synthase	TPS9 (TREHALOSE -6-PHOSPHATASE SYNTHASE S9, TREHALOSE-PHOSPHATASE/SYNTHASE 9); Involved in trehalose biosynthesis
XLOC_018003	PGSC0003DMT400010525	Potassium transporter	K+ UPTAKE PERMEASE 6 (KUP6); Induced by drought and salinity stress, and abscisic acid
XLOC_018021	PGSC0003DMT400079598	Conserved gene of unknown function	unknown
XLOC_018090	PGSC0003DMT400030624	Fe-S metabolism associated domain-containing protein	SUFE2 (SULFUR E2); play a role in iron-sulfur cluster assembly
XLOC_018093	PGSC0003DMT400030618	MAP kinase phosphatase 1	MAP kinase phosphatase 1 (MKP1). Involved in UV-B stress and acclimation, abiotic stress response
XLOC_018103	PGSC0003DMT400043699	Conserved gene of unknown function	SIEVE ELEMENT OCCLUSION-RELATED 1 (SEOR1); required for phloem filament formation
XLOC_018105	PGSC0003DMT400043704	F-box and wd40 domain protein	unknown
XLOC_018120	PGSC0003DMT400031255	Conserved gene of unknown function	unknown
XLOC_018130	PGSC0003DMT400045024	Plant mitotic spindle assembly checkpoint protein mad2	MAD2 (MITOTIC ARREST-DEFICIENT 2); Involved in cell cycle check
XLOC_018178	PGSC0003DMT400036482	Drought-induced protein 1	Chaperone protein dnaJ; Drought stress
XLOC_018185	PGSC0003DMT400056370	Conserved gene of unknown function	unknown
XLOC_018192	PGSC0003DMT400051026	Conserved gene of unknown function	unknown
XLOC_018212	PGSC0003DMT400021966	MtN3 protein	Bidirectional sugar transporter SWEET15; Involved in sucrose transport
XLOC_018252	PGSC0003DMT400070593	Transcription factor	unknown
XLOC_018290	PGSC0003DMT400055122	Multispanning membrane protein	TMN7 (TRANSMEMBRANE NINE 7); Involved in cell adhesion and phagocytosis; copper and zinc homeostasis
XLOC_018449	PGSC0003DMT400019561	Cytochrome P450	CYTOCHROME P450, FAMILY 716, SUBFAMILY A, POLYPEPTIDE 1 (CYP716A1)
XLOC_018543	PGSC0003DMT400050367	Conserved gene of unknown function	unknown
XLOC_018564	PGSC0003DMT400045647	4-hydroxyphenylpyruvate dioxygenase	4-HYDROXYPHENYLPYRUVATE DIOXYGENASE (HPD); Involved in first committed step in the synthesis of both plastoquinone and tocopherols
XLOC_018619	PGSC0003DMT400036326	Gene of unknown function	unknown
XLOC_018639	PGSC0003DMT400035570	CLB1	CLB (CALCIUM-DEPENDENT LIPID-BINDING PROTEIN); Involved in drought and salt tolerance
XLOC_018649	PGSC0003DMT400084224	Acidic endochitinase	CHIA (CHITINASE A); expressed exclusively under environmental stress conditions; abiotic stress
XLOC_018685	PGSC0003DMT400017978	Pre-mRNA-splicing factor isy-1	unknown
XLOC_018724	PGSC0003DMT400077386	DUF614 containing protein	unknown
XLOC_018748	PGSC0003DMT400030406	Conserved gene of unknown function	unknown
XLOC_018752	PGSC0003DMT400030402	Peroxidase	PEROXIDASE 52 (PRX52); involved in lignin biosynthesis. Loss of function mutations show abnormal development of xylem fibers and reduced levels of lignin biosynthetic enzymes
XLOC_018769	PGSC0003DMT400069901	AtPH1	unknown
XLOC_018785	PGSC0003DMT400069946	Protein phosphatase 2C	Encodes protein phosphatase 2C (PP2CA). Negative regulator of ABA signalling. Expressed in seeds during germination. mRNA up-regulated by drought and ABA.
XLOC_018788	PGSC0003DMT400069949	GRAS family transcription factor	GRAS (GAI, RGA, SCR) 2; affects the transcription of stress-responsive genes
XLOC_018794	PGSC0003DMT400069956	Pseudouridine synthase	Involved in pseudouridine synthesis
XLOC_018843	PGSC0003DMT400021751	Induced stolon tip protein	Vacuolar calcium-binding protein-related protein
XLOC_018854	PGSC0003DMT400060245	IBR3 (IBA-RESPONSE 3)	IBA-RESPONSE 3 (IBR3); Mutations in IBR3 render plants resistant to indole-3-butryic acid, a putative storage form of the biologically active auxin IAA (indole-3-acetic acid). IBR3 is hypothesized to carry out the second step in a β-oxidation-like process of IBA metabolism
XLOC_018881	PGSC0003DMT400060169	Light-dependent short hypocotyls 1	LIGHT-DEPENDENT SHORT HYPOCOTYLS 1 (LSH1); Encodes a nuclear protein that mediates light regulation of seedling development in a phytochrome-dependent manner.
XLOC_018905	PGSC0003DMT400060105	Transferase, transferring glycosyl groups	CELLULOSE SYNTHASE LIKE A9 (CSLA09); encodes a beta-mannan synthase that is required for agrobacterium-mediated plant genetic transformation involves a complex interaction between the bacterium and the host plant. 3' UTR is involved in transcriptional regulation and the gene is expressed in the elongation zone of the root
XLOC_018917	PGSC0003DMT400060086	Protein phosphatase 2a, regulatory subunit	unknown
XLOC_018938	PGSC0003DMT400060013	Conserved gene of unknown function	unknown
XLOC_018949	PGSC0003DMT400059986	Conserved gene of unknown function	Zinc finger (C3HC4-type RING finger) family protein; Involved in zinc ion binding
XLOC_018954	PGSC0003DMT400059972	Calreticulin	CALRETICULIN 3 (CRT3); Involved in anthocyanin accumulation
XLOC_018956	PGSC0003DMT400059966	Thioredoxin F1, chloroplastic	THIOREDOXIN F-TYPE 1 (TRXF1); Involved in positive regulation of catalytic activity
XLOC_018975	PGSC0003DMT400018846	Polygalacturonase	Pectin lyase-like superfamily protein; Involved in carbohydrate metabolic process
XLOC_018986	PGSC0003DMT400018825	Protein phosphatase-2C	Protein phosphatase 2C family protein; Involved in protein amino acid dephosphorylation
XLOC_018988	PGSC0003DMT400084798	Conserved gene of unknown function	tolB protein-related; response to cyclopentenone
XLOC_019001	PGSC0003DMT400037957	Conserved gene of unknown function	senescence-associated protein SAG102; unknown function
XLOC_019002	PGSC0003DMT400037956	Conserved gene of unknown function	FAF1 (FANTASTIC FOUR 1); regulate shoot apical meristem size; able to repress WUS when constitutively overexpressed, but have no effect on CLV3
XLOC_019008	PGSC0003DMT400056570	Transport inhibitor response 1	TIR1 (TRANSPORT INHIBITOR RESPONSE 1); auxin receptor; mediates auxin-regulated transcription
XLOC_019036	PGSC0003DMT400065566	Hcr2-5D	Protein kinase family protein with leucine-rich repeat domain; Involved in transmembrane receptor protein tyrosine kinase signaling pathway, protein amino acid phosphorylation
XLOC_019075	PGSC0003DMT400053212	Conserved gene of unknown function	unknown
XLOC_019091	PGSC0003DMT400052998	Avr9/Cf-9 rapidly elicited protein 216	Encodes CBL-interacting protein kinase 12 (CIPK12); Involved in protein amino acid phosphorylation, signal transduction
XLOC_019096	PGSC0003DMT400052987	Gamma interferon inducible lysosomal thiol reductase family protein	unknown
XLOC_019104	PGSC0003DMT400010685	Asparagine synthetase [glutamine-hydrolyzing]	GLUTAMINE-DEPENDENT ASPARAGINE SYNTHASE 1 (ASN1); Response to dark conditions or absence of light
XLOC_019105	PGSC0003DMT400010683	Gene of unknown function	unknown
XLOC_019111	PGSC0003DMT400010663	Thylakoid soluble phosphoprotein	unknown
XLOC_019126	PGSC0003DMT400053692	Conserved gene of unknown function	RRP41 LIKE (RRP41L); 3'-5'-exoribonuclease family protein; Involed in RNA processing
XLOC_019127	PGSC0003DMT400053691	Mitochondrial import inner membrane translocase subunit Tim10	TIM10 (TRANSLOCASE OF THE INNER MEMBRANE 10); essential for maintaining mitochondrial function of early embryo proper cells and endosperm free-nuclei.
XLOC_019152	PGSC0003DMT400025041	Plant-specific domain TIGR01615 family protein	unknown
XLOC_019246	PGSC0003DMT400062174	Major intrinsic protein 2	plasma membrane intrinsic protein subfamily PIP2; Involved in water transport
XLOC_019330	PGSC0003DMT400080181	Protein gar2	PHIP1 (PHRAGMOPLASTIN INTERACTING PROTEIN 1); Plant-specific protein. Interacts with phragmoplastin, Rop1 and Rop2. Involved in cell plate formation.
XLOC_019374	PGSC0003DMT400082415	Early nodulin 75 protein	PELPK1 (PRO-GLU-LEU|ILE|VAL-PRO-LYS 1): Involved in plant growth and development
XLOC_019411	PGSC0003DMT400076326	Cell cycle switch 52B	CCS52B (CELL CYCLE SWITCH PROTEIN 52 B); Involved in ell division, protein ubiquitination and mitotic nuclear division
XLOC_019489	PGSC0003DMT400040422	Taxadien-5-alpha-ol O-acetyltransferase	unknown
XLOC_019512	PGSC0003DMT400061524	Poly(A)-binding protein C-terminal interacting protein 6	CID1 (CTC-INTERACTING DOMAIN 1); Encodes hydrophilic protein lacking Cys residues that is expressed in response to drought stress, light stress and treatment with plant-growth-promoting rhizobacteria (Paenibacillus polymyxa), possibly revealing a connection between responses to biotic and abiotic stress.
XLOC_019520	PGSC0003DMT400074953	Amino acid transporter	Transporter of amino acids
XLOC_019533	PGSC0003DMT400074781	Conserved gene of unknown function	unknown
XLOC_019570	PGSC0003DMT400042922	Two-component system sensor histidine kinase/response regulator	Cytokinin response; ARR17 (RESPONSE REGULATOR 17)
XLOC_019582	PGSC0003DMT400070966	Methionyl-tRNA synthetase	Nucleic acid-binding, OB-fold-like protein; Involved in tRNA aminoacylation for protein translation
XLOC_019590	PGSC0003DMT400070953	Conserved gene of unknown function	unknown
XLOC_019604	PGSC0003DMT400055594	Glycerol-3-phosphate transporter	Encodes a Pi starvation-responsive protein AtPS3. Its expression is responsive to phosphate (Pi) and not phosphite (Phi) in roots and shoots.
XLOC_019631	PGSC0003DMT400076921	Conserved gene of unknown function	unknown
XLOC_019635	PGSC0003DMT400076930	Conserved gene of unknown function	Calcium-dependent lipid-binding (CaLB domain) family protein; unknown function
XLOC_019636	PGSC0003DMT400076932	GRAS9	Scarecrow-like protein 8 (SCL8) belongs to the GRAS family of plant specific transcription factors. SCL8 is involved in trichome formation
XLOC_019652	PGSC0003DMT400074358	ATP binding protein	unknown
XLOC_019654	PGSC0003DMT400074355	Proline-rich cell wall protein	Involved in translation
XLOC_019709	PGSC0003DMT400042148	Gene of unknown function	unknown
XLOC_019717	PGSC0003DMT400042056	ATP-dependent helicase NAM7	SDE3 (SILENCING DEFECTIVE); Involved in post-transcriptional gene silencing
XLOC_019737	PGSC0003DMT400079118	Translation initiation factor IF-2	eukaryotic translation initiation factor 2 (eIF-2) family protein; Involved in translation
XLOC_019738	PGSC0003DMT400079117	Membrane protein PB1A10.07c	unknown
XLOC_019739	PGSC0003DMT400079115	TRANSPORT INHIBITOR RESPONSE 1 protein	unknown
XLOC_019786	PGSC0003DMT400017206	Cembratrienol synthase 2a	Terpenoid synthase 6; Involved in metabolic process
XLOC_019796	PGSC0003DMT400030748	Cembratrienol synthase 2a	TERPENE SYNTHASE 21 (TPS21); Encodes a sesquiterpene synthase involved in generating all of the group A sesquiterpenes found in floral volatile blend. Strongly expressed in the stigma.
XLOC_019823	PGSC0003DMT400030983	Glucosyltransferase	PGSIP7 (PLANT GLYCOGENIN-LIKE STARCH INITIATION PROTEIN 7); carbohydrate biosynthetic process, biosynthetic process
XLOC_019826	PGSC0003DMT400030994	Membrane channel protein	Tonoplast intrinsic protein 2;2 (TIP2;2); response to salt stress, transport
XLOC_019857	PGSC0003DMT400005379	Gene of unknown function	unknown
XLOC_019862	PGSC0003DMT400019835	Transcription factor	unknown
XLOC_019907	PGSC0003DMT400067224	Gene of unknown function	unknown
XLOC_019937	PGSC0003DMT400067170	Uncharacterized membrane protein	unknown
XLOC_019938	PGSC0003DMT400067168	Conserved gene of unknown function	unknown
XLOC_019959	PGSC0003DMT400013297	Patellin 1	PATELLIN 1 (PATL1); novel cell-plate-associated protein; cell cycle
XLOC_019974	PGSC0003DMT400083236	Conserved gene of unknown function	unknown
XLOC_019982	PGSC0003DMT400068136	Vacuolar H+-ATPase A2 subunit isoform	VACUOLAR ATP SYNTHASE SUBUNIT A (VHA-A); Involved in male gametophyte development and in Golgi stack morphology
XLOC_019995	PGSC0003DMT400012547	Transcription factor JERF1	Ethylene-responsive transcription factor 12; RAP2.12 (RELATED TO AP2 12); Involved in oxygen sensing
XLOC_019996	PGSC0003DMT400012546	Auxin-repressed protein	Auxin signaling
XLOC_020018	PGSC0003DMT400012496	Endosomal P24A protein	TMN7 (TRANSMEMBRANE NINE 7); Involved in cell adhesion and phagocytosis; copper and zinc homeostasis
XLOC_020022	PGSC0003DMT400012486	Resistance protein PSH-RGH7	disease resistance RPP13 3; Involved in defense response, apoptosis
XLOC_020025	PGSC0003DMT400042521	Gene of unknown function	unknown
XLOC_020029	PGSC0003DMT400042528	Stem 28 kDa glycoprotein	unknown
XLOC_020031	PGSC0003DMT400042530	Conserved gene of unknown function	Encodes OXIDATIVE STRESS 3 (OXS3); Involved in tolerance to heavy metals and oxidative stress
XLOC_020035	PGSC0003DMT400042539	Peroxisome assembly protein	PEROXIN 2 (PEX2); Essential for growth and development
XLOC_020039	PGSC0003DMT400042548	Helicase	RAD3-like DNA-binding helicase protein; Involved in nucleobase, nucleoside, nucleotide and nucleic acid metabolic process
XLOC_020040	PGSC0003DMT400042550	Conserved gene of unknown function	unknown
XLOC_020061	PGSC0003DMT400073479	Gene of unknown function	unknown
XLOC_020137	PGSC0003DMT400010397	DOF domain class transcription factor	Flowering; OBF BINDING PROTEIN 4 (OBP4); Regulation of transcription
XLOC_020145	PGSC0003DMT400083187	UDP-glucose dehydrogenase	UDP-GLUCOSE DEHYDROGENASE 2 (UGD2); Associated with plant cell wall development and changes in pectic polysaccharides
XLOC_020159	PGSC0003DMT400083149	SET protein, phospatase 2A inhibitor	NAP1-RELATED PROTEIN 2 (NRP2); Involved in arrest of cell cycle progression and cellular organization occurred in root tips
XLOC_020163	PGSC0003DMT400083142	Conserved gene of unknown function	unknown
XLOC_020186	PGSC0003DMT400069701	Conserved gene of unknown function	unknown
XLOC_020206	PGSC0003DMT400069646	Protein LATERAL ORGAN BOUNDARIES	LATERAL ORGAN BOUNDARIES (LOB); Involved in lateral organ development at shoot apical meristem
XLOC_020209	PGSC0003DMT400069641	Conserved gene of unknown function	unknown
XLOC_020235	PGSC0003DMT400069587	Kunitz trypsin inhibitor	unknown
XLOC_020241	PGSC0003DMT400069580	Kinase interacting protein	Kinase interacting (KIP1-like) family protein; required for microspores to progress from the unicellular to bicellular stage
XLOC_020250	PGSC0003DMT400069568	BHLH transcription factor Upa20	Transcription factor bHLH137; response to gibberellin stimulus
XLOC_020280	PGSC0003DMT400069499	Conserved gene of unknown function	unknown
XLOC_020293	PGSC0003DMT400069472	Inositol transporter 1	INOSITOL TRANSPORTER 1 (INT1); involved in efflux of myo-inositol from the vacuole to the cytosol
XLOC_020337	PGSC0003DMT400018310	Fatty acyl-CoA reductase 3	CER4 (ECERIFERUM 4); nvolved in cuticular wax biosynthesis and also stem development
XLOC_020349	PGSC0003DMT400018344	Conserved gene of unknown function	unknown
XLOC_020353	PGSC0003DMT400018361	Eukaryotic translation initiation factor 2c	AGO1 (ARGONAUTE 1); Encodes an RNA Slicer that selectively recruits microRNAs and siRNAs. Involved in post-transcriptional gene silencing and have pleiotropic developmental and morphological defects. Through its action on the regulation of ARF17 expression, the protein regulates genes involved at the cross talk between auxin and light signaling during adventitious root development
XLOC_020355	PGSC0003DMT400018366	Histone H2B	Involved in nucleosome assembly
XLOC_020366	PGSC0003DMT400018395	ABC transporter family protein	unknown
XLOC_020380	PGSC0003DMT400008703	Gene of unknown function	unknown
XLOC_020388	PGSC0003DMT400016906	Gene of unknown function	unknown
XLOC_020390	PGSC0003DMT400016898	Receptor serine-threonine protein kinase	serine/threonine-protein kinase RLCKVII; response to salt stress
XLOC_020395	PGSC0003DMT400077926	Nodulin-26	Encodes AtTIP1;3, functions as water and urea channels in pollen.
XLOC_020420	PGSC0003DMT400077957	Metallothionein type 2	METALLOTHIONEIN-K (ATMT-1); binds to and detoxifies excess copper and other metals, limiting oxidative damage
XLOC_020423	PGSC0003DMT400077968	MYBR domain class transcription factor	TBP1 (telomeric DNA binding protein 1); Involved telomere maintenance; response to water deprivation; vegetative to reproductive phase transition of meristem; organ senescence; protein desumoylation; hyperosmotic salinity response; hydrogen peroxide biosynthetic process
XLOC_020424	PGSC0003DMT400077972	Transcription factor	ARABIDOPSIS THALIANA GRAS (GAI, RGA, SCR) 2, ATGRAS2, GRAS (GAI, RGA, SCR) 2, GRAS2, SCARECROW-LIKE 14, SCL14; affects the transcription of stress-responsive genes
XLOC_020431	PGSC0003DMT400077989	Protein phosphatase 2C	HAI3 (HIGHLY ABA-INDUCED PP2C GENE 3); Involved in protein amino acid dephosphorylation
XLOC_020434	PGSC0003DMT400077996	Conserved gene of unknown function	unknown
XLOC_020454	PGSC0003DMT400078034	Flavoprotein wrbA	Quinone reductase family protein; Involved in negative regulation of transcription
XLOC_020460	PGSC0003DMT400078042	ELF4	EARLY FLOWERING 4 (ELF4); Involved in photoperiod perception and circadian regulation
XLOC_020464	PGSC0003DMT400078049	Cys-3-His zinc finger protein	SALT-INDUCIBLE ZINC FINGER 2 (CZF1); defense response to fungus, chitin, response to cold, salicylic acid signaling, regulation of transcription, negative regulation of cell death, membrane fusion,
XLOC_020469	PGSC0003DMT400078069	EMB1507	EMB1507 (EMBRYO DEFECTIVE 1507); Involved in embryo development ending in seed dormancy
XLOC_020502	PGSC0003DMT400071148	FH protein NFH2	FORMIN HOMOLOGY 1 (FH1); Involved in rearrangement of the actin cytoskeleton; cell cycle
XLOC_020512	PGSC0003DMT400051972	ATP binding protein	unknown
XLOC_020524	PGSC0003DMT400051945	Cytochrome b5	CYTOCHROME B5 ISOFORM B (CB5-B); perform electron transfer reactions; photorespiration
XLOC_020550	PGSC0003DMT400051891	Histone H2A variant 1	HISTONE H2A 11 (HTA11); Involved in the response to developmental and environmental cues
XLOC_020568	PGSC0003DMT400051852	Circadian clock coupling factor ZGT	EDL3 is an F-box protein involved that mediated the regulation of abscisic acid signalling
XLOC_020572	PGSC0003DMT400051838	Oxidoreductase	oxidoreductase, 2OG-Fe(II) oxygenase family protein; response to karrikin
XLOC_020588	PGSC0003DMT400018807	Kinesin heavy chain	Cell cycle; Involved in microtubule-based movement
XLOC_020610	PGSC0003DMT400046207	Late embryogenis abundant protein 5	SENESCENCE-ASSOCIATED GENE 21 (SAG21); has a role on oxidative stress tolerance. mRNA levels are elevated in response to various stresses.
XLOC_020620	PGSC0003DMT400056563	GID1-like gibberellin receptor	Gibberellin receptor; GA INSENSITIVE DWARF1B (GID1B);
XLOC_020650	PGSC0003DMT400013627	Auxin-responsive protein IAA16	IAA16 (INDOLEACETIC ACID-INDUCED PROTEIN 16); modulate early auxin response genes expression
XLOC_020652	PGSC0003DMT400028258	Bet1-like snare 1-1	BET1P/SFT1P-LIKE PROTEIN 14A (BET11); Required for fertility and pollen tube elongation
XLOC_020667	PGSC0003DMT400038108	Ulp1 protease family, C-terminal catalytic domain containing protein	unknown
XLOC_020684	PGSC0003DMT400053188	Conserved gene of unknown function	unknown
XLOC_020691	PGSC0003DMT400053173	Conserved gene of unknown function	unknown
XLOC_020711	PGSC0003DMT400010653	Conserved gene of unknown function	PMR5 (POWDERY MILDEW RESISTANT 5); plant defense; Involved in resistance to the powdery mildew species
XLOC_020717	PGSC0003DMT400010633	Conserved gene of unknown function	unknown
XLOC_020738	PGSC0003DMT400053708	Non-specific lipid-transfer protein	LIPID TRANSFER PROTEIN 6 (LTP6); Play a role in wax or cutin deposition in the cell walls of expanding epidermal cells and certain secretory tissues
XLOC_020739	PGSC0003DMT400053677	Non-specific lipid-transfer protein	LIPID TRANSFER PROTEIN 1 (LTP1); Play a role in wax or cutin deposition in the cell walls of expanding epidermal cells and certain secretory tissues
XLOC_020786	PGSC0003DMT400077286	Ascorbate peroxidase	APX1 (ASCORBATE PEROXIDASE 1); plays a key role in the acclimation of plants to a combination of drought and heat stress, including other abiotic stresses
XLOC_020813	PGSC0003DMT400053560	Gene of unknown function	unknown
XLOC_020825	PGSC0003DMT400077500	Singapore isolate B (sub-type 7) whole genome shotgun sequence assembly, scaffold_1	unknown
XLOC_020905	PGSC0003DMT400065993	Conserved gene of unknown function	ASMT (N-ACETYLSEROTONIN O-METHYLTRANSFERASE); Involved in the process of melatonin synthesis
XLOC_020977	PGSC0003DMT400080522	Conserved gene of unknown function	unknown
XLOC_021026	PGSC0003DMT400076346	AP3-complex subunit beta-A	AP-3 BETA (BETA-SUBUNIT OF ADAPTOR PROTEIN COMPLEX 3); Mediates the biogenesis and function of lytic vacuoles
XLOC_021130	PGSC0003DMT400061535	Abscisic acid receptor PYL4	ABA receptor; Involved in ABA signaling
XLOC_021147	PGSC0003DMT400046104	Wound-induced protein 1	SAG20 (SENESCENCE ASSOCIATED GENE 20); Plant defense; A senescence-associated gene whose expression is induced in response to treatment with Nep1, a fungal protein that causes necrosis
XLOC_021213	PGSC0003DMT400017004	Gene of unknown function	SAG20 (SENESCENCE ASSOCIATED GENE 20); Plant defense; A senescence-associated gene whose expression is induced in response to treatment with Nep1, a fungal protein that causes necrosis
XLOC_021222	PGSC0003DMT400070926	Superoxide dismutase	FE SUPEROXIDE DISMUTASE 2 (FSD2); Involved in oxidative stress tolerance; Plays important role in chloroplast development, particularly in the maintenance of thylakoids membranes
XLOC_021246	PGSC0003DMT400055550	21kD protein	Plant invertase/pectin methylesterase inhibitor superfamily protein; response to salt stress
XLOC_021268	PGSC0003DMT400011501	Steroid binding protein	MEMBRANE-ASSOCIATED PROGESTERONE BINDING PROTEIN 3 (MAPR3); Defense response to bacterium; auxin biosynthesis process; response to ethylene
XLOC_021274	PGSC0003DMT400076948	Arsenite transport protein	Involved in citrate transport, transmembrane transport
XLOC_021275	PGSC0003DMT400076952	Anthocyanin permease	DETOXIFYING EFFLUX CARRIER 35 (DTX35); Involved in flavonoid metabolism, affecting Root growth, seed development and germination, and pollen development, release and viability
XLOC_021281	PGSC0003DMT400074347	Conserved gene of unknown function	unknown
XLOC_021326	PGSC0003DMT400042013	Peroxisomal membrane protein 2, pxmp2	unknown
XLOC_021337	PGSC0003DMT400041985	Enoyl-CoA hydratase/isomerase family protein	DELTA(2)-ENOYL COA ISOMERASE 2 (ECI2); involved in the conversion of indole-3-butyric acid to indole-3-acetic acid via a beta-oxidation-like pathway; auxin biosynthesis
XLOC_021353	PGSC0003DMT400041950	Conserved gene of unknown function	unknown
XLOC_021368	PGSC0003DMT400030841	Conserved gene of unknown function	Major facilitator superfamily protein; Involved in transport, transmembrane transport
XLOC_021374	PGSC0003DMT400079042	Conserved gene of unknown function	unknown
XLOC_021377	PGSC0003DMT400079039	Zinc finger family protein	MIEL1 (MYB30-INTERACTING E3 LIGASE 1); Involved in defence responses
XLOC_021400	PGSC0003DMT400050905	Cytochrome P450	Brassinosteroid biosynthesis; CYTOCHROME P450, FAMILY 71, SUBFAMILY B, POLYPEPTIDE 37 (CYP71B37)
XLOC_021413	PGSC0003DMT400030727	Amino acid transporter	AAP3 (AMINO ACID PERMEASE 3); transports basic amino acids
XLOC_021418	PGSC0003DMT400017153	Cytochrome P450 hydroxylase	Brassinosteroid biosynthesis; CYTOCHROME P450, FAMILY 71, SUBFAMILY B, POLYPEPTIDE 37 (CYP71B37)
XLOC_021419	PGSC0003DMT400045293	Nam	ANAC2 (NAC DOMAIN CONTAINING PROTEIN 2); response to wounding and abscisic acid (ABA)
XLOC_021467	PGSC0003DMT400062083	Conserved gene of unknown function	unknown
XLOC_021496	PGSC0003DMT400019823	Cinnamoyl-CoA reductase	Involved in lignin biosynthetic process, response to karrikin
XLOC_021533	PGSC0003DMT400067138	Conserved gene of unknown function	unknown
XLOC_021580	PGSC0003DMT400080416	Zinc finger protein	GDSL LIPASE 1 (GLIP1); Critical component for both local and systemic resistance responses in the incompatible interaction with Alternaria brassicicola in the ethylene-dependent pathway. Plant defense
XLOC_021609	PGSC0003DMT400083250	Pentatricopeptide repeat-containing protein, mitochondrial	unknown
XLOC_021619	PGSC0003DMT400068164	Conserved gene of unknown function	unknown
XLOC_021687	PGSC0003DMT400042643	Conserved gene of unknown function	unknown
XLOC_021689	PGSC0003DMT400042648	Conserved gene of unknown function	unknown
XLOC_021699	PGSC0003DMT400073388	Conserved gene of unknown function	unknown
XLOC_021702	PGSC0003DMT400073381	Conserved gene of unknown function	unknown
XLOC_021706	PGSC0003DMT400073364	Longin	unknown
XLOC_021716	PGSC0003DMT400073335	Conserved gene of unknown function	unknown
XLOC_021721	PGSC0003DMT400073328	Ccr4-associated factor	CCR4-associated factor 1 homolog 7; Involved in RNA modification
XLOC_021730	PGSC0003DMT400073317	CBL-interacting protein kinase 6	CBL-INTERACTING PROTEIN KINASE 25 (CIPK25); Involved in defense response to fungus, signal transduction
XLOC_021734	PGSC0003DMT400073307	DnaJ protein	DJC22 (DNA J PROTEIN C22, J8); Responsew to heat stress, light
XLOC_021738	PGSC0003DMT400074438	Phosphate abc transporter	NON-INTRINSIC ABC PROTEIN 3 (TNAP3); Involved in transport
XLOC_021743	PGSC0003DMT400074445	Conserved gene of unknown function	unknown
XLOC_021782	PGSC0003DMT400010454	Conserved gene of unknown function	CAND2 (CANDIDATE G-PROTEIN COUPLED RECEPTOR 2); Plant defense; Encodes a candidate G-protein Coupled Receptor that is involved in the regulation of root growth by bacterial N-acyl-homoserine lactones (AHLs) and plays a role in mediating interactions between plants and microbes.
XLOC_021800	PGSC0003DMT400083063	Ribulose bisphosphate carboxylase large chain	RBCL; large subunit of RUBISCO. Protein is tyrosine-phosphorylated and its phosphorylation state is modulated in response to ABA in Arabidopsis thaliana seeds.
XLOC_021802	PGSC0003DMT400083044	Hypersensitive-induced reaction protein	HYPERSENSITIVE-INDUCED RESPONSE PROTEIN 1 (HIR1); Involved in N-terminal protein myristoylation
XLOC_021812	PGSC0003DMT400069452	IS10 transposase	unknown
XLOC_021813	PGSC0003DMT400069449	Protein kinase atmrk1	Protein kinase superfamily protein; Involved in protein amino acid phosphorylation
XLOC_021832	PGSC0003DMT400069397	BTB/POZ domain-containing protein	BT1 (BTB AND TAZ DOMAIN PROTEIN 1); Involved in felame gametophyte development
XLOC_021854	PGSC0003DMT400069319	Zinc finger protein	Functions in zinc ion binding
XLOC_021865	PGSC0003DMT400069293	Gene of unknown function	unknown
XLOC_021876	PGSC0003DMT400069271	50S ribosomal protein L29, chloroplastic	Involved in translation, ribosome biogenesis
XLOC_021882	PGSC0003DMT400069255	Protein DEK	unknown
XLOC_021888	PGSC0003DMT400069238	Conserved gene of unknown function	unknown
XLOC_021889	PGSC0003DMT400069236	Hydrogen peroxide-induced 1	unknown
XLOC_021894	PGSC0003DMT400069226	Conserved gene of unknown function	ATG13 (AUTOPHAGY-RELATED 13); unknown function
XLOC_021937	PGSC0003DMT400015122	40S ribosomal protein S11	participate in pathway (Ribosome) and a process (protein biosynthesis)
XLOC_021959	PGSC0003DMT400015076	Conserved gene of unknown function	unknown
XLOC_022004	PGSC0003DMT400062500	Conserved gene of unknown function	unknown
XLOC_022012	PGSC0003DMT400019410	LOB domain-containing protein	LBD11 (LOB DOMAIN-CONTAINING PROTEIN 11); unknown function
XLOC_022014	PGSC0003DMT400019413	Senescence-associated protein	TET3 (TETRASPANIN3); response to ABA, cold, drought, cold sensing upon floral transitions
XLOC_022015	PGSC0003DMT400019415	DOF domain class transcription factor	Dof zinc finger protein DOF2.1; Involved in regulation of transcription
XLOC_022018	PGSC0003DMT400019419	Major Facilitator Superfamily protein	NPF2.3; oligopeptide transport, response to nematode; plant defense
XLOC_022031	PGSC0003DMT400078142	Bipolar kinesin KRP-130	Involved in microtubule-based movement; cell cycle
XLOC_022049	PGSC0003DMT400078155	Histone H4	Involved in nucleosome assembly
XLOC_022055	PGSC0003DMT400078164	Dof zinc finger protein	Dof zinc finger protein DOF3.6; OBF-BINDING PROTEIN 3 (OBP3); responsive to salicylic acid; involved in leaf and root development
XLOC_022093	PGSC0003DMT400078225	Thylakoid soluble phosphoprotein	unknown
XLOC_022115	PGSC0003DMT400078261	Spliceosomal protein	U2 SMALL NUCLEAR RIBONUCLEOPROTEIN B (U2B); have a role in U2 snRNP biogenesis
XLOC_022129	PGSC0003DMT400078294	TSI1	Ethylene-responsive transcription factor CRF4; Response to cytokinine, ethylene; involved in leaf development; regulation of transcription
XLOC_022159	PGSC0003DMT400051815	EPIDERMAL PATTERNING FACTOR 9	EPFL9 (STOMAGEN); acts on the epidermis to increase stomatal formation
XLOC_022188	PGSC0003DMT400051730	Zinc finger protein	unknown
XLOC_022220	PGSC0003DMT400051635	Copalyl diphosphate synthase	catalyze acyltransfer or hydrolase reactions with lipid and non-lipid substrates.
XLOC_022252	PGSC0003DMT400008281	NTGP1	YKT61; function in vesicle fusion
XLOC_022271	PGSC0003DMT400028944	Conserved gene of unknown function	unknown
XLOC_022273	PGSC0003DMT400028949	Hydrophobic protein OSR8	Low temperature and salt responsive protein family; abiotic stress; response to cold, hyperosmotic salinity response
XLOC_022278	PGSC0003DMT400029139	Conserved gene of unknown function	unknown
XLOC_022296	PGSC0003DMT400029008	ATPase	unknown
XLOC_022320	PGSC0003DMT400070613	Trehalose-6-phosphate synthase	Photosynthesis; TPS11 (TREHALOSE PHOSPHATASE/SYNTHASE 11); involved in trehalose biosynthesis
XLOC_022344	PGSC0003DMT400048241	Xyloglucan endotransglucosylase/hydrolase 9	XTR6 (XYLOGLUCAN ENDOTRANSGLUCOSYLASE/HYDROLASE 23); Involved in plant cell expansion/elongation by decorating cellulose micro fibrils
XLOC_022364	PGSC0003DMT400078987	Zinc finger family protein	Involved in zinc ion binding
XLOC_022367	PGSC0003DMT400078980	Conserved gene of unknown function	unknown
XLOC_022377	PGSC0003DMT400078959	Conserved gene of unknown function	unknown
XLOC_022425	PGSC0003DMT400094657	Midasin	MDN1 (MIDASIN 1); essential for female gametogenesis progression
XLOC_022430	PGSC0003DMT400051216	AMP dependent CoA ligase	4-COUMARATE:COA LIGASE 1 (4CL.1); involved in the last step of the general phenylpropanoid pathway
XLOC_022435	PGSC0003DMT400054215	Gene of unknown function	unknown
XLOC_022451	PGSC0003DMT400059173	Conserved gene of unknown function	unknown
XLOC_022504	PGSC0003DMT400077045	Phospholipase A2	PHOSPHOLIPASE A2-ALPHA (PLA2-ALPHA); hydrolyzes the sn-2 position of phospholipids
XLOC_022527	PGSC0003DMT400041179	Aminoadipic semialdehyde synthase	involved in lysine degradation
XLOC_022528	PGSC0003DMT400041184	Aminoadipic semialdehyde synthase	involved in lysine degradation
XLOC_022655	PGSC0003DMT400035686	Clathrin binding protein	unknown
XLOC_022800	PGSC0003DMT400011387	Conserved gene of unknown function	unknown
XLOC_022805	PGSC0003DMT400059529	Alpha/beta hydrolase	PHEOPHYTINASE (PPH); Encodes a pheophytinase that is involved in chlorophyll breakdown. Its transcript levels increase during leaf senescence and pph-1 mutants have a stay-green phenotype.
XLOC_022867	PGSC0003DMT400082751	Heat stress transcription factor HSFA9	HEAT SHOCK TRANSCRIPTION FACTOR A2 (HSFA2); Involved in response to misfolded protein accumulation in the cytosol during heat stress
XLOC_022875	PGSC0003DMT400046382	Abscisic insensitive 1B	ABA INSENSITIVE 2 (ABI2); involved in ABA signal transduction
XLOC_022878	PGSC0003DMT400041481	Vernalization independence 3	VERNALIZATION INDEPENDENCE 3 (VIP3); involved in flower timing and flower development
XLOC_022885	PGSC0003DMT400050363	Ran GTPase binding protein	unknown
XLOC_022893	PGSC0003DMT400050352	ELF4	unknown
XLOC_022936	PGSC0003DMT400035325	Kinesin NACK2	Cell cycle; NPK1-ACTIVATING KINESIN 2 (NACK2); Required for cytokinesis in pollen. In mutants, all four microspore nuclei remain within the same cytoplasm after meiosis.
XLOC_022949	PGSC0003DMT400035287	Conserved gene of unknown function	unknown
XLOC_022961	PGSC0003DMT400030682	Gamma aminobutyrate transaminase isoform1	POLLEN-PISTIL INCOMPATIBILITY 2 (POP2); mediates pollen tube guidance
XLOC_022962	PGSC0003DMT400030679	Uro-adherence factor A	response to cadmium ion
XLOC_022971	PGSC0003DMT400041159	UDP-arabinose 4-epimerase 1	HIGH SUGAR RESPONSE8 (HSR8); Involved in cell wall development
XLOC_022973	PGSC0003DMT400041155	Isoform 2 of Transcription factor PIF5	PHYTOCHROME-INTERACTING FACTOR 5 (PIF5 or PIL6); Involved in shade avoidance; seed germination in hypocotyl growth
XLOC_022975	PGSC0003DMT400041147	Pentatricopeptide repeat-containing protein	unknown
XLOC_022998	PGSC0003DMT400002445	Conserved gene of unknown function	unknown
XLOC_023001	PGSC0003DMT400044918	Flavonol synthase/flavanone 3-hydroxylase	2-oxoglutarate (2OG) and Fe(II)-dependent oxygenase superfamily protein; FUNCTIONS IN: oxidoreductase activity, acting on paired donors, with incorporation or reduction of molecular oxygen, 2-oxoglutarate as one donor, and incorporation of one atom each of oxygen into both donors, oxidoreductase activity
XLOC_023008	PGSC0003DMT400044890	Conserved gene of unknown function	unknown protein; Involvewd in vegetative to reproductive phase transition of shoot apical meristem
XLOC_023010	PGSC0003DMT400044886	Phosphofructokinase	unknown
XLOC_023023	PGSC0003DMT400044831	Mutt domain protein	NUDIX HYDROLASE HOMOLOG 2 (NUDT2); Encodes an ADP-ribose pyrophosphatase that confers enhanced tolerance to oxidative stress
XLOC_023026	PGSC0003DMT400044823	Beta 1,2 N-acetylglucosaminyltransferase	Involved in oligosaccharide biosynthetic process
XLOC_023039	PGSC0003DMT400015680	Conserved gene of unknown function	unknown
XLOC_023086	PGSC0003DMT400038852	WRKY transcription factor	WRKY6; Regulates Phosphate1 (Pho1) expression in response to low phosphate (Pi) stress, abiotic stress
XLOC_023092	PGSC0003DMT400038861	Protein kinase	MAPKKK15 (MITOGEN-ACTIVATED PROTEIN KINASE KINASE KINASE 15): regulation of apoptotic process (cell death); regulation of mitotic cell cycle; stresss-activated MAPK cascade
XLOC_023109	PGSC0003DMT400074485	Membrane-associated zinc metalloprotease isoform 1	Metalloprotease essential for plastid development
XLOC_023146	PGSC0003DMT400067353	Indole-3-acetic acid-amido synthetase GH3.6	DFL1 (DWARF IN LIGHT 1); Encodes an IAA-amido synthase that conjugates Ala, Asp, Phe, and Trp to auxin. Lines overexpressing this gene accumulate IAA-ASP and are hypersensitive to several auxins. Identified as a dominant mutation that displays shorter hypocotyls in light grown plants when compared to wild type siblings. Protein is similar to auxin inducible gene from pea (GH3)
XLOC_023154	PGSC0003DMT400093243	S-locus lectin protein kinase family protein	Involved in protein amino acid phosphorylation, recognition of pollen
XLOC_023169	PGSC0003DMT400047315	Wound induced protein	unknown
XLOC_023176	PGSC0003DMT400047339	Conserved gene of unknown function	unknown
XLOC_023181	PGSC0003DMT400047304	Axoneme-associated protein mst101	unknown
XLOC_023195	PGSC0003DMT400047281	Conserved gene of unknown function	unknown
XLOC_023200	PGSC0003DMT400047273	Conserved gene of unknown function	unknown
XLOC_023204	PGSC0003DMT400047265	RAP2	ERF DOMAIN 53 (ERF53); Abiotic stress; Regulates drought-responsive gene expressions by binding to the GCC box and/or dehydration-responsive element (DRE) in the promoter of downstream genes. Overexpression of AtERF53 driven by the CaMV35S promoter resulted in an unstable drought-tolerant phenotype in T2 transgenic plants.
XLOC_023215	PGSC0003DMT400047241	Two pore calcium channel protein 1A	Mediates a voltage-activated Ca(2+ )influx
XLOC_023225	PGSC0003DMT400082792	E3 ubiquitin-protein ligase RING1a	RING1A; Leaf development and shoot apical meristem maintenance; interact physically with CLF and LHP1 and appear to function together to repress class I KNOX gene expression
XLOC_023226	PGSC0003DMT400082795	Non-specific lipid-transfer protein	unknown
XLOC_023229	PGSC0003DMT400068949	Nucleolar GTP-binding protein	Nucleolar GTP-binding protein; Involved in ribosome biogenesis
XLOC_023235	PGSC0003DMT400024262	Conserved gene of unknown function	unknown
XLOC_023238	PGSC0003DMT400024265	DNA binding protein	GBF'S PRO-RICH REGION-INTERACTING FACTOR 1 (GPRI1); regulate chloroplast development
XLOC_023262	PGSC0003DMT400052665	Conserved gene of unknown function	unknown
XLOC_023285	PGSC0003DMT400044514	CYP72A57	CYTOCHROME P450, FAMILY 72, SUBFAMILY A, POLYPEPTIDE 15 (CYP72A15)
XLOC_023311	PGSC0003DMT400044580	Conserved gene of unknown function	unknown
XLOC_023314	PGSC0003DMT400044590	ATFP4	Heavy-metal-associated domain-containing protein; Involved in metal ion transport
XLOC_023318	PGSC0003DMT400079822	Small GTPase Rab2	RAB GTPASE HOMOLOG B1B (RAB2); Involved in ntracellular vesicle trafficking and protein transport
XLOC_023324	PGSC0003DMT400079831	UPF0497 membrane protein 11	unknown
XLOC_023334	PGSC0003DMT400071115	Glycolate oxidase	GLYCOLATE OXIDASE 1 (GOX1); modulates reactive oxygen species-mediated signal transduction during nonhost resistance; plant defense
XLOC_023342	PGSC0003DMT400071094	Gibberellin 2-oxidase	GA2OX2 (GIBBERELLIN 2-OXIDASE); Encodes a gibberellin 2-oxidase that acts on C-19 gibberellins. AtGA2OX2 expression is responsive to cytokinin and KNOX activities.
XLOC_023352	PGSC0003DMT400018297	Gene of unknown function	unknown
XLOC_023395	PGSC0003DMT400032254	ATP binding protein	Involved in protein amino acid phosphorylation
XLOC_023410	PGSC0003DMT400032288	Protein yippee	unknown
XLOC_023414	PGSC0003DMT400032307	Protein phosphatase 2C	Protein phosphatase 2C family protein; has protein serine/threonine phosphatase activity, catalytic activity
XLOC_023418	PGSC0003DMT400032317	Enolase-phosphatase E1	DEHYDRATASE-ENOLASE-PHOSPHATASE-COMPLEX 1 (DEP1); confers cadmium tolerance
XLOC_023419	PGSC0003DMT400032318	Conserved gene of unknown function	unknown
XLOC_023428	PGSC0003DMT400032335	Alpha-expansin 12	unknown
XLOC_023437	PGSC0003DMT400049665	Jasmonic acid 2	RD26 (RESPONSIVE TO DESICCATION 26); Encodes a NAC transcription factor induced in response to desiccation. It is localized to the nucleus and acts as a transcriptional activator in ABA-mediated dehydration response; abiotic stress
XLOC_023445	PGSC0003DMT400049649	Stromal membrane-associated protein	AGD5 (ARF-GAP DOMAIN 5); Regulates membrane trafficking and organ separation
XLOC_023464	PGSC0003DMT400049613	Indole-3-acetic acid-amido synthetase GH3.6	DFL1 (DWARF IN LIGHT 1); Encodes an IAA-amido synthase that conjugates Ala, Asp, Phe, and Trp to auxin. Lines overexpressing this gene accumulate IAA-ASP and are hypersensitive to several auxins.
XLOC_023468	PGSC0003DMT400049606	Conserved gene of unknown function	unknown
XLOC_023470	PGSC0003DMT400049601	Organic cation transporter	OCT4 (ORGANIC CATION/CARNITINE TRANSPORTER4); Involved in transport, transmembrane transport
XLOC_023485	PGSC0003DMT400049575	Translational initiation factor eIF1	Involved in translational initiation, translation
XLOC_023486	PGSC0003DMT400049574	Chloroplast thiazole biosynthetic protein	THI4 (THIAMINE4); Encodes a thiamine biosynthetic gene that has a dual function in thiamine biosynthesis and mitochondrial DNA damage tolerance
XLOC_023517	PGSC0003DMT400057469	Gaba(A) receptor-associated protein	ATG8C (AUTOPHAGY 8C); Involved in microtubule binding and in autophagy
XLOC_023528	PGSC0003DMT400057444	Oral cancer overexpressed protein	Involved in metabolic process
XLOC_023551	PGSC0003DMT400057391	Cysteine synthase	Pyridoxal-5'-phosphate-dependent enzyme family protein; Involved in cysteine biosynthetic process from serine, metabolic process, cellular amino acid metabolic process
XLOC_023552	PGSC0003DMT400057390	Transporter	unknown
XLOC_023556	PGSC0003DMT400057382	Histone deacetylase	SIRTUIN 1 (SRT1); have a function in the safeguard against genome instabiliy and DNA damage to ensure plant cell growth
XLOC_023559	PGSC0003DMT400057378	Conserved gene of unknown function	WYR, WYRD; Required for female gametophytic cell specification and seed development
XLOC_023564	PGSC0003DMT400057367	F-box family protein	Encodes CPR1 (Constitutive Expresser of PR Genes 1, also known as CPR30), a F-Box protein that functions as a negative regulator of defense response and targets resistance proteins.
XLOC_023576	PGSC0003DMT400057330	Conserved gene of unknown function	Involved in metal ion binding
XLOC_023579	PGSC0003DMT400057328	BTB/POZ domain-containing protein	unknown
XLOC_023586	PGSC0003DMT400057302	Ubiquitin carrier protein	unknown
XLOC_023602	PGSC0003DMT400057257	Photosystem II 10 kDa polypeptide, chloroplastic	PHOTOSYSTEM II SUBUNIT R (PSBR); Photosynthesis (PSII); Involved in the stable assembly of PSII, particularly that of the oxygen-evolving complex subunit PsbP
XLOC_023632	PGSC0003DMT400008265	Temperature-induced lipocalin'	Encodes a temperature-induced lipocalin TIL1. Involved in thermotolerance. Peripherally associated with plasma membrane; Abiotic stress
XLOC_023643	PGSC0003DMT400029041	Conserved gene of unknown function	unknown
XLOC_023648	PGSC0003DMT400029056	Potassium channel tetramerization domain-containing protein	BTB/POZ domain with WD40/YVTN repeat-like protein; Involved in potassium ion transport
XLOC_023669	PGSC0003DMT400029113	Pentatricopeptide repeat-containing protein	MEF29 (MITOCHONDRIAL RNA EDITING FACTOR 29); involved in mitochondrial RNA editing
XLOC_023694	PGSC0003DMT400029181	UDP-glucuronate 5-epimerase	GAE1 (UDP-D-GLUCURONATE 4-EPIMERASE 1); involved in pectin biosynthesis in the cell wall and affects cell wall integrity and immunity to fungi and bacteria.
XLOC_023695	PGSC0003DMT400029198	Glycine-rich protein	unknown
XLOC_023700	PGSC0003DMT400029191	Ankyrin repeat-rich protein	Encodes a RING-type E3 ligase XBAT32. Mediates the proteasomal degradation of the ethylene biosynthetic enzyme, 1-aminocyclopropane-1-carboxylate synthase 7.
XLOC_023716	PGSC0003DMT400070680	CONSTANS	COL4 (CONSTANS-LIKE 4); Involved in transcription regulation
XLOC_023732	PGSC0003DMT400048279	Hexose transporter 3	STP7 (SUGAR TRANSPORTER PROTEIN 7); Involved in transport, transmembrane transport
XLOC_023753	PGSC0003DMT400078853	F-box-containing protein 1	unknown
XLOC_023777	PGSC0003DMT400079411	Conserved gene of unknown function	unknown
XLOC_023784	PGSC0003DMT400079426	Dicyanin	BCB (BLUE COPPER BINDING PROTEIN); promotes lignin biosynthesis in response to cold stress
XLOC_023785	PGSC0003DMT400079427	Cucumber peeling cupredoxin	BCB (BLUE COPPER BINDING PROTEIN); promotes lignin biosynthesis in response to cold stress
XLOC_023789	PGSC0003DMT400079442	EPIDERMAL PATTERNING FACTOR 8	unknown
XLOC_023824	PGSC0003DMT400073956	Conserved gene of unknown function	PATHOGENESIS RELATED HOMEODOMAIN PROTEIN A (PRHA); is highly responsive to the synthetic auxin, naphthalene acetic acid
XLOC_023861	PGSC0003DMT400053339	Gene of unknown function	unknown
XLOC_023885	PGSC0003DMT400051562	Specific tissue protein 2	unknown
XLOC_023887	PGSC0003DMT400024712	Replication factor A 1, rfa1	has a role for this protein in DNA damage repair; cell cycle
XLOC_023916	PGSC0003DMT400010461	Heat shock	HEAT SHOCK PROTEIN-RELATED, SMAX1-LIKE 4 (SMXL4); required for thermotolerance
XLOC_024011	PGSC0003DMT400075162	Oligopeptide transporter	NPF6.2 (NRT1/ PTR FAMILY 6.2); response to jasmonic acid stimulus, response to wounding; plant defense
XLOC_024122	PGSC0003DMT400021734	Conserved gene of unknown function	unknown
XLOC_024126	PGSC0003DMT400022186	BLE1 protein	unknown
XLOC_024180	PGSC0003DMT400059525	Conserved gene of unknown function	unknown
XLOC_024187	PGSC0003DMT400019618	Conserved gene of unknown function	unknown
XLOC_024211	PGSC0003DMT400077454	Ectonucleotide pyrophosphatase/phosphodiesterase	Involved in metabolic process, nucleotide metabolic processes
XLOC_024221	PGSC0003DMT400034219	WD-40 repeat protein	HEAT STRESS TOLERANT DWD 1 (HTD1); Involved in heat stress signaling
XLOC_024245	PGSC0003DMT400017199	CXE carboxylesterase	CARBOXYESTERASE 20 (CXE20); Involved in metabolic processes
XLOC_024251	PGSC0003DMT400027827	Glyoxalase/bleomycin resistance protein/dioxygenase	Involved in metabolic processes
XLOC_024279	PGSC0003DMT400048984	Cysteine proteinase 3	Involved in proteolysis
XLOC_024283	PGSC0003DMT400071681	Cation:cation antiporter	CCX3 (CATION CALCIUM EXCHANGER 3); Involved in cation (K, Na and Mn) homeostasis and transport
XLOC_024305	PGSC0003DMT400035264	Sucrose sythase	Photosynthesis; SUCROSE SYNTHASE 1 (SUS1); Involved in cellulose and starch biosynthesis
XLOC_024306	PGSC0003DMT400035260	Sucrose synthase 2	Photosynthesis; SUCROSE SYNTHASE 4 (SUS4); Involved in cellulose and starch biosynthesis
XLOC_024316	PGSC0003DMT400035207	Proline-rich protein	Cell wall-plasma membrane linker protein homolog (CWLP); abiotic stress; Induced by cold treatment and is involved in adhesion of cell wall to the plasma membrane
XLOC_024322	PGSC0003DMT400031246	Late blight resistance protein	Plant defense
XLOC_024347	PGSC0003DMT400002424	Conserved gene of unknown function	unknown
XLOC_024350	PGSC0003DMT400002412	NIM1 2	NPR1-LIKE PROTEIN 3 (NPR3); Plant defense; Involved in negative regulation of defense responses against bacterial and oomycete pathogens
XLOC_024363	PGSC0003DMT400044779	NOI	RPM1-interacting protein 4; unknown function
XLOC_024397	PGSC0003DMT400015744	Downward leaf curling protein	unknown
XLOC_024405	PGSC0003DMT400015764	Conserved gene of unknown function	REDUCED HYPEROSMOLALITY, INDUCED CA2+ INCREASE 1 (OSCA1); Involved in cellular hyperosmotic response, protein tetramerization, regulation of calcium ion import, response to osmotic stress
XLOC_024412	PGSC0003DMT400001804	Receptor protein kinase	CERK1 (CHITIN ELICITOR RECEPTOR KINASE 1); Involved in the perception and transduction of the chitin oligosaccharide elicitor; plant defense
XLOC_024420	PGSC0003DMT400001784	Nitrate transporter NRT1.1	NPF6.4 (NRT1/ PTR FAMILY 6.4); Involved in oligopeptide transport
XLOC_024440	PGSC0003DMT400002789	ATP synthase subunit H protein	Photorespiration; Involved in ATP hydrolysis coupled proton transport
XLOC_024455	PGSC0003DMT400062788	Sesquiterpene synthase	TERPENE SYNTHASE 21 (TPS21); Encodes a sesquiterpene synthase involved in generating all of the group A sesquiterpenes found in floral volatile blend. Strongly expressed in the stigma.
XLOC_024484	PGSC0003DMT400067296	DNA binding protein	B-BOX DOMAIN PROTEIN 30 (BBX30); Involved in zinc ion binding
XLOC_024497	PGSC0003DMT400067274	Ccd1	response to karrikin (smoke); abiotic stress
XLOC_024510	PGSC0003DMT400067247	6-phosphogluconolactonase	6-PHOSPHOGLUCONOLACTONASE 3 (PGL3): Defense response to bacterium, oomycetes; nitrose assimilation; pentose phophate shunt; cellular response to redox state
XLOC_024511	PGSC0003DMT400067243	Mitogen-activated protein kinase kinase kinase	MAPK/ERK KINASE KINASE 1 (MAPKKK8); Mediates cold, salt, cadmium and wounding stress signalling
XLOC_024513	PGSC0003DMT400067234	USP family protein	Adenine nucleotide alpha hydrolases-like superfamily protein; response to stress
XLOC_024548	PGSC0003DMT400047169	E3 ubiquitin-protein ligase RMA1H1	RING MEMBRANE-ANCHOR 1 (RMA1); Involved in the secretory pathway. Has E3 ubiquitin ligase activity
XLOC_024558	PGSC0003DMT400068959	Ethylene-responsive transcription factor 4	ERF4 (ETHYLENE RESPONSIVE ELEMENT BINDING FACTOR 4); RAP2.5 (RELATED TO AP2 5); Acts as a negative regulator of JA-responsive defense gene expression and resistance to the necrotrophic fungal pathogen Fusarium oxysporum and antagonizes JA inhibition of root elongation.
XLOC_024565	PGSC0003DMT400024316	Conserved gene of unknown function	unknown
XLOC_024566	PGSC0003DMT400024317	Glutaredoxin-C9	GRX480; GRXC9; ROXY19; involved in Salicylic acid / Jasmonic acid cross-talk
XLOC_024586	PGSC0003DMT400052618	Class S F-box protein	CONSTITUTIVE EXPRESSER OF PR GENES 1 (CPR1); functions as a negative regulator of defense response and targets resistance proteins; plant defense
XLOC_024647	PGSC0003DMT400044721	WRKY transcription factor	EXB1 (EXCESSIVE BRANCHES1); plays pivotal roles in shoot branching by regulating both transcription of RAX genes and auxin pathways
XLOC_024648	PGSC0003DMT400044723	ATP binding protein	Involved in protein amino acid phosphorylation
XLOC_024657	PGSC0003DMT400079848	Conserved gene of unknown function	unknown
XLOC_024665	PGSC0003DMT400071059	Glutathione S-transferase T5	GLUTATHIONE S-TRANSFERASE TAU 19 (GSTU19); induced by drought stress, oxidative stress, and high doses of auxin and cytokinin; expression is upregulated by herbicide safeners such as benoxacor and fenclorim
XLOC_024669	PGSC0003DMT400071048	9-cis-epoxycarotenoid dioxygenase	NCED3 (NINE-CIS-EPOXYCAROTENOID DIOXYGENASE 3); Involved in biosynthesis of abscisic acid. Regulated in response to drought and salinity stresses
XLOC_024672	PGSC0003DMT400071043	Gibberellin 2-oxidase	GA2OX2 (GIBBERELLIN 2-OXIDASE); Encodes a gibberellin 2-oxidase that acts on C-19 gibberellins. AtGA2OX2 expression is responsive to cytokinin and KNOX activities.
XLOC_024678	PGSC0003DMT400018236	Acetolactate synthase	ACETOLACTATE SYNTHASE (ALS); Involved in valine and isoleucine biosynthesis
XLOC_024681	PGSC0003DMT400018243	Solanesyl diphosphate synthase	SOLANESYL DIPHOSPHATE SYNTHASE 1 (SPS1); Involved in synthesis of the isoprenoid side chain of either plastoquinone or ubiquinone
XLOC_024693	PGSC0003DMT400018277	Conserved gene of unknown function	TBL41 (TRICHOME BIREFRINGENCE-LIKE 41); involved in the synthesis and deposition of secondary wall cellulose, presumably by influencing the esterification state of pectic polymers
XLOC_024694	PGSC0003DMT400018281	Conserved gene of unknown function	unknown
XLOC_024702	PGSC0003DMT400018290	Multiprotein bridging factor 1c	MBF1B (MULTIPROTEIN BRIDGING FACTOR 1B); response to ethylene stimulus; positive regulation of transcription; DNA binding
XLOC_024715	PGSC0003DMT400032376	Sodium/calcium exchanger family protein	NA+/CA2+ EXCHANGER (NCL); participates in the maintenance of Ca 2+ homeostasis
XLOC_024718	PGSC0003DMT400032384	Ring finger protein	unknown
XLOC_024742	PGSC0003DMT400032434	Disease resistance protein (TIR class)	CIP7 (COP1-INTERACTING PROTEIN 7); Positive regulator of light-regulated genes
XLOC_024746	PGSC0003DMT400049563	Mpv17 / PMP22 family protein	unknown
XLOC_024751	PGSC0003DMT400049553	C-type cytochrome biogenesis protein	CCDA; required for the transfer of reducing equivalents from stroma to thylakoid lumen
XLOC_024754	PGSC0003DMT400049549	Cytoplasmic dynein light chain	Dynein light chain type 1 family protein; Involved in microtubule-based process
XLOC_024769	PGSC0003DMT400049495	Organic cation transporter	OCT4 (ORGANIC CATION/CARNITINE TRANSPORTER4); Involved in transport, transmembrane transport
XLOC_024770	PGSC0003DMT400049493	GRAS2	PAT1 (PHYTOCHROME A SIGNAL TRANSDUCTION 1); Response to far-red light and appears to act early in the phytochrome A signaling pathway
XLOC_024784	PGSC0003DMT400049479	Fertilization-independent endosperm protein	FERTILIZATION-INDEPENDENT ENDOSPERM 1 (FIE1); Encodes a protein similar to the transcriptional regular of the animal Polycomb group and is involved in regulation of establishment of anterior-posterior polar axis in the endosperm and repression of flowering during vegetative phase. Mutation leads endosperm to develop in the absence of fertilization and flowers to form in seedlings and non-reproduc…
XLOC_024819	PGSC0003DMT400057196	SUI1 B protein	Translation initiation factor SUI1 family protein; Involved in translational initiation, translation
XLOC_024837	PGSC0003DMT400057150	Lipopolysaccharide-binding protein	unknown
XLOC_024852	PGSC0003DMT400057119	Chromosome-associated kinesin KIF4A	Microtubule motor kinesin PAKRP1/Kinesin-12A; serve as linkers of the plus ends of antiparallel microtubules in the phragmoplast
XLOC_024864	PGSC0003DMT400057089	Zinc transporter	ZIP2 (ZRT/IRT-LIKE PROTEIN 2); Involved in copper and zinc ions transport
XLOC_024885	PGSC0003DMT400057016	Conserved gene of unknown function	unknown
XLOC_024896	PGSC0003DMT400056985	Chaperone protein DNAj	DJC66 (DNA J PROTEIN C66); Involved in heat shock response; protein folding
XLOC_024918	PGSC0003DMT400056916	Salicylic acid-induced protein 19	NAC022 (NAC DOMAIN CONTAINING PROTEIN 22); involved in shoot apical meristem formation and auxin-mediated lateral root formation
XLOC_024920	PGSC0003DMT400056911	Conserved gene of unknown function	unknown
XLOC_024934	PGSC0003DMT400056868	2,4-dienoyl-CoA reductase	Short-chain dehydrogenase-reductase B (SDRB); Involved in oxidation reduction, metabolic process
XLOC_024964	PGSC0003DMT400032630	Conserved gene of unknown function	unknown
XLOC_024983	PGSC0003DMT400052795	Transferase	unknown
XLOC_025021	PGSC0003DMT400067606	Conserved gene of unknown function	unknown
XLOC_025043	PGSC0003DMT400038493	BZIP transcription factor bZIP16	BZIP protein BZO2H2; Involved in regulation of transcription, cellular response to glucose stimulus, sequence-specific DNA binding, nucleus, protein homo and hetero dimerization activity
XLOC_025049	PGSC0003DMT400038477	Phosphatidylinositol synthase	CDP-diacylglycerol--inositol 3-phosphatidyltransferase 2 (PIS2); Involved in phosphatidylinositol biosynthetic process
XLOC_025081	PGSC0003DMT400045973	Syntaxin	SYNTAXIN OF PLANTS 22 (SYP22); required for vacuolar assembly
XLOC_025114	PGSC0003DMT400014826	Conserved gene of unknown function	unknown
XLOC_025121	PGSC0003DMT400014840	Brain protein 44	unknown
XLOC_025133	PGSC0003DMT400014873	Valacyclovir hydrolase	unknown
XLOC_025137	PGSC0003DMT400014889	Conserved gene of unknown function	Haloacid dehalogenase-like hydrolase (HAD) superfamily protein; Involved in metabolic process
XLOC_025144	PGSC0003DMT400037884	GRAS family transcription factor	SGR7 (SHOOT GRAVITROPISM 7); SHORT ROOT (SHR); Involved in radial organization of the root and shoot axial organs. Essential for normal shoot gravitropism
XLOC_025273	PGSC0003DMT400049024	F-box protein	unknown
XLOC_025297	PGSC0003DMT400040977	EIN3-binding F-box protein 1	EBF1 (EIN3-BINDING F BOX PROTEIN 1); Represses ethylene response
XLOC_025312	PGSC0003DMT400028158	Lipoxygenase	LIPOXYGENASE 1 (LOX1); Plant defense; confers resistance Xanthomonas campestris
XLOC_025326	PGSC0003DMT400068521	Major latex	MAJOR LATEX PROTEIN LIKE 43 (MLP43); response to biotic stimulus, defense response
XLOC_025334	PGSC0003DMT400002520	Gene of unknown function	unknown
XLOC_025355	PGSC0003DMT400076868	Conserved gene of unknown function	unknown
XLOC_025463	PGSC0003DMT400077465	Conserved gene of unknown function	unknown
XLOC_025525	PGSC0003DMT400021142	Class II small heat shock protein Le-HSP17.6	17.6 kDa class II heat shock protein (HSP17.6II); Involved in heat shock response
XLOC_025530	PGSC0003DMT400021160	Ran binding protein-1	RAN BINDING PROTEIN 1 (RANBP1); plays an important role in the regulation of cellular mitosis and the auxin signalling pathway
XLOC_025549	PGSC0003DMT400021189	C2H2L domain class transcription factor	IDD3 (INDETERMINATE DOMAIN 3); it is positively involved in gibberellin signaling
XLOC_025560	PGSC0003DMT400076967	Kinase family protein	Protein kinase superfamily protein; Involved in protein amino acid phosphorylation
XLOC_025579	PGSC0003DMT400035909	Gene of unknown function	unknown
XLOC_025589	PGSC0003DMT400065466	Serine/threonine-protein kinase	ATAURORA1 (AUR1); Involed in cell division
XLOC_025613	PGSC0003DMT400074940	Receptor protein kinase CLAVATA1	Shoot apical meristem; SKM1 (STERILITY-REGULATING KINASE MEMBER 1); transmembrane receptor protein tyrosine kinase signaling pathway, protein amino acid phosphorylation
XLOC_025638	PGSC0003DMT400074812	Conserved gene of unknown function	unknown
XLOC_025665	PGSC0003DMT400065644	Non-specific lipid-transfer protein	LIPID TRANSFER PROTEIN 3 (LTP3); LTP3 acts as a target of MYB96 to be involved in plant tolerance to freezing and drought stress
XLOC_025679	PGSC0003DMT400005782	Conserved gene of unknown function	unknown
XLOC_025700	PGSC0003DMT400037555	Conserved gene of unknown function	unknown
XLOC_025750	PGSC0003DMT400075959	Ring finger protein	unknown
XLOC_025753	PGSC0003DMT400075963	Beta-1,3-galactosyltransferase sqv-2	Galactosyltransferase family protein; Involved in protein amino acid glycosylation
XLOC_025769	PGSC0003DMT400076016	Ribosomal protein S6	RIBOSOMAL PROTEIN S6 (RPS6); Essential for gametogenesis
XLOC_025775	PGSC0003DMT400076035	Conserved gene of unknown function	unknown
XLOC_025781	PGSC0003DMT400076049	Conserved gene of unknown function	RECEPTOR LIKE PROTEIN 6 (RLP6); Involved in signal transduction; defense response
XLOC_025854	PGSC0003DMT400079266	Ubiquitin-fold modifier 1	CCP2 (CONSERVED IN CILIATED SPECIES AND IN THE LAND PLANTS 2); Acts as putative inorganic carbon transporters; involved in seed germination
XLOC_025867	PGSC0003DMT400024123	Disease resistance protein RGA4	Disease resistance RPP13 1; Involved in apoptosis, defense response
XLOC_025874	PGSC0003DMT400024125	Conserved gene of unknown function	unknown
XLOC_025908	PGSC0003DMT400045210	BHLH071	BETA HLH PROTEIN 71 (BHLH071); Involved in transcription regulation
XLOC_025924	PGSC0003DMT400062263	Transporter	Vacuolar protein sorting 55 (VPS55) family protein; Involved in transport
XLOC_025937	PGSC0003DMT400004686	Beta-amylase PCT-BMYI	BAM3 (BETA-AMYLASE 3); Involved in maltose catabolism during cold shock
XLOC_025938	PGSC0003DMT400004684	Novel plant snare	NOVEL PLANT SNARE 11 (NPSN11); required for the formation of the cell plate; cell cycle
XLOC_025947	PGSC0003DMT400067430	Conserved gene of unknown function	unknown
XLOC_025954	PGSC0003DMT400067456	Major pollen allergen Ory s 1	EXLB1 (expansin-like B1); Involved in sexual reproduction, unidimensional cell growth, plant-type cell wall loosening
XLOC_025956	PGSC0003DMT400067459	Major pollen allergen Ory s 1	EXLB1 (expansin-like B1); Involved in sexual reproduction, unidimensional cell growth, plant-type cell wall loosening
XLOC_025960	PGSC0003DMT400067463	Small GTP-binding protein	RAB GTPASE HOMOLOG 1C (RAB1C); plays important roles in pollen development, germination and tube elongation.
XLOC_025977	PGSC0003DMT400067489	MybSt1	MYB HYPOCOTYL ELONGATION-RELATED (MYBH); Encodes a circadian-regulated transcription factor which specifically controls cell expansion during leaf development by controlling ROS homeostasis
XLOC_026000	PGSC0003DMT400012257	Pepsin A	Involved in proteolysis
XLOC_026009	PGSC0003DMT400012239	Microtubule associated protein	Autophagy 8f (ATG8F); Involved in autophagy, cellular response to nitrogen starvation, protein transport
XLOC_026027	PGSC0003DMT400012210	Auxin-induced protein X10A	SAUR59 (SMALL AUXIN UPREGULATED RNA 59); responsde to auxin
XLOC_026032	PGSC0003DMT400012206	Protease inhibitor/seed storage/lipid transfer protein family protein	unknown
XLOC_026045	PGSC0003DMT400010106	UDP-D-glucuronate 4-epimerase 5	GAE5 (UDP-D-GLUCURONATE 4-EPIMERASE 5); Involved in the synthesis of the negatively charged monosaccharide that forms the backbone of pectic cell wall components; Response to water and phosphate stress
XLOC_026052	PGSC0003DMT400010096	Pentatricopeptide repeat-containing protein	unknown
XLOC_026060	PGSC0003DMT400010084	Stress-associated protein 6	SAP7 (STRESS-ASSOCIATED PROTEIN 7); stress response
XLOC_026100	PGSC0003DMT400058544	Cytochrome P450	CYTOCHROME P450, FAMILY 76, SUBFAMILY C, POLYPEPTIDE 2 (CYP76C2)
XLOC_026109	PGSC0003DMT400007855	Calmodulin binding protein	IQ-domain 22 (IQD22); Response to gibberellin stimulus; calmodulin binding
XLOC_026111	PGSC0003DMT400007865	Osmotin	Osmotin-like protein (OSM34); Response to bacetrium, fungus, salt stress
XLOC_026115	PGSC0003DMT400007870	Osmotin	Osmotin-like protein (OSM34); Response to bacetrium, fungus, salt stress
XLOC_026125	PGSC0003DMT400032164	Serine/threonine-protein kinase RIO1	unknown
XLOC_026127	PGSC0003DMT400032160	Copper-transporting atpase p-type	HEAVY METAL ATPASE 5 (HMA5); Involved in copper detoxification
XLOC_026129	PGSC0003DMT400032154	Phospholipid hydroperoxide glutathione peroxidase	Response to oxidative stress; cadmium ions, salyt stress; cellular oxidant detoxification
XLOC_026136	PGSC0003DMT400032139	BHLH transcription factor JAF13	GL3 (GLABRA 3); Involved in trichome initiation
XLOC_026180	PGSC0003DMT400032056	Centromeric protein E	CIP1 (COP1-INTERACTIVE PROTEIN 1); Mediate light control of COP1 activity
XLOC_026185	PGSC0003DMT400032048	98b	3XHIGH MOBILITY GROUP-BOX2 (3XHMG-BOX2); Interacts with mitotic and meiotic chromosomes
XLOC_026187	PGSC0003DMT400032043	Avr9/Cf-9 rapidly elicited protein 194	unknown
XLOC_026192	PGSC0003DMT400032034	Keratin-associated protein 6-2	DEFECTIVELY ORGANIZED TRIBUTARIES 1 (DOT1); Encodes a glycine rich protein that is involved in leaf vascular patterning. dot1 mutants have an aberrant open-class venation pattern in leaves and cotyledons, as well as several other leaf development defects
XLOC_026198	PGSC0003DMT400032022	Ubiquitin-protein ligase	unknown
XLOC_026202	PGSC0003DMT400032007	Conserved gene of unknown function	unknown
XLOC_026204	PGSC0003DMT400032004	Eukaryotic translation initiation factor 3 subunit 10	unknown
XLOC_026209	PGSC0003DMT400031994	UDP-glucose 4-epimerase	UDP-D-glucose 4-epimerase 2; Involved in growth and cell wall carbohydrate biosynthesis
XLOC_026217	PGSC0003DMT400031984	Cell division protein isolog	FTSH INACTIVE PROTEASE 1 (FTSHI1); Functions in chloroplast biogenesis and division
XLOC_026230	PGSC0003DMT400031942	Transcription factor	NIN LIKE PROTEIN 7 (NLP7); Modulates nitrate sensing and metabolism; drought stress tolerance
XLOC_026246	PGSC0003DMT400031910	YS1	YELLOW STRIPE LIKE 1 (YSL1); developmental process involved in reproduction including anther and embryo development, ion transport, iron chelate transport, iron ion homeostasis, oligopeptide transport, response to iron ion, seed development, transmembrane transport
XLOC_026256	PGSC0003DMT400031888	Electron transporter	Photorespiration; Glutaredoxin family protein; Involved in N-terminal protein myristoylation, cell redox homeostasis
XLOC_026288	PGSC0003DMT400032497	Lipid binding protein	unknown
XLOC_026347	PGSC0003DMT400067656	CONSTANS	CONSTANS-like 5 (COL5); Involved in regulation of transcription
XLOC_026352	PGSC0003DMT400067670	Ring finger protein	unknown
XLOC_026449	PGSC0003DMT400002946	FK506-binding protein	unknown
XLOC_026473	PGSC0003DMT400014953	AP2/ERF domain-containing transcription factor	Ethylene-responsive transcription factor (ERF061); Involved in ethylene signaling; stress response; transcription regulation
XLOC_026532	PGSC0003DMT400064939	Conserved gene of unknown function	BT3 (BTB AND TAZ DOMAIN PROTEIN 3); Involved in female gametophyte development
XLOC_026533	PGSC0003DMT400064942	Integrin-linked protein kinase	Integrin-linked protein kinase family; Involved in regulation of signal transduction, protein amino acid phosphorylation
XLOC_026535	PGSC0003DMT400064952	Zinc finger (Ran-binding) family protein	unknown
XLOC_026654	PGSC0003DMT400040969	IDS4	SPX domain gene 2 (SPX2); Involved in cellular response to phosphate starvation
XLOC_026686	PGSC0003DMT400038438	Steroid binding protein	unknown
XLOC_026963	PGSC0003DMT400005613	Ferrochelatase	FC1 (FERROCHELATASE 1); Involved in heme biosynthesis in non-photosynthetic tissues and induced by oxidative stress in photosynthetic tissues to supply heme for defensive hemoproteins
XLOC_026966	PGSC0003DMT400035924	Vacoular processing enzyme 1	GAMMA VACUOLAR PROCESSING ENZYME (GAMMA-VPE); They are essential in processing seed storage proteins and for mediating the susceptible response of toxin-induced cell death
XLOC_026977	PGSC0003DMT400035938	Clathrin interactor	EPSIN1 plays an important role in the vacuolar trafficking of soluble proteins
XLOC_026981	PGSC0003DMT400065463	C3HL domain class transcription factor	ZINC FINGER PROTEIN 1 (TZF1); Involved in RNA turnover
XLOC_026995	PGSC0003DMT400011430	Lysophospholipase	unknown
XLOC_027023	PGSC0003DMT400024847	Aquaglyceroporin (Tonoplast intrinsic protein (Tipa))	TIP4;1 (TONOPLAST INTRINSIC PROTEIN 4;1); Involved in transport, transmembrane transport
XLOC_027027	PGSC0003DMT400074804	Mta/sah nucleosidase	unknown
XLOC_027067	PGSC0003DMT400083853	CID5/IPD1	unknown
XLOC_027069	PGSC0003DMT400083856	Conserved gene of unknown function	unknown
XLOC_027078	PGSC0003DMT400037619	BZIP protein	unknown
XLOC_027092	PGSC0003DMT400028105	Aspartate aminotransferase	ASP3 (ASPARTATE AMINOTRANSFERASE 3); Involved in aspartate biosynthesis and nitrogen metabolism
XLOC_027112	PGSC0003DMT400038282	N-hydroxycinnamoyl-CoA:tyramine N-hydroxycinnamoyl transferase THT7-8	N-ACETYLTRANSFERASE ACTIVITY 1 (NATA1); Involved in plant defense; levels of it are increased in response to methyl jasmonate and ABA
XLOC_027158	PGSC0003DMT400048694	Conserved gene of unknown function	unknown
XLOC_027194	PGSC0003DMT400053646	Conserved gene of unknown function	unknown
XLOC_027206	PGSC0003DMT400004980	Carotenoid cleavage dioxygenase 4	NCED4 (NINE-CIS-EPOXYCAROTENOID DIOXYGENASE 4); Involved in ABA, gibberellin, and ethylene biosynthesis
XLOC_027208	PGSC0003DMT400019710	Alternative oxidase	ALTERNATIVE OXIDASE 1A (AOX1A); transfers electrons from the ubiquinone pool to oxygen without energy conservations
XLOC_027308	PGSC0003DMT400045164	Zinc-binding protein	unknown
XLOC_027309	PGSC0003DMT400045162	Conserved gene of unknown function	unknown
XLOC_027312	PGSC0003DMT400045156	Abscisic acid receptor PYL1	PYL1 (PYR1-LIKE 1); RCAR12 (REGULATORY COMPONENTS OF ABA RECEPTOR 12); Functions as ABA receptor
XLOC_027334	PGSC0003DMT400004660	Major pollen allergen Ory s 1	EXLB1 (expansin-like B1); Involved in sexual reproduction, unidimensional cell growth, plant-type cell wall loosening
XLOC_027365	PGSC0003DMT400067507	Conserved gene of unknown function	unknown
XLOC_027366	PGSC0003DMT400067509	Bax inhibitor	AX INHIBITOR 1 (BI-1); Functions as an attenuator of biotic and abiotic types of cell death
XLOC_027369	PGSC0003DMT400067516	50S ribosomal protein L19-2, chloroplastic	Ribosomal protein L19 family protein; Involved in translation, ribosome biogenesis
XLOC_027381	PGSC0003DMT400067539	Homeobox-leucine zipper protein	HOMEOBOX PROTEIN 2 (HB-2); Involved in cell expansion and cell proliferation and in the response to auxin
XLOC_027390	PGSC0003DMT400012159	GEM 5	GEM-RELATED 5 (GER5); Involved in hormone mediated regulation of seed germination/dormancy
XLOC_027408	PGSC0003DMT400089643	Arachidonic acid-induced DEA1	Plant defense; Functions in lipid binding
XLOC_027424	PGSC0003DMT400012072	Conserved gene of unknown function	unknown
XLOC_027434	PGSC0003DMT400010023	C-4 methyl sterol oxidase	SMO1-2 (STEROL C4-METHYL OXIDASE 1-2); involved in sterols biosynthesis
XLOC_027442	PGSC0003DMT400010014	Amino acid binding protein	unknown
XLOC_027456	PGSC0003DMT400058555	Green flesh protein	NON-YELLOWING 1 (NYE1); SGR1 (STAY-GREEN 1); plays an important regulatory role in chlorophyll degradation during senescence by modulating pheophorbide a oxygenase activity
XLOC_027474	PGSC0003DMT400007879	GRAS family transcription factor	transcription factor involved in plant growth and development
XLOC_027481	PGSC0003DMT400007897	UDP-Glc-4-epimerase	UDP-D-GLUCOSE/UDP-D-GALACTOSE 4-EPIMERASE 1 (UGE1); Responsive to stress
XLOC_027483	PGSC0003DMT400007904	Ethylene-responsive proteinase inhibitor 1	unknown
XLOC_027484	PGSC0003DMT400007905	Osmotin	Osmotin-like protein (OSM34); Response to bacetrium, fungus, salt stress
XLOC_027494	PGSC0003DMT400031861	ATP binding protein	unknown
XLOC_027507	PGSC0003DMT400031825	2-deoxyglucose-6-phosphate phosphatase	Haloacid dehalogenase-like hydrolase (HAD) superfamily protein; Involved in metabolic process
XLOC_027510	PGSC0003DMT400031817	Kinesin heavy chain	Cell cycle; Involved in microtubule-based movement
XLOC_027516	PGSC0003DMT400031801	Conserved gene of unknown function	unknown
XLOC_027533	PGSC0003DMT400031763	Endo-1,4-beta-glucanase	Glycosyl hydrolase 9B14 (GH9B14); Involved in carbohydrate metabolic process
XLOC_027563	PGSC0003DMT400031685	AP2 domain-containing transcription factor 9	Ethylene-responsive transcription factor (ERF061); Involved in ethylene signaling; stress response; transcription regulation
XLOC_027571	PGSC0003DMT400031670	Conserved gene of unknown function	unknown
XLOC_027583	PGSC0003DMT400031653	N-rich protein	DCD (Development and Cell Death) domain protein' Involved in development and programmed cell death; cell cycle
XLOC_027603	PGSC0003DMT400031575	Calmodulin binding protein	unknown
XLOC_027610	PGSC0003DMT400091456	Translation initiation factor	unknown
XLOC_027625	PGSC0003DMT400021880	ATP binding protein	BASIC PROLINE-RICH PROTEIN 1 (BPP1); Involved in formation of transverse microtubule arrays
XLOC_027664	PGSC0003DMT400052405	17.5 kDa class I heat shock protein	unknown
XLOC_027665	PGSC0003DMT400030603	18.5 kDa class I heat shock protein	HEAT SHOCK PROTEIN 18.2 (HSP18.2); response to heat shock
XLOC_027674	PGSC0003DMT400005556	Glutathione S-transferase	GLUTATHIONE S-TRANSFERASE TAU 8 (GSTU8); response to cadmium ion; Involved in detoxification process
XLOC_027715	PGSC0003DMT400022823	Small GTP-binding protein	RAB GTPASE HOMOLOG 8 (RAB8); Involved in endocytosis; membrane and cargo trafficking; vesicle mediated transport
XLOC_027716	PGSC0003DMT400022826	Nodulin	unknown
XLOC_027732	PGSC0003DMT400022875	Conserved gene of unknown function	unknown
XLOC_027734	PGSC0003DMT400022881	Magnesium ion binding protein	4'-phosphopantetheinyl transferase; Involved in secondary metabolism and induction of plant defense responses
XLOC_027747	PGSC0003DMT400022920	DNA binding protein	unknown
XLOC_027823	PGSC0003DMT400009949	PGPD14	CHY ZINC-FINGER AND RING PROTEIN 1 (CHYR1); Involved in stomatal aperture development
XLOC_027850	PGSC0003DMT400055525	Cytokinin riboside 5'-monophosphate phosphoribohydrolase LOG3	LOG4 (LONELY GUY 4); Cytokinine biosysnthesis at shoot apical meristem in L1 layer of cells
XLOC_027858	PGSC0003DMT400004458	Zinc finger family protein	unknown
XLOC_027859	PGSC0003DMT400004449	Protein containing C-terminal RING-finger	unknown
XLOC_027882	PGSC0003DMT400005078	Hsp20/alpha crystallin family protein	Heat shock response
XLOC_027946	PGSC0003DMT400030785	ATP binding protein	WAK2 (WALL-ASSOCIATED KINASE 2); Induced by salicylic acid; Mutants exhibit a loss of cell expansion and dependence on sugars and salts for seedling growth, affecting the expression and activity of vacuolar invertase.
XLOC_028012	PGSC0003DMT400068341	Class III peroxidase	PEROXIDASE 52 (PRX52); Involved in lignin biosynthesis. Loss of function mutations show abnormal development of xylem fibers
XLOC_028019	PGSC0003DMT400068336	Conserved gene of unknown function	Saposin B domain-containing protein; Involed in lipid metabolic process
XLOC_028131	PGSC0003DMT400013837	Gene of unknown function	Auxin-responsive family protein
XLOC_028154	PGSC0003DMT400036221	Conserved gene of unknown function	unknown
XLOC_028168	PGSC0003DMT400014179	Transcription factor	ILI1 binding bHLH 1 (IBH1); Involved in regulation of transcription
XLOC_028246	PGSC0003DMT400034304	Zinc knuckle family protein	unknown
XLOC_028293	PGSC0003DMT400011181	Translation initiation factor if-2	Involved in translation
XLOC_028402	PGSC0003DMT400045570	Binding protein	Involved in zinc ion binding
XLOC_028492	PGSC0003DMT400025225	Synaptotagmin	unknown
XLOC_028497	PGSC0003DMT400022107	Multidrug resistance protein ABC transporter family	ATP-BINDING CASSETTE C5 (ABCC5); plays a role in guard cell signaling and phytate storage
XLOC_028520	PGSC0003DMT400002495	Phenazine biosynthesis protein	D-AMINO ACID RACEMASE2 (DAAR2); Involved in biosynthesis
XLOC_028529	PGSC0003DMT400033569	Anthocyanin 1	TRANSPARENT TESTA 8 (TT8); Involved in regulation of flavonoid pathways, namely proanthocyanidin and anthocyanin biosynthesis
XLOC_028537	PGSC0003DMT400049841	Ribosome-recycling factor, chloroplastic	Has a role in the chloroplast development and eary stages of embryo development
XLOC_028539	PGSC0003DMT400049837	WD-repeat protein	unknown
XLOC_028540	PGSC0003DMT400049836	40S ribosomal protein S24	Ribosomal protein S24e family protein; Involed in translation, ribosome biogenesis
XLOC_028549	PGSC0003DMT400049815	ATP binding protein	unknown
XLOC_028566	PGSC0003DMT400049773	Conserved gene of unknown function	unknown
XLOC_028623	PGSC0003DMT400009693	Conserved gene of unknown function	unknown
XLOC_028630	PGSC0003DMT400009700	FLU	FLU (FLUORESCENT IN BLUE LIGHT); Involved in chlorophyll biosynthesis
XLOC_028632	PGSC0003DMT400009701	Endo-1,3-1,4-beta-d-glucanase	alpha/beta-Hydrolases superfamily protein; response to salt stress
XLOC_028666	PGSC0003DMT400043402	Conserved gene of unknown function	unknown
XLOC_028678	PGSC0003DMT400029527	Phototropic-responsive NPH3 family protein	Phototropic-responsive NPH3 family protein; response to light stimulus, pollen tube growth
XLOC_028703	PGSC0003DMT400081309	Protein induced upon tuberization	LEA5 (late embryogenesis abundant like protein); Also known as SENESCENCE-ASSOCIATED GENE 21 (SAG21); Has a role on oxidative stress tolerance.
XLOC_028745	PGSC0003DMT400019872	Centromere protein	NET1A (NETWORKED 1A); Cell cycle; proteins that potentially couples different membranes to the actin cytoskeleton in plant cells
XLOC_028746	PGSC0003DMT400019870	Heat shock protein 70 (HSP70)-interacting protein	TETRATRICOPEPTIDE REPEAT 3 (TPR3); Involved in biotic and abiotic stresses
XLOC_028766	PGSC0003DMT400048741	Sulfate adenylyltransferase	ATP SULFURYLASE 1 (ATPS1); Involved in selenium metabolism
XLOC_028772	PGSC0003DMT400015562	CYP72A56	CYTOCHROME P450, FAMILY 72, SUBFAMILY A, POLYPEPTIDE 15 (CYP72A15)
XLOC_028796	PGSC0003DMT400031529	Gene of unknown function	unknown
XLOC_028798	PGSC0003DMT400044462	Photosystem II D2 protein	PHOTOSYSTEM II REACTION CENTER PROTEIN D (PSBD); PSIID2 protein; photosynthesis
XLOC_028813	PGSC0003DMT400044439	1-aminocyclopropane-1-carboxylate oxidase homolog	Ethylene biosynthesis
XLOC_028825	PGSC0003DMT400044398	Desacetoxyvindoline 4-hydroxylase	Ethylene biosynthesis
XLOC_028827	PGSC0003DMT400044388	UPF0497 membrane protein	unknown
XLOC_028839	PGSC0003DMT400044370	Inorganic phosphate transporter 1	PHOSPHATE TRANSPORTER 1;4 (PHT1;4); Response to ABA; phosphate uptake in phosphate deprived plants
XLOC_028840	PGSC0003DMT400044368	Transmembrane protein	PHOSPHATE TRANSPORTER 1;4 (PHT1;4); Response to ABA; phosphate uptake in phosphate deprived plants
XLOC_028861	PGSC0003DMT400044311	Nucleolar GTP-binding protein	PDE318 (PIGMENT DEFECTIVE 318); Involved in ferrous ion transport
XLOC_028886	PGSC0003DMT400003933	Beta-amylase	BAM1 (BETA-AMYLASE 1); Response to water stress; starch catabolic process
XLOC_028901	PGSC0003DMT400030275	AG-motif binding protein-2	GATA TRANSCRIPTION FACTOR 1 (GATA1); Involved in circadian rhythm, regulation of light-responsive genes
XLOC_028958	PGSC0003DMT400091740	Conserved gene of unknown function	L-TYPE LECTIN RECEPTOR KINASE S.2 (LECRK-S.2); Involved in protein amino acid phosphorylation
XLOC_028964	PGSC0003DMT400067920	UPA22	unknown
XLOC_028966	PGSC0003DMT400067925	ATP binding	EMB2597 (EMBRYO DEFECTIVE 2597); NO VEIN (NOV); required for leaf vascular development, cellular patterning and stem cell maintenance in the root meristem, as well as for cotyledon outgrowth and separation. nov mutations affect many aspects of auxin-dependent development without directly affecting auxin perception
XLOC_028974	PGSC0003DMT400067935	Conserved gene of unknown function	unknown
XLOC_028979	PGSC0003DMT400062598	DnaJ isoform	DJC26 (DNA J PROTEIN C26); Response to heat shock
XLOC_028995	PGSC0003DMT400056288	Conserved gene of unknown function	unknown
XLOC_029015	PGSC0003DMT400080941	Gene of unknown function	unknown
XLOC_029016	PGSC0003DMT400080940	Plus agglutinin	unknown
XLOC_029019	PGSC0003DMT400080944	Glycine-rich protein	unknown
XLOC_029077	PGSC0003DMT400055682	Wiscott-Aldrich syndrome, C-terminal	RIC4 (ROP-INTERACTIVE CRIB MOTIF-CONTAINING PROTEIN 4); is involved in pollen tube growth and function, and exocytosis in the pollen tube tip
XLOC_029089	PGSC0003DMT400017097	RelA-SpoT RSH1	RELA/SPOT HOMOLOG 1 (RSH1); Response to wounding; plant defense
XLOC_029093	PGSC0003DMT400021904	FAD binding domain containing protein	GULLO6 (L-GULONO-1,4-LACTONE ( L -GULL) OXIDASE 6); Involved in oxidation reduction
XLOC_029127	PGSC0003DMT400052464	Receptor protein kinase	BRASSINOSTEROID-SIGNALING KINASE 5 (BSK5); Involved in protein amino acid phosphorylation
XLOC_029139	PGSC0003DMT400005545	Glutathion S-transferase	GLUTATHIONE S-TRANSFERASE TAU 8 (GSTU8); response to cadmium ion; Involved in detoxification process
XLOC_029146	PGSC0003DMT400005529	Conserved gene of unknown function	SALT INDUCED SERINE RICH (SIS); involved in salt tolerance; abiotic stress
XLOC_029161	PGSC0003DMT400022950	Aldo-keto reductase family 4 member C10	AKR4C10 (ALDO-KETO REDUCTASE FAMILY 4 MEMBER C10); Involved in oxidation reduction
XLOC_029184	PGSC0003DMT400023008	Protein kinase	NAK; Regulation of plant growth and development
XLOC_029186	PGSC0003DMT400023016	Metallothionein	METALLOTHIONEIN-1 (MT-1); detoxifies excess copper and other metals, limiting oxidative damage
XLOC_029194	PGSC0003DMT400023038	RING-H2 finger protein ATL2J	unknown
XLOC_029205	PGSC0003DMT400023055	Eukaryotic translation initiation factor 3 subunit A	Encodes a subunit of eukaryotic initiation factor 3 (eIF3), a multisubunit complex that is required for binding of mRNA to 40 S ribosomal subunits, stabilization of ternary complex binding to 40 S subunits, and dissociation of 40 and 60 S subunits
XLOC_029223	PGSC0003DMT400023089	Conserved gene of unknown function	unknown
XLOC_029228	PGSC0003DMT400023094	Bipolar kinesin KRP-130	Cell cycle; P-loop containing nucleoside triphosphate hydrolases superfamily protein; Involved in microtubule-based movement
XLOC_029230	PGSC0003DMT400023099	Desacetoxyvindoline 4-hydroxylase	Ethylene biosynthesis
XLOC_029231	PGSC0003DMT400023101	Desacetoxyvindoline 4-hydroxylase	Ethylene biosynthesis
XLOC_029258	PGSC0003DMT400006957	Stress-associated protein 8	unknown
XLOC_029290	PGSC0003DMT400007050	Cellulose synthase-like A1	CELLULOSE SYNTHASE LIKE A9 (CSLA09); encodes a beta-mannan synthase that is required for agrobacterium-mediated plant genetic transformation involves a complex interaction between the bacterium and the host plant
XLOC_029292	PGSC0003DMT400007053	Conserved gene of unknown function	Response to oxidative stress, anaerobic respiration
XLOC_029299	PGSC0003DMT400007060	Homeodomain	Transcription regulation
XLOC_029301	PGSC0003DMT400007064	Conserved gene of unknown function	unknown
XLOC_029332	PGSC0003DMT400009860	Xyloglucan endotransglucosylase/hydrolase 12	XTH32 (XYLOGLUCAN ENDOTRANSGLUCOSYLASE/HYDROLASE 32; Involved in cell wall biogenesis, cell wall organization; carbohydrate metabolism
XLOC_029344	PGSC0003DMT400055517	Gene of unknown function	unknown
XLOC_029347	PGSC0003DMT400055512	UDP-glucosyltransferase	UDP-glycosyltransferase 86A1; Involved in metabolic process
XLOC_029363	PGSC0003DMT400055482	Conserved gene of unknown function	unknown
XLOC_029364	PGSC0003DMT400053882	Plasma intrinsic protein 2,1	PIP2;4 (PLASMA MEMBRANE INTRINSIC PROTEIN 2;4); Involved in root hair development
XLOC_029368	PGSC0003DMT400004405	TIR/NBS/LRR protein	TIR-NBS class of disease resistance protein; Involved in signal transduction, apoptosis, defense response, innate immune response
XLOC_029370	PGSC0003DMT400091864	Arabinogalactan protein	FASCICLIN-LIKE ARABINOGALACTAN-PROTEIN 12 (FLA12); Involved in cell wall architecture and composition
XLOC_029390	PGSC0003DMT400004371	Conserved gene of unknown function	unknown
XLOC_029404	PGSC0003DMT400071714	UPF0308 protein, chloroplastic	unknown
XLOC_029405	PGSC0003DMT400071712	Run and tbc1 domain containing 3, plant	unknown
XLOC_029418	PGSC0003DMT400005131	Bipolar kinesin KRP-130	Cell cycle; Involved in microtubule-based movement
XLOC_029420	PGSC0003DMT400005135	Cytoplasmic small heat shock protein class I	BASIC PATHOGENESIS-RELATED PROTEIN 1 (PRB1); responses to ethylene and methyl jasmonate. Salicylic acid represses gene expression
XLOC_029438	PGSC0003DMT400061429	Chloroplast lumen common family protein	unknown
XLOC_029453	PGSC0003DMT400059405	Acyl-CoA thioesterase	unknown
XLOC_029466	PGSC0003DMT400030795	Protein kinase APK1B, chloroplast	unknown
XLOC_029498	PGSC0003DMT400075057	Ferritin	FER4 (FERRITIN 4); Essential to protect cells against oxidative damage
XLOC_029515	PGSC0003DMT400034324	Systemin receptor SR160	unknown
XLOC_029520	PGSC0003DMT400030372	Conserved gene of unknown function	unknown
XLOC_029670	PGSC0003DMT400013853	RAB11G	RAB GTPase homolog A5B (RABA5b); Involved in protein transport, small GTPase mediated signal transduction
XLOC_029817	PGSC0003DMT400022517	Conserved gene of unknown function	unknown
XLOC_029864	PGSC0003DMT400065395	Conserved gene of unknown function	unknown
XLOC_029898	PGSC0003DMT400052279	MLO 1	MILDEW RESISTANCE LOCUS O 1 (MLO1): Defense response; leaf cell death; response to biotic stimulus
XLOC_030067	PGSC0003DMT400092910	Circadian clock coupling factor ZGT	EDL3 is an F-box protein involved that mediated the regulation of ABA signalling
XLOC_030092	PGSC0003DMT400049750	Protein AFR	unknown
XLOC_030140	PGSC0003DMT400025144	Basic helix-loop-helix-containing protein	unknown
XLOC_030151	PGSC0003DMT400026695	ABC transporter family protein	ABCI19 (ATP-BINDING CASSETTE I19); Involved in floral organ development; flowering
XLOC_030156	PGSC0003DMT400026701	ATP binding protein	RHO-N 1 (RHON1); Functions in processing plastid ribonucleic acids
XLOC_030176	PGSC0003DMT400062389	Conserved gene of unknown function	unknown
XLOC_030211	PGSC0003DMT400009829	Sugar transporter	unknown
XLOC_030213	PGSC0003DMT400009831	GID1-like gibberellin receptor	GA INSENSITIVE DWARF1B (GID1B); gibberellin receptor
XLOC_030222	PGSC0003DMT400081465	Kinase interacting family protein	NET3A (NETWORKED 3A); Cell cycle; proteins that potentially couples different membranes to the actin cytoskeleton in plant cells
XLOC_030224	PGSC0003DMT400029594	Glutaredoxin	Glutaredoxin-C13; Involved in cell redox homeostasis
XLOC_030225	PGSC0003DMT400029673	Glutaredoxin	Glutaredoxin-C13; Involved in cell redox homeostasis
XLOC_030242	PGSC0003DMT400029626	Not56	ALG3 (ASPARAGINE-LINKED GLYCOSYLATION 3, ASPARAGINE-LINKED GLYCOSYLATION 3); involved in the biosynthesis of lipid-linked N-glycans
XLOC_030256	PGSC0003DMT400081378	DNA photolyase	Photolyase/blue light photoreceptor PHR2 (PHR2); Involved in blue light perception; DNA repair mechanism
XLOC_030285	PGSC0003DMT400081366	Gene of unknown function	unknown
XLOC_030287	PGSC0003DMT400081426	Hexose transporter	STP13 (SUGAR TRANSPORT PROTEIN 13); Involved in plant defense; Response to ABA; salt stress; programmed cell death (cell cycle); glucose import and hexose sugar transport
XLOC_030289	PGSC0003DMT400081428	Protein SSM1	unknown
XLOC_030298	PGSC0003DMT400077334	5'-nucleotidase surE	unknown
XLOC_030310	PGSC0003DMT400082079	Non-specific lipid-transfer protein	LYCOSYLPHOSPHATIDYLINOSITOL-ANCHORED LIPID PROTEIN TRANSFER 5 (LTPG5); Involved in lipid binding
XLOC_030320	PGSC0003DMT400082063	Protein kinase atmrk1	Protein kinase superfamily protein; Involved in protein amino acid phosphorylation
XLOC_030327	PGSC0003DMT400016500	Calmodulin binding protein	IQ-domain 19 (IQD19); Unknown function
XLOC_030377	PGSC0003DMT400039093	Conserved gene of unknown function	unknown
XLOC_030413	PGSC0003DMT400044210	Kinesin	Involed in microtubule-based movement; Cell cycle
XLOC_030417	PGSC0003DMT400093266	Conserved gene of unknown function	EDA6 (EMBRYO SAC DEVELOPMENT ARREST 6); Involved in megagametogenesis; embryo development ending in seed dormancy
XLOC_030462	PGSC0003DMT400030293	NADH-ubiquinone oxidoreductase B16.6 subunit	GRIM-19 protein; Involved in photorespiration
XLOC_030492	PGSC0003DMT400076296	Gene of unknown function	unknown
XLOC_030557	PGSC0003DMT400080961	Glycine-rich protein A3	unknown
XLOC_030590	PGSC0003DMT400017087	Sucrose synthase	SUCROSE SYNTHASE 3 (SUS3); important for sucrose metabolism in developing seeds, especially during the late maturation phase, about 18 days after flowering
XLOC_030620	PGSC0003DMT400029346	Conserved gene of unknown function	unknown
XLOC_030626	PGSC0003DMT400022426	WPP domain-interacting protein 2	WIP2 (WPP DOMAIN INTERACTING PROTEIN 2); Involved in cell plate formation; development of nuclear membarne and envelope; cell cycle
XLOC_030641	PGSC0003DMT400037280	Conserved gene of unknown function	Regulates development processes such as the formation of leaf pavement cells, leaf expansion, fertility and flowering; response to fungus; plant defense
XLOC_030643	PGSC0003DMT400037282	Conserved gene of unknown function	unknown
XLOC_030644	PGSC0003DMT400037283	Conserved gene of unknown function	unknown
XLOC_030675	PGSC0003DMT400064341	GH3 family protein	DFL1 (DWARF IN LIGHT 1); Encodes an IAA-amido synthase that conjugates Ala, Asp, Phe, and Trp to auxin. Lines overexpressing this gene accumulate IAA-ASP and are hypersensitive to several auxins. Involved in hypoctyl formation
XLOC_030680	PGSC0003DMT400064349	Ccd1	PBP1 (PINOID-BINDING PROTEIN 1); Involved in auxin response
XLOC_030703	PGSC0003DMT400054899	Conserved gene of unknown function	unknown
XLOC_030722	PGSC0003DMT400054832	Conserved gene of unknown function	unknown
XLOC_030729	PGSC0003DMT400069117	Gene of unknown function	unknown
XLOC_030732	PGSC0003DMT400017243	Conserved gene of unknown function	unknown
XLOC_030757	PGSC0003DMT400056261	Conserved gene of unknown function	TARGETING PROTEIN FOR XKLP2 (TPX2); cell cycle; Involved in mitotic spindle assembly during late prophase and early prometaphase
XLOC_030764	PGSC0003DMT400055830	E3 ubiquitin-protein ligase RMA1H1	RING MEMBRANE-ANCHOR 1 (RMA1); Involved in the secretory pathway. Has E3 ubiquitin ligase activity
XLOC_030773	PGSC0003DMT400055809	Indole-3-acetic acid-amido synthetase GH3.5	DFL2 (DWARF IN LIGHT 2); involved in red light-specific hypocotyl elongation
XLOC_030802	PGSC0003DMT400058759	Zinc finger, RING-type	ABA INSENSITIVE RING PROTEIN 4 (AIRP4); Positively regulates stress-responsive ABA signaling
XLOC_030836	PGSC0003DMT400049872	Mitochondrial carrier	ADENINE NUCLEOTIDE TRANSPORTER 1 (ADNT1); play a role in oxidative phosphorylation and be important for the provision of energy required to support growth in heterotrophic tissues
XLOC_030942	PGSC0003DMT400033417	Non-specific lipid-transfer protein	LIPID TRANSFER PROTEIN 1 (LTP1); Play a role in wax or cutin deposition in the cell walls of expanding epidermal cells and certain secretory tissues
XLOC_030963	PGSC0003DMT400013928	Signal transducer	MAB4/ENP/NPY1-LIKE 3 (MEL3); NAKED PINS IN YUC MUTANTS 2 (NPY2); Involved in auxin-mediated organogenesis
XLOC_031029	PGSC0003DMT400011063	Nitrate transporter	ABA-IMPORTING TRANSPORTER 1 (AIT1); It also acts as an ABA importer at the site of ABA biosynthesis and is important for the regulation of stomatal aperture in inflorescence stems
XLOC_031185	PGSC0003DMT400074637	Beta-ureidopropionase	BETA-UP (BETA-UREIDOPROPIONASE); PYD3 (PYRIMIDINE 3); plays an important role in uracil degradation
XLOC_031187	PGSC0003DMT400074628	Conserved gene of unknown function	HVA22 HOMOLOGUE A (HVA22A); Response to ABA and stress
XLOC_031229	PGSC0003DMT400074006	Oxidoreductase/ transition metal ion binding protein	unknown
XLOC_031296	PGSC0003DMT400026625	Class I chitinase	BASIC CHITINASE (CHI-B); PATHOGENESIS-RELATED 3 (PR-3); involved in ethylene/jasmonic acid mediated signalling pathway during systemic acquired resistance based on expression analyses; plant defense
XLOC_031299	PGSC0003DMT400026567	F-box family protein	unknown
XLOC_031308	PGSC0003DMT400026580	(+)-neomenthol dehydrogenase	NAD(P)-binding Rossmann-fold superfamily protein; Involed in oxidation reduction, metabolic process
XLOC_031359	PGSC0003DMT400059496	Cyclase family protein	unknown
XLOC_031382	PGSC0003DMT400015915	Conserved gene of unknown function	unknown
XLOC_031387	PGSC0003DMT400015931	Gene of unknown function	unknown
XLOC_031388	PGSC0003DMT400015930	Gene of unknown function	unknown
XLOC_031396	PGSC0003DMT400021261	Acylamino-acid-releasing enzyme	Alpha/beta-Hydrolases superfamily protein; Involved in proteolysis
XLOC_031417	PGSC0003DMT400084258	RNA-binding gricine-rich protein-1c	CCR1 (COLD, CIRCADIAN RHYTHM, AND RNA BINDING 1); response to stress; Involved in circadian rhythm
XLOC_031420	PGSC0003DMT400084270	Isoflavone reductase homolog	CBER1 (PHENYLCOUMARAN BENZYLIC ETHER REDUCTASE 1); catalyzes NADPH-dependent reduction of 8-5' linked lignans such as dehydrodiconiferyl alcohol to give isodihydrodehydrodiconiferyl alcohol
XLOC_031441	PGSC0003DMT400043533	Conserved gene of unknown function	unknown
XLOC_031446	PGSC0003DMT400043542	BZIP transcription factor BZI-2	BASIC LEUCINE-ZIPPER 44 (BZIP44); Transcription regulation
XLOC_031447	PGSC0003DMT400066093	Zinc ion binding protein	unknown
XLOC_031460	PGSC0003DMT400068698	Auxin-induced protein	SAUR14 (SMALL AUXIN UPREGULATED RNA 14); response to auxin stimulus, response to cold
XLOC_031494	PGSC0003DMT400028190	NAC domain protein	NAC DOMAIN CONTAINING PROTEIN 36 (NAC036); Involved in leaf and inflorescence stem morphogenesis
XLOC_031495	PGSC0003DMT400028184	Tetracycline transporter	Major facilitator superfamily protein; Involved in transmembrane transport
XLOC_031500	PGSC0003DMT400043328	Nucleotide binding site-leucine rich repeat protein	LRR and NB-ARC domains-containing disease resistance protein; Involved in N-terminal protein myristoylation, apoptosis, defense response
XLOC_031505	PGSC0003DMT400071219	Calcium-binding protein CAST	CALMODULIN LIKE 42 (CML42); Calcium sensor involved in trichome branching
XLOC_031534	PGSC0003DMT400030966	F-box protein, atfbl3	RNI-like superfamily protein;Involed in ubiquitin-dependent protein catabolic process
XLOC_031608	PGSC0003DMT400049296	Small GTP-binding protein	Ras-related small GTP-binding family protein; Involved in protein transport, small GTPase mediated signal transduction
XLOC_031610	PGSC0003DMT400036286	MYB transcription factor	MYB DOMAIN PROTEIN 113 (MYB113); Involved in regulation of anthocyanin biosynthesis
XLOC_031616	PGSC0003DMT400045321	29 kDa ribonucleoprotein B, chloroplastic	Response to ABA
XLOC_031621	PGSC0003DMT400045325	Trypsin inhibitor 1	Plant defense
XLOC_031629	PGSC0003DMT400045336	P70 protein	unknown
XLOC_031659	PGSC0003DMT400021660	ATP binding / kinase/ protein serine / threonine kinase	Leucine-rich repeat protein kinase family protein; Involved in transmembrane receptor protein tyrosine kinase signaling pathway, protein amino acid phosphorylation
XLOC_031662	PGSC0003DMT400021649	LRR and BTB/POZ domain-containing protein FBL11	unknown
XLOC_031694	PGSC0003DMT400028820	Undecaprenyl pyrophosphate synthetase	CIS-PRENYLTRANSFERASE 4 (CPT4); Involved in dolichol biosynthetic process
XLOC_031695	PGSC0003DMT400028812	Zinc finger family protein	ABA INSENSITIVE RING PROTEIN 2 (AIRP2); Mediate ABA-mediated drought stress responses
XLOC_031700	PGSC0003DMT400028799	NtEIG-E80 protein	unknown
XLOC_031714	PGSC0003DMT400028766	Ribulose bisphosphate carboxylase/oxygenase activase 1, chloroplastic	RCA (RUBISCO ACTIVASE); Required for the light activation of rubisco. Involved in jasmonate-induced leaf senescence
XLOC_031751	PGSC0003DMT400027159	Zinc finger protein JACKDAW	JACKDAW (JKD); Involved in root patterning including ectopic periclinal divisions in the cortex, increased cell numbers in the cortical and epidermal layers, QC marker expression pattern, and disorganized QC and columella cells
XLOC_031762	PGSC0003DMT400072700	Nodulin family protein	Major facilitator superfamily protein; Involved in transmembrane transport
XLOC_031763	PGSC0003DMT400072692	Peptidyl-prolyl cis-trans isomerase cyclophilin-type family protein	Involved in protein folding
XLOC_031778	PGSC0003DMT400072643	Cellulose synthase-like A1	CSLA9 (CELLULOSE SYNTHASE LIKE A9); encodes a beta-mannan synthase that is required for agrobacterium-mediated plant genetic transformation involves a complex interaction between the bacterium and the host plant. 3' UTR is involved in transcriptional regulation and the gene is expressed in the elongation zone of the root
XLOC_031779	PGSC0003DMT400072641	Peroxiredoxin	Thioredoxin superfamily protein; Involved in defense response to bacterium, peptidyl-cysteine S-nitrosylation
XLOC_031796	PGSC0003DMT400072600	OJ000126_13.10 protein	unknown
XLOC_031817	PGSC0003DMT400072563	Galactolipid galactosyltransferase	DGD1 (DIGALACTOSYL DIACYLGLYCEROL DEFICIENT 1); Responsible for the final assembly of galactolipids in photosynthetic membranes. Provides stability to the PS I core complex; photosynthesis
XLOC_031830	PGSC0003DMT400072537	KED	unknown
XLOC_031837	PGSC0003DMT400072518	Cationic amino acid transporter	CAT2 (CATIONIC AMINO ACID TRANSPORTER 2); Acts as the long-sought vacuolar amino acid transporter
XLOC_031841	PGSC0003DMT400072508	Conserved gene of unknown function	DnaJ/Hsp40 cysteine-rich domain superfamily protein; Involved in protein folding in response to heat shopck; abiotic stress
XLOC_031849	PGSC0003DMT400072493	Proteophosphoglycan 5	unknown
XLOC_031853	PGSC0003DMT400072481	VQ	unknown
XLOC_031857	PGSC0003DMT400072466	Tubulin beta-1 chain	BETA-6 TUBULIN (TUB6); Response to cold, salt stress; Involved in microtubule based process; cell cycle
XLOC_031858	PGSC0003DMT400072461	Conserved gene of unknown function	Transcription elongation factor (TFIIS) family protein; Involved in transcription regulation
XLOC_031859	PGSC0003DMT400072459	Auxin efflux carrier	AGR1 (AGRAVITROPIC ROOT 1); PIN-FORMED 2 (PIN2); Root-specific role in the transport of auxin. Acts downstream of CTR1 and ethylene biosynthesis
XLOC_031872	PGSC0003DMT400061009	Conserved gene of unknown function	unknown
XLOC_031887	PGSC0003DMT400060866	Kinase family protein	NEK5 (NIMA-RELATED KINASE 5); involved in plant growth and development processes
XLOC_031896	PGSC0003DMT400060892	Nucleotide binding protein	unknown
XLOC_031897	PGSC0003DMT400060895	Ribosomal protein S9	Ribosomal protein S5 domain 2-like superfamily protein; Involved in translation
XLOC_031915	PGSC0003DMT400076705	Glucan endo-1,3-beta-D-glucosidase	BETA-1,3-GLUCANASE 1 (BG1); Involved in pathogen defense as well as a wide range of normal developmental processes
XLOC_031918	PGSC0003DMT400076708	Sugar-dependent1	SDP1 (SUGAR-DEPENDENT1); involved in storage lipid breakdown during seed germination
XLOC_031919	PGSC0003DMT400076709	Calcium-binding allergen Ole e	Calcium-binding protein (CML36); response to chitin elicitors; plant response to fungal pathogens
XLOC_031921	PGSC0003DMT400076712	Condensin complex subunit 1	Involved in mitosis, chromosome condensation; cell cycle
XLOC_031927	PGSC0003DMT400076730	RNA-binding region RNP-1 (RNA recognition motif)	unknown
XLOC_031937	PGSC0003DMT400021009	Transcription initiation factor IIB-2	TFIIB2 (TRANSCRIPTION FACTOR IIB 2); Involved in translational initiation, regulation of transcription
XLOC_031950	PGSC0003DMT400021049	Leucine-rich repeat receptor kinase	PXC3 (PXY/TDR-CORRELATED 3); transmembrane receptor protein tyrosine kinase signaling pathway, protein amino acid phosphorylation
XLOC_031956	PGSC0003DMT400021061	Stress-associated protein 5	unknown
XLOC_031974	PGSC0003DMT400029762	Group I late embryogenesis abundant protein	LATE EMBRYOGENESIS ABUNDANT 4-5 (LEA4-5); response to low water availability conditions imposed during development or by the environment
XLOC_031976	PGSC0003DMT400029760	LEA D113 homologue type1	LATE EMBRYOGENESIS ABUNDANT 4-5 (LEA4-5); response to low water availability conditions imposed during development or by the environment
XLOC_031998	PGSC0003DMT400021546	Conserved gene of unknown function	unknown
XLOC_032030	PGSC0003DMT400018516	Zinc finger protein	unknown
XLOC_032062	PGSC0003DMT400029255	F-box family protein	F-BOX STRESS INDUCED 1 (FBS1); Response to various biotic and abiotic stresses
XLOC_032064	PGSC0003DMT400029245	Cation diffusion facilitator 9	Cation efflux family protein; Involved in cation transport, transmembrane transport
XLOC_032082	PGSC0003DMT400022407	Transporter	unknown
XLOC_032102	PGSC0003DMT400037359	Ethylene-responsive transcription factor 3	ERF3 (ETHYLENE RESPONSIVE ELEMENT BINDING FACTOR 3); Involved in defense response; ethylene signaling; response to ABA, water and salinity stress
XLOC_032106	PGSC0003DMT400037383	Proline synthetase associated protein	unknown
XLOC_032131	PGSC0003DMT400064403	Avr9/Cf-9 rapidly elicited protein 20	Calcium-binding EF-hand family protein; response to karrikin
XLOC_032133	PGSC0003DMT400064406	COL domain class transcription factor	B-BOX DOMAIN PROTEIN 28 (BBX28); regulation of transcription
XLOC_032136	PGSC0003DMT400064412	ATCNGC4	CNGC4 (CYCLIC NUCLEOTIDE-GATED CATION CHANNEL 4); Plant defense
XLOC_032150	PGSC0003DMT400064454	Enolase-phosphatase E1	DEHYDRATASE-ENOLASE-PHOSPHATASE-COMPLEX 1 (DEP1); confers cadmium tolerance
XLOC_032151	PGSC0003DMT400064455	Copper ion binding protein	Early nodulin-like protein 1 (ENODL1); Involved in electron carrier activity, copper ion binding
XLOC_032171	PGSC0003DMT400054791	Phosphoenolpyruvate carboxylase	PHOSPHOENOLPYRUVATE CARBOXYLASE 3 (PPC3); Involved in photosynthesis; carbon cycle
XLOC_032190	PGSC0003DMT400054729	Glutathione S-transferase	GLUTATHIONE S-TRANSFERASE TAU 25 (GSTU25); response to toxins; toxin metabolism
XLOC_032230	PGSC0003DMT400055781	Conserved gene of unknown function	unknown
XLOC_032264	PGSC0003DMT400028048	3-ketoacyl-CoA synthase 10	3-KETOACYL-COA SYNTHASE 1 (KCS1); involved in the critical fatty acid elongation process in wax biosynthesis
XLOC_032266	PGSC0003DMT400014097	DNA binding protein	JAI1 (JASMONATE INSENSITIVE 1); Involved in water stress; ABA response
XLOC_032270	PGSC0003DMT400048609	Ccd1	unknown
XLOC_032285	PGSC0003DMT400049915	Ubiquitin carrier protein	Ubiquitin-conjugating enzyme E2 10 (UBC10); involved in the pathway protein ubiquitination and in Protein modification
XLOC_032296	PGSC0003DMT400049945	Heavy metal-associated domain containing protein	Heavy metal transport/detoxification superfamily protein; Involved in metal ion transport
XLOC_032364	PGSC0003DMT400025342	Proline-rich cell wall protein	LEUCINE-RICH REPEAT/EXTENSIN 3 (LRX3); Involved in cell wall biosynthesis
XLOC_032375	PGSC0003DMT400080905	Major latex	MLP-like protein 43 (MLP43); response to biotic stimulus, defense response
XLOC_032391	PGSC0003DMT400008404	Gene of unknown function	unknown
XLOC_032451	PGSC0003DMT400048839	Calmodulin binding protein	MILDEW RESISTANCE LOCUS O 4 (MLO4); defense response; response to biotic stimulus
XLOC_032675	PGSC0003DMT400074028	Conserved gene of unknown function	Beta glucosidase 17 (BGLU17); Involved in carbohydrate metabolic process
XLOC_032728	PGSC0003DMT400026596	Peroxisomal biogenesis factor	PEROXIN 11C (PEX11C); controls peroxisome proliferation
XLOC_032799	PGSC0003DMT400015932	Integrase	unknown
XLOC_032817	PGSC0003DMT400021318	CYP72A54	CYTOCHROME P450, FAMILY 72, SUBFAMILY A, POLYPEPTIDE 15 (CYP72A15)
XLOC_032821	PGSC0003DMT400021332	Brain protein	unknown
XLOC_032855	PGSC0003DMT400008772	Kinesin	Cell cycle; Kinesin motor family protein; Involved microtubule-based movement
XLOC_032879	PGSC0003DMT400068681	Aquaporin, MIP family, PIP subfamily	PIP2B (PLASMA MEMBRANE INTRINSIC PROTEIN 2); Involved in leaf development
XLOC_032900	PGSC0003DMT400031414	Nodulin family protein	unknown
XLOC_032920	PGSC0003DMT400043330	Conserved gene of unknown function	unknown
XLOC_032939	PGSC0003DMT400071262	Conserved gene of unknown function	unknown
XLOC_032989	PGSC0003DMT400049377	Auxin influx transport protein	AUX1 (AUXIN RESISTANT 1); Involved in auxin influx; response to neamatode; plant defense; root cap and root hair development
XLOC_032990	PGSC0003DMT400049378	Glycosyl transferase	LEAF WILTING 3 (LEW3); Involved in cell-wall biosynthesis and abiotic stress response
XLOC_032998	PGSC0003DMT400049395	Fructose-1,6-bisphosphatase	HCEF1 (HIGH CYCLIC ELECTRON FLOW 1); Involved in photosynthesis
XLOC_033073	PGSC0003DMT400021616	ATELC	VACUOLAR PROTEIN SORTING 23A (VPS23A); Involved in trichome morphogenesis
XLOC_033085	PGSC0003DMT400090623	Conserved gene of unknown function	unknown
XLOC_033091	PGSC0003DMT400028658	Abscisic acid receptor PYL4	PYL4 (PYR1-LIKE 4); Acts as ABA receptor
XLOC_033095	PGSC0003DMT400028655	UDP-glucuronosyltransferase	DP-DEPENDENT GLYCOSYLTRANSFERASE 76B1 (UGT76B1); conjugates isoleucic acid and modulates plant defense and senescence
XLOC_033111	PGSC0003DMT400028623	Soul heme-binding family protein	HAEM-BINDING PROTEIN 2 (HBP2); N-terminal protein myristoylation, red or far-red light signaling pathway
XLOC_033115	PGSC0003DMT400028618	Glutathione-S-transferase	GLUTATHIONE S-TRANSFERASE TAU 8 (GSTU8); response to cadmium ion; Involved in detoxification process
XLOC_033163	PGSC0003DMT400027103	Pentatricopeptide repeat-containing protein	unknown
XLOC_033164	PGSC0003DMT400027097	Gene of unknown function	unknown
XLOC_033179	PGSC0003DMT400072432	Aquaporin TIP1	GAMMA TONOPLAST INTRINSIC PROTEIN 1 (GAMMA-TIP1); Involved in transport of water, urea and hydrogen peroxide
XLOC_033195	PGSC0003DMT400072393	Stress-associated protein 9	unknown
XLOC_033218	PGSC0003DMT400072324	YA1	unknown
XLOC_033243	PGSC0003DMT400072259	Phytochrome kinase substrate 1,	PHYTOCHROME KINASE SUBSTRATE 4 (PKS4); phytochrome signaling component involved in phototropism; light signaling
XLOC_033251	PGSC0003DMT400072240	Pollen-specific protein - like	unknown
XLOC_033259	PGSC0003DMT400072222	SNARE domain containing protein	SYNTAXIN OF PLANTS 51 (SYP51); Involved in vesicle fusion, docking and transport; protein transport
XLOC_033265	PGSC0003DMT400072213	DNA binding protein	unknown
XLOC_033269	PGSC0003DMT400072202	Cytochrome P450	CYTOCHROME P450, FAMILY 96, SUBFAMILY A, POLYPEPTIDE 10 (CYP96A10)
XLOC_033285	PGSC0003DMT400060940	F-box family protein	KELCH REPEAT F-BOX 50 (KFB50); involved in the negative regulation of the cytokinin response
XLOC_033296	PGSC0003DMT400060963	Polychome, UV-B-insensitive 4	POLYCHOME (PYM); Involved in leaf development
XLOC_033304	PGSC0003DMT400060977	Remorin	unknown
XLOC_033315	PGSC0003DMT400061003	Zeatin O-glucosyltransferase	unknown
XLOC_033339	PGSC0003DMT400021075	BOP/NPR1/NIM1-like regulatory protein	BLADE ON PETIOLE2 (BOP2); Leaf and flower development
XLOC_033363	PGSC0003DMT400021132	BHLH transcription factor PTF1	Regulation of transcription
XLOC_033378	PGSC0003DMT400029683	Conserved gene of unknown function	unknown
XLOC_033379	PGSC0003DMT400029682	Non-structural maintenance of chromosome element	unknown
XLOC_033404	PGSC0003DMT400018553	VQ	CALMODULIN (CAM)-BINDING PROTEIN OF 25 KDA (CAMBP25); Involved in salt, osmotic stress; dehydration
XLOC_033420	PGSC0003DMT400034786	RNA (Guanine-9-) methyltransferase domain containing	TRM10 (TRNA MODIFICATION 10); Involved in nucleoside modification
XLOC_033426	PGSC0003DMT400034766	Conserved gene of unknown function	unknown
XLOC_033431	PGSC0003DMT400034757	Heterogeneous nuclear ribonucleoprotein 27C	Involve in RNA, nucleotide binding
XLOC_033456	PGSC0003DMT400034702	Tyrosine-protein phosphatase	unknown
XLOC_033476	PGSC0003DMT400034652	Auxin-induced SAUR	SAUR6 (SMALL AUXIN UPREGULATED RNA 6); Auxin response
XLOC_033488	PGSC0003DMT400034631	Aspartic proteinase nepenthesin-1	response to light and ascorbate
XLOC_033489	PGSC0003DMT400034628	EMB2656 (EMBRYO DEFECTIVE 2656)	EMB2656 (EMBRYO DEFECTIVE 2656); Involved in mitotic chromosome condensation, embryo development ending in seed dormancy
XLOC_033506	PGSC0003DMT400040585	Protein RSI-1	GASA5 (GAST1 PROTEIN HOMOLOG 5); Involved in seed thermotolerance; abiotic stress
XLOC_033541	PGSC0003DMT400041918	Conserved gene of unknown function	unknown
XLOC_033544	PGSC0003DMT400041616	Centromere protein	Regulation of transcription
XLOC_033555	PGSC0003DMT400041642	Multidrug resistance pump	MATE efflux family protein; Involved in drug transmembrane transport, ripening, transmembrane transport
XLOC_033583	PGSC0003DMT400041703	Endo-1,4-beta-glucanase	KORRIGAN 2 (KOR2); Involved in carbohydrate metabolic process
XLOC_033639	PGSC0003DMT400070356	Mta/sah nucleosidase	Phosphorylase superfamily protein; response to wounding; Plant defense
XLOC_033664	PGSC0003DMT400050207	Conserved gene of unknown function	unknown
XLOC_033681	PGSC0003DMT400061613	Ferredoxin-3, chloroplast	FD3 (FERREDOXIN 3); Involved in eletron transport chain; photorepiration
XLOC_033683	PGSC0003DMT400061608	Conserved gene of unknown function	unknown
XLOC_033692	PGSC0003DMT400019653	Cationic amino acid transporter	CAT7 (CATIONIC AMINO ACID TRANSPORTER 7); Involved in amino acid transport
XLOC_033704	PGSC0003DMT400005002	Pyridine nucleotide-disulfide oxidoreductase family protein	FAD/NAD(P)-binding oxidoreductase family protein; Involved in oxidation reduction
XLOC_033720	PGSC0003DMT400002556	Binding protein	unknown
XLOC_033728	PGSC0003DMT400002573	Synovial sarcoma associated ss18 protein	AN3 (ANGUSTIFOLIA 3); Involved in cell proliferation during leaf and flower development
XLOC_033744	PGSC0003DMT400073828	Pentatricopeptide repeat-containing protein	unknown
XLOC_033750	PGSC0003DMT400073811	Pectinesterase inhibitor	C/VIF2 (CELL WALL / VACUOLAR INHIBITOR OF FRUCTOSIDASE 2); play important roles in carbohydrate metabolism, stress responses and sugar signaling
XLOC_033751	PGSC0003DMT400073810	Conserved gene of unknown function	unknown
XLOC_033772	PGSC0003DMT400010195	Citrate binding protein	unknown
XLOC_033809	PGSC0003DMT400023915	Nam 10	ANAC2 (ARABIDOPSIS NAC DOMAIN CONTAINING PROTEIN 2); response to wounding and ABA
XLOC_033811	PGSC0003DMT400023914	Gibberellin-regulated protein 1	Gibberellin-regulated family protein; response to gibberellin stimulus
XLOC_033812	PGSC0003DMT400023910	EMB2756 (EMBRYO DEFECTIVE 2756)	EMBRYO DEFECTIVE 2756 (EMB2756); Involved in response to cadmium ion, embryo development ending in seed dormancy
XLOC_033821	PGSC0003DMT400023893	Leucine-rich repeat family protein	Involved in protein amino acid phosphorylation
XLOC_033853	PGSC0003DMT400031485	Camphor resistance CrcB family protein	unknown
XLOC_033857	PGSC0003DMT400002368	Conserved gene of unknown function	unknown
XLOC_033893	PGSC0003DMT400054236	ATP-dependent Clp protease ATP-binding subunit clpA homolog CD4A, chloroplastic	CLPC HOMOLOGUE 1 (CLPC1); Involved in protein import into chloroplast
XLOC_033908	PGSC0003DMT400036212	Gene of unknown function	unknown
XLOC_033955	PGSC0003DMT400068737	Zinc finger family protein	unknown
XLOC_034189	PGSC0003DMT400059046	Auxin-induced beta-glucosidase	BETA-XYLOSIDASE 1 (BXL1); Involved in secondary cell wall thickening
XLOC_034264	PGSC0003DMT400080276	Hydroxymethylglutaryl-CoA lyase	unknown
XLOC_034315	PGSC0003DMT400001241	Conserved gene of unknown function	unknown
XLOC_034334	PGSC0003DMT400001087	Nodulin family protein	Major facilitator superfamily protein; Involved in N-terminal protein myristoylation, transmembrane transport
XLOC_034343	PGSC0003DMT400001108	Histone H2B.2	HTB11; Involved in nucleosome assembly
XLOC_034358	PGSC0003DMT400068222	UPA15	CELLULOSE SYNTHASE-LIKE A2 (ATCSLA2); synthesizes the backbone of galactoglucomannan in seed coat epidermal cells; mucigel architecture
XLOC_034383	PGSC0003DMT400067771	Glucan endo-1,3-beta-glucosidase	Involved in carbohydrate metabolic process
XLOC_034384	PGSC0003DMT400067769	Conserved gene of unknown function	LOC SUBUNIT 1 (BLOS1); regulate the homeostasis of PIN1 and PIN2, which is important for plant growth and development
XLOC_034414	PGSC0003DMT400020978	AMP dependent CoA ligase	Involved in the activation of fatty acids through esterification with CoA.
XLOC_034416	PGSC0003DMT400020973	Metal ion binding protein	EAVY METAL-ASSOCIATED ISOPRENYLATED PLANT PROTEIN3 (HIPP3); Involved in heavy metal ion transport
XLOC_034433	PGSC0003DMT400020922	KiTH-2	unknown
XLOC_034435	PGSC0003DMT400020916	KiTH-2	unknown
XLOC_034444	PGSC0003DMT400020890	Carboxy-lyase	Cytokinine biosynthesis; LOG3
XLOC_034466	PGSC0003DMT400002931	Conserved gene of unknown function	unknown
XLOC_034478	PGSC0003DMT400050625	Aldehyde oxidase	AAO4 (ALDEHYDE OXIDASE 2); Involved in seed development
XLOC_034484	PGSC0003DMT400050688	Gene of unknown function	unknown
XLOC_034542	PGSC0003DMT400007790	Conserved gene of unknown function	unknown
XLOC_034544	PGSC0003DMT400007784	Kinesin	Cell cycle; P-loop containing nucleoside triphosphate hydrolases superfamily protein; Involved in microtubule-based movement
XLOC_034571	PGSC0003DMT400065267	Myosin heavy chain	RIP5 (ROP INTERACTIVE PARTNER 5); unknown
XLOC_034584	PGSC0003DMT400065262	Gene of unknown function	unknown
XLOC_034586	PGSC0003DMT400065260	Protein kinase	Protein kinase superfamily protein; response to salt stress
XLOC_034627	PGSC0003DMT400034617	ARF GTPase activator	unknown
XLOC_034634	PGSC0003DMT400034602	Oligopeptide transporter OPT family	OLIGOPEPTIDE TRANSPORTER (OPT3); essential for systemic iron signaling and redistribution of iron and cadmium
XLOC_034635	PGSC0003DMT400034601	Metal ion binding protein	Involved in metal ion transport
XLOC_034638	PGSC0003DMT400034587	UPF0497 membrane protein 14	unknown
XLOC_034646	PGSC0003DMT400034561	Inositol monophosphatase 3	Encodes a L-galactose-1-phosphate phosphatase (VTC4), involved in ascorbate biosynthesis
XLOC_034650	PGSC0003DMT400034555	Tonoplast dicarboxylate transporter	a tonoplast malate/fumarate transporter
XLOC_034660	PGSC0003DMT400034526	Blue (Type 1) copper domain	unknown
XLOC_034662	PGSC0003DMT400034522	Glycinamide ribonucleotide transformylase	catalyzes the conversion of phosphoribosyl glycineamide to phosphoribosyl N-formylglycineamide
XLOC_034666	PGSC0003DMT400034517	EH-domain-containing protein 1	EHD2 (EPS15 HOMOLOGY DOMAIN 2); Involved in endocytosis
XLOC_034668	PGSC0003DMT400034512	Extracellular ligand-gated ion channel	unknown
XLOC_034674	PGSC0003DMT400034495	Nonsense-mediated mRNA decay protein	NMD3 (NONSENSE-MEDIATED MRNA DECAY 3); involved in the nuclear export of the 60S ribosomal subunit and formation of the secondary cell wall
XLOC_034683	PGSC0003DMT400034795	Calmodulin binding protein	SAUR65 (SMALL AUXIN UPREGULATED RNA 65); response to auxin stimulus
XLOC_034723	PGSC0003DMT400040460	ATP binding protein	RECEPTOR-LIKE KINASE 1 (RKL1): response to wounding, salicylic acid and pathogen attack; plant defense
XLOC_034725	PGSC0003DMT400040456	DUF26 domain-containing protein 1	PDLP7 (PLASMODESMATA-LOCATED PROTEIN 7); involved in the intercellular movement of molecules through the plasmodesmata
XLOC_034727	PGSC0003DMT400041746	HVA22 e	HVA22 HOMOLOGUE E (HVA22E); response to cold stress, salt stress, ABA treatment or dehydration; abiotic stress
XLOC_034728	PGSC0003DMT400041748	ATP binding protein	Di-glucose binding protein with Kinesin motor domain; Involved in microtubule-based movement; cell cycle
XLOC_034740	PGSC0003DMT400041766	Conserved gene of unknown function	unknown
XLOC_034758	PGSC0003DMT400041804	Ring finger protein	Involved in zinc ion binding
XLOC_034765	PGSC0003DMT400041812	Peroxidase 17	Peroxidase superfamily protein; Involved in oxidation reduction, response to oxidative stress
XLOC_034781	PGSC0003DMT400041846	DEGP10	unknown
XLOC_034792	PGSC0003DMT400041875	Chromatin assembly factor 1, subunit A	Involved in cell cycle
XLOC_034804	PGSC0003DMT400019199	Conserved gene of unknown function	DEFECTIVELY ORGANIZED TRIBUTARIES 2 (DOT2); plays a role in root, shoot, and flower development
XLOC_034832	PGSC0003DMT400070294	Protein tyrosine phosphatase	SEX4 (STARCH-EXCESS 4); dephosphorylate C6- and C3-glucosyl residues on native starch grains and related maltodextrin compounds
XLOC_034840	PGSC0003DMT400070265	Pyruvate kinase	response to cadmium ion, glycolysis
XLOC_034849	PGSC0003DMT400070251	Cysteine-type peptidase	unknown
XLOC_034875	PGSC0003DMT400050141	Copper chaperone	unknown
XLOC_034883	PGSC0003DMT400061600	Mevalonate disphosphate decarboxylase	Involved in isoprenoid biosynthetic process, phosphorylation
XLOC_034901	PGSC0003DMT400019668	I-box binding factor	unknown
XLOC_034908	PGSC0003DMT400005071	Gene of unknown function	unknown
XLOC_034915	PGSC0003DMT400005065	Conserved gene of unknown function	BETA-1,6-N-ACETYLGLUCOSAMINYL TRANSFERASE-LIKE (GNTL); Involved in seed germination and plant growth
XLOC_034935	PGSC0003DMT400073781	Conserved gene of unknown function	unknown
XLOC_034945	PGSC0003DMT400065698	Photoperiod-response	CYS, MET, PRO, AND GLY PROTEIN 2 (CMPG2): Response to chitin; plant defense
XLOC_034971	PGSC0003DMT400010114	Conserved gene of unknown function	unknown
XLOC_034978	PGSC0003DMT400015477	RING-H2 finger protein ATL1L	unknown
XLOC_035021	PGSC0003DMT400023792	Mate efflux family protein	Involved in drug transmembrane transport, transmembrane transport
XLOC_035046	PGSC0003DMT400016730	Histone ubiquitination proteins group	unknown
XLOC_035047	PGSC0003DMT400016751	Conserved gene of unknown function	unknown
XLOC_035052	PGSC0003DMT400074657	2-oxoglutarate-dependent dioxygenase	Encodes a Fe(II)- and 2-oxoglutarate-dependent dioxygenase family gene (F6'H1); Involved in iron uptake
XLOC_035060	PGSC0003DMT400036565	Flavonol synthase	FLAVONOL SYNTHASE, FLAVONOL SYNTHASE 1 (FLS1); catalyzes formation of flavonols from dihydroflavonols
XLOC_035113	PGSC0003DMT400023981	Transcription factor	TCP DOMAIN PROTEIN 23 (TCP23); involved in flowering time control and plant development
XLOC_035119	PGSC0003DMT400023994	Ribosomal RNA methyltransferase	Involved in methylation, rRNA processing, rRNA methylation
XLOC_035163	PGSC0003DMT400080082	Conserved gene of unknown function	GLUCURONOXYLAN METHYLTRANSFERASE 1 (GXMT1); Involved in lignin biosynthesis
XLOC_035289	PGSC0003DMT400088126	AT14A	unknown
XLOC_035384	PGSC0003DMT400049047	Sucrose-phosphate synthase isoform C	Involved in photosynthesis
XLOC_035416	PGSC0003DMT400056716	DNA binding protein	ABA-RESPONSIVE KINASE SUBSTRATE 3 (AKS3); regulation of transcription
XLOC_035471	PGSC0003DMT400024438	Transcription factor	LATERAL ROOT PRIMORDIUM 1 (LRP1); partially redundant in function and synergistically promote gynoecium, stamen and leaf development; responsive to auxin
XLOC_035472	PGSC0003DMT400024475	Gene of unknown function	unknown
XLOC_035486	PGSC0003DMT400080257	Conserved gene of unknown function	unknown
XLOC_035504	PGSC0003DMT400083474	Calcium-dependent protein kinase 8	CALMODULIN-DOMAIN PROTEIN KINASE 7 (CPK7); Involved in ABA signaling
XLOC_035551	PGSC0003DMT400001216	Lethal leaf spot 1	ACCELERATED CELL DEATH 1 (ACD1); response to ethylene; plant defense; programmed cell death; cell cycle
XLOC_035556	PGSC0003DMT400001221	RING-H2 finger protein ATL57	unknown
XLOC_035565	PGSC0003DMT400068256	Conserved gene of unknown function	unknown
XLOC_035573	PGSC0003DMT400068270	Conserved gene of unknown function	unknown
XLOC_035577	PGSC0003DMT400068281	G10	unknown
XLOC_035603	PGSC0003DMT400067725	Conserved gene of unknown function	Ribosomal protein L31; Involved in translation
XLOC_035615	PGSC0003DMT400050516	Conserved gene of unknown function	unknown
XLOC_035621	PGSC0003DMT400050527	BEL11	unknown
XLOC_035625	PGSC0003DMT400020858	Lactoylglutathione lyase	response to cadmium ion, carbohydrate metabolic process
XLOC_035649	PGSC0003DMT400020798	Conserved gene of unknown function	unknown
XLOC_035654	PGSC0003DMT400020786	Electron transporter	unknown
XLOC_035659	PGSC0003DMT400050664	Elongation factor 1-alpha	response to cadmium ion
XLOC_035672	PGSC0003DMT400047799	Histidine phosphotransfer protein	AHP4 (HPT PHOSPHOTRANSMITTER 4); function as redundant positive regulators of cytokinin signaling
XLOC_035701	PGSC0003DMT400097185	ATP binding protein	MAS2 (MORPHOLOGY OF AGO1-52 SUPPRESSED2); negatively regulates 45S rDNA expression
XLOC_035718	PGSC0003DMT400007698	Protein kinase	NIMA (NEVER IN MITOSIS, GENE A)-RELATED 6 (NEK6); Involved in plant growth and development
XLOC_035727	PGSC0003DMT400070473	Zinc finger protein	Involved in lipid metabolic processes
XLOC_035776	PGSC0003DMT400065311	Apetala 2	Ethylene-responsive transcription factor (RAP2-7); Regulates negatively the transition to flowering time and confers flowering time delay; Ethyelene signaling; stress signaling
XLOC_035802	PGSC0003DMT400040203	Chloroplast-targeted copper chaperone	Involved in copper ion transport, metal ion transport
XLOC_035830	PGSC0003DMT400039832	Gene of unknown function	unknown
XLOC_035852	PGSC0003DMT400039740	Nucleic acid binding protein	unknown
XLOC_035856	PGSC0003DMT400039732	Monooxygenase	Involved in oxidation reduction
XLOC_035858	PGSC0003DMT400039730	Conserved gene of unknown function	Receptor like protein 42 (RLP42); Involved in signal transduction, defense response
XLOC_035870	PGSC0003DMT400039670	Jasmonic acid 2	RD26 (RESPONSIVE TO DESICCATION 26); Involved in ABA-mediated dehydration response
XLOC_035908	PGSC0003DMT400020210	Conserved gene of unknown function	unknown
XLOC_035913	PGSC0003DMT400020220	GDSL esterase/lipase	Catalyze acyltransfer or hydrolase reactions with lipid and non-lipid substrates
XLOC_035918	PGSC0003DMT400087420	Conserved gene of unknown function	unknown
XLOC_035919	PGSC0003DMT400020229	Stress induced protein	unknown
XLOC_035935	PGSC0003DMT400020263	Conserved gene of unknown function	unknown
XLOC_035961	PGSC0003DMT400007505	Sucrose synthase	Photosynthesis; SUCROSE SYNTHASE 4 (SUS4); Involved in cellulose and starch biosynthesis
XLOC_035997	PGSC0003DMT400000789	Conserved gene of unknown function	unknown
XLOC_036019	PGSC0003DMT400000837	Conserved gene of unknown function	unknown
XLOC_036066	PGSC0003DMT400074139	Conserved gene of unknown function	Jason; Involved in male gamete development
XLOC_036067	PGSC0003DMT400074141	Glycine rich protein-interacting protein	unknown
XLOC_036069	PGSC0003DMT400074146	RING-H2 finger protein ATL3J	XERICO; Gene expression is induced by salt and osmotic stress. Transcrips levels are induced by DELLA proteins and repressed by gibberellic acid. Involved in ABA metabolism
XLOC_036093	PGSC0003DMT400036073	Gene of unknown function	unknown
XLOC_036105	PGSC0003DMT400062529	Zinc finger CCCH domain-containing protein 13	unknown
XLOC_036125	PGSC0003DMT400035731	Ethylene-responsive element binding factor	ERF DOMAIN PROTEIN- 9 (ERF9); Involved in defense response; ethylene signaling; response to fungus
XLOC_036126	PGSC0003DMT400035730	Conserved gene of unknown function	TARGETING PROTEIN FOR XKLP2 (TPX2); cell cycle; Involved in mitotic spindle assembly during late prophase and early prometaphase
XLOC_036146	PGSC0003DMT400056122	Indole-3-acetic acid-amido synthetase GH3.6	DFL1 (DWARF IN LIGHT 1); hyper-responsive to auxins
XLOC_036153	PGSC0003DMT400065816	Translational initiation factor eIF1	Involved in translational initiation, translation
XLOC_036181	PGSC0003DMT400033471	Microtubule-associated protein MAP65-1b	Involved in cell cycle
XLOC_036200	PGSC0003DMT400076672	Gene of unknown function	unknown
XLOC_036213	PGSC0003DMT400005957	Photosystem II 10 kDa polypeptide, chloroplast	Involved in photosynthesis; involved in the stable assembly of PSII, particularly that of the oxygen-evolving complex subunit PsbP
XLOC_036221	PGSC0003DMT400025007	Flavonol 4'-sulfotransferase	ST4B (SULFOTRANSFERASE 4B); response to cytokinine
XLOC_036417	PGSC0003DMT400048461	Small basic intrinsic protein 1-2	SIP1A (SMALL AND BASIC INTRINSIC PROTEIN 1A); Transport of water
XLOC_036605	PGSC0003DMT400010830	Ribonuclease P family protein	POP4 (SIMILAR TO YEAST POP4); Involved in rRNA maturation
XLOC_036736	PGSC0003DMT400037530	Pentatricopeptide repeat-containing protein	unknown
XLOC_036758	PGSC0003DMT400073741	Conserved gene of unknown function	unknown
XLOC_036759	PGSC0003DMT400073734	Conserved gene of unknown function	unknown
XLOC_036781	PGSC0003DMT400068047	Aquaporin TIP2	DELTA TONOPLAST INTEGRAL PROTEIN, DELTA-TIP, DELTA-TIP1 (TIP2;1); functions as a water channel and ammonium (NH3) transporter
XLOC_036811	PGSC0003DMT400083894	Beta-galactosidase	BETA-GALACTOSIDASE 1 (BGAL1); Involved in carbohydrate metabolic process
XLOC_036814	PGSC0003DMT400083888	Conserved gene of unknown function	PHLOEM PROTEIN 2-B10 (PP2-B10); act as a carbohydrate-binding protein
XLOC_036815	PGSC0003DMT400083885	2,4-dienoyl-CoA reductase	response to cadmium ion
XLOC_036820	PGSC0003DMT400086307	Fatty acid desaturase	FAD2 (FATTY ACID DESATURASE 2); responsible for the synthesis of 18:2 fatty acids in the endoplasmic reticulum
XLOC_036857	PGSC0003DMT400012887	Pathogenesis-induced protein	PYL9 (PYRABACTIN RESISTANCE 1-LIKE 9); RCAR1 (REGULATORY COMPONENT OF ABA RECEPTOR 1); Acts as ABA receptor
XLOC_036887	PGSC0003DMT400010886	Thaumatin	Osmotin-like protein (OSM34); Response to bacetrium, fungus, salt stress
XLOC_036909	PGSC0003DMT400043681	Nam 6	NAC DOMAIN CONTAINING PROTEIN 17 (NAC017); Transcription regulation
XLOC_036918	PGSC0003DMT400022023	Dehydration-responsive element binding protein 3	RAP2.4 (RELATED TO AP2 4); Mediate light and ethylene signaling
XLOC_036935	PGSC0003DMT400045796	Arabinogalactan-protein	AGP5 (ARABINOGALACTAN PROTEIN 5); Implicated in diverse developmental roles such as differentiation, cell-cell recognition, embryogenesis and programmed cell death; cell cycle
XLOC_036951	PGSC0003DMT400030112	Amino acid transporter	AAP6 (AMINO ACID PERMEASE 6); involved in the amino acid uptake from xylem
XLOC_037040	PGSC0003DMT400075567	Gene of unknown function	EMB3135 (EMBRYO DEFECTIVE 3135); Embryo development
XLOC_037059	PGSC0003DMT400075523	Conserved gene of unknown function	unknown
XLOC_037060	PGSC0003DMT400075519	CONSTANS	B-BOX DOMAIN PROTEIN 5 (BBX5); Transcription regulation
XLOC_037075	PGSC0003DMT400075463	Glycosyltransferase	UGT74E2 (URIDINE DIPHOSPHATE GLYCOSYLTRANSFERASE 74E2); response to auxin (IBA) and hydrogen peroxide
XLOC_037091	PGSC0003DMT400022254	Chalcone synthase J	CHALCONE SYNTHASE (CHS); biosynthesis of flavonoids. Required for the accumulation of purple anthocyanins in leaves and stems. Also involved in the regulation of auxin transport and the modulation of root gravitropism
XLOC_037094	PGSC0003DMT400022248	RNase H family protein	unknown
XLOC_037109	PGSC0003DMT400011603	Conserved gene of unknown function	unknown
XLOC_037113	PGSC0003DMT400011617	Ubiquitin-associated /TS-N domain-containing protein	unknown
XLOC_037133	PGSC0003DMT400011665	Dead box ATP-dependent RNA helicase	unknown
XLOC_037143	PGSC0003DMT400011708	Embryonic protein DC-8	Involved in embryo development ending in seed dormancy
XLOC_037163	PGSC0003DMT400011761	Invertase inhibitor	C/VIF1 (CELL WALL / VACUOLAR INHIBITOR OF FRUCTOSIDASE 1); Involved in carbohydrate metabolism, stress responses and sugar signaling
XLOC_037170	PGSC0003DMT400011776	AMP dependent ligase	AAE7 (ACETATE NON-UTILIZING 1); responsible for the activation of acetate for entry into the glyoxylate cycle
XLOC_037172	PGSC0003DMT400011781	Fiber protein Fb2	HRB1 (HYPERSENSITIVE TO RED AND BLUE); drought stress
XLOC_037175	PGSC0003DMT400011784	Pectinesterase	unknown
XLOC_037176	PGSC0003DMT400011788	Epoxide hydrolase 1	unknown
XLOC_037183	PGSC0003DMT400011806	Protein phosphatase 2C 40	unknown
XLOC_037187	PGSC0003DMT400011813	Conserved gene of unknown function	unknown
XLOC_037192	PGSC0003DMT400011821	Binding protein	FIS1A (FISSION 1A); Involved in peroxisome division
XLOC_037196	PGSC0003DMT400011838	GRAS family transcription factor	SCARECROW-LIKE 3 (SCL-3); Involved in gibberellin biosynthesis, signaling and antagonises DELLA function to regulate plant growth and develop
XLOC_037199	PGSC0003DMT400011850	Serine-pyruvate aminotransferase	AGT1 (ALANINE:GLYOXYLATE AMINOTRANSFERASE1); Involved in photorespiration
XLOC_037202	PGSC0003DMT400011861	GAL83 protein	AKINBETA1 (KINβ1); Involved in regulation of nitrogen and sugar metabolism
XLOC_037228	PGSC0003DMT400061280	Pleiotropic drug resistance protein 1	ABCG40 (ATP-BINDING CASSETTE G40); Involved in ABA transport and resistance to lead
XLOC_037261	PGSC0003DMT400039646	Calmodulin binding protein	IQ-domain 10 (IQD10); Involved in calmodulin binding
XLOC_037273	PGSC0003DMT400039599	Metallothionein	METALLOTHIONEIN 3 (MT3); binds to and detoxifies excess copper and other metals, limiting oxidative damage
XLOC_037292	PGSC0003DMT400022077	Conserved gene of unknown function	unknown
XLOC_037297	PGSC0003DMT400022071	60S ribosomal protein L18a, plant	unknown
XLOC_037308	PGSC0003DMT400020288	ATP binding protein	Involved in microtubule-based movement; cell cycle
XLOC_037309	PGSC0003DMT400020293	Elongation factor Ts	Involved in translational elongation
XLOC_037322	PGSC0003DMT400020318	F-box family protein	MAX2, MORE AXILLARY BRANCHES 2; hypocotyl and petiole elongation in light-grown seedlings; regulator of leaf senescence. Involved in positive regulation of light responses
XLOC_037333	PGSC0003DMT400020339	Sugar transporter	Involved in transport, transmembrane transport
XLOC_037339	PGSC0003DMT400020496	E3 ubiquitin-protein ligase RMA1H1	RING MEMBRANE-ANCHOR 1 (RMA1); Involved in the secretory pathway. Has E3 ubiquitin ligase activity
XLOC_037362	PGSC0003DMT400020408	Conserved gene of unknown function	unknown
XLOC_037408	PGSC0003DMT400007542	CUE domain containing protein	unknown
XLOC_037409	PGSC0003DMT400007543	Nucleosome-binding protein	unknown
XLOC_037420	PGSC0003DMT400007573	40S ribosomal protein S17	EMB1129 (EMBRYO DEFECTIVE 1129); Involved in translation, embryo development ending in seed dormancy
XLOC_037423	PGSC0003DMT400007577	DSK2	Involved in protein amino acid phosphorylation
XLOC_037438	PGSC0003DMT400000859	Conserved gene of unknown function	Involved in transcription regulation
XLOC_037439	PGSC0003DMT400000862	OBP3-responsive gene 4	OBP3-RESPONSIVE GENE 4 (ORG4); Salicylic acid induced protein
XLOC_037454	PGSC0003DMT400000896	Beta-galactosidase	BETA-GALACTOSIDASE 1 (BGAL1); Involved in carbohydrate metabolic process
XLOC_037466	PGSC0003DMT400000933	Zinc finger CCCH domain-containing protein 20	Oxidation-related Zinc Finger 1 (OZF1); Involved in oxidative stress
XLOC_037472	PGSC0003DMT400000946	Arginyl-tRNA synthetase	Embryo defective 1027 (emb1027); Involved in arginyl-tRNA aminoacylation, embryo development ending in seed dormancy
XLOC_037483	PGSC0003DMT400000986	Dehydration responsive element binding protein	Ethylene-responsive transcription factor ERF037(ERF037); Involved in ethylene signaling; stress signaling
XLOC_037498	PGSC0003DMT400001025	HSF domain class transcription factor	HEAT SHOCK TRANSCRIPTION FACTOR C1 (HSFC1); Response to heat stress
XLOC_037500	PGSC0003DMT400001026	Conserved gene of unknown function	unknown
XLOC_037509	PGSC0003DMT400002738	Brassinosteroid hydroxylase	BAS1; CYP72B1; CYP734A1; PHYB ACTIVATION TAGGED SUPPRESSOR 1; serves as a control point between multiple photoreceptor systems and brassinosteroid signal transduction. Involved in brassinolide metabolism. Mediates response to a variety of light signals including hypocotyl elongation and cotyledon expansion
XLOC_037520	PGSC0003DMT400053258	Conserved gene of unknown function	unknown
XLOC_037521	PGSC0003DMT400053257	Conserved gene of unknown function	unknown
XLOC_037525	PGSC0003DMT400053249	Conserved gene of unknown function	unknown
XLOC_037527	PGSC0003DMT400053243	Conserved gene of unknown function	unknown
XLOC_037547	PGSC0003DMT400062384	Triose phosphate/phosphate translocator, non-green plastid, chloroplast	unknown
XLOC_037567	PGSC0003DMT400010963	NOI	unknown
XLOC_037584	PGSC0003DMT400034275	DNA binding protein	B-BOX DOMAIN PROTEIN 30 (BBX30); Involved in zinc ion binding
XLOC_037691	PGSC0003DMT400016545	GDSL-like Lipase/Acylhydrolase family protein	Involved in glycerol biosynthetic process, lipid metabolic process
XLOC_037711	PGSC0003DMT400052536	Conserved gene of unknown function	unknown
XLOC_037865	PGSC0003DMT400048452	Thioredoxin	ACHT4 (ATYPICAL CYS HIS RICH THIOREDOXIN 4); Involved in cell redox homeostasis
XLOC_037972	PGSC0003DMT400059813	LIGULELESS1 protein	SPL6 (SQUAMOSA PROMOTER BINDING PROTEIN (SBP)-DOMAIN TRANSCRIPTION FACTOR 6); positively regulates a subset of plant defense genes
XLOC_038024	PGSC0003DMT400052917	Gene of unknown function	unknown
XLOC_038172	PGSC0003DMT400051465	Conserved gene of unknown function	unknown
XLOC_038219	PGSC0003DMT400073709	Flavonoid glucoyltransferase UGT73E2	Involved in metabolic processes
XLOC_038226	PGSC0003DMT400073693	Chloroplast post-illumination chlorophyll fluorescence increase protein	PIFI (POST-ILLUMINATION CHLOROPHYLL FLUORESCENCE INCREASE); Is a novel component essential for NDH-mediated non-photochemical reduction of the plastoquinone pool in chlororespiratory electron transport; photorespiration
XLOC_038244	PGSC0003DMT400073668	Coatomer beta subunit	Involved in intracellular protein transport, vesicle-mediated transport; also required for budding of golgi
XLOC_038256	PGSC0003DMT400019601	Cc-nbs-lrr resistance protein	Involved in apoptosis, defense response; cell cycle
XLOC_038284	PGSC0003DMT400083882	Multidrug resistance-associated protein 1, 3 (Mrp1, 3), abc-transoprter	ABCC8 (ATP-BINDING CASSETTE C8): Involved in ATP binding; xenobiotic-transporting ATPase activity
XLOC_038297	PGSC0003DMT400030315	2,4-dienoyl-CoA reductase	response to cadmium ion
XLOC_038312	PGSC0003DMT400074261	Erect panical 2	unknown
XLOC_038351	PGSC0003DMT400012795	Atpob1	POZ/BTB containing-protein AtPOB1; Involvement in protein ubiquitylation
XLOC_038385	PGSC0003DMT400059667	Short chain alcohol dehydrogenase	SDR5 (SHORT-CHAIN DEHYDROGENASE REDUCTASE 5); Involved in metabolic process; oxidation reduction
XLOC_038390	PGSC0003DMT400043661	Conserved gene of unknown function	unknown
XLOC_038399	PGSC0003DMT400022048	Conserved gene of unknown function	unknown
XLOC_038427	PGSC0003DMT400005199	Transcription initiation factor iia (Tfiia), gamma chain	Involved in transcription initiation
XLOC_038434	PGSC0003DMT400030193	Early-responsive to dehydration protein	unknown
XLOC_038438	PGSC0003DMT400030203	RCG54054	unknown
XLOC_038452	PGSC0003DMT400090218	UDP-glucose glucosyltransferase	Involved in flavonoid glucuronidation, flavonol biosynthetic process, metabolic process, response to other organism; plant defense
XLOC_038473	PGSC0003DMT400039955	Protein phosphatase 2c	unknown
XLOC_038479	PGSC0003DMT400039972	Sugar transporter	ERD6-LIKE 6 (ERDL6); Encodes a vacuolar glucose exporter that is induced in response to factors that activate vacuolar glucose pools like darkness, heat stress and wounding and repressed during conditions that trigger glucose accumulation in the vacuole like cold stress and external sugar supply
[truncated: 16 more rows]

## Sheet: Hormones
Auxin
XLOC ID	PGSC transcript ID	Gene name from PGSC	Known role in arabidopsis (TAIR)
XLOC_002657	PGSC0003DMT400023208	Aluminum-induced protein	response to auxin stimulus, response to aluminum ion
XLOC_002989	PGSC0003DMT400066911	Auxin-induced protein X10A	Auxin responsive SAUR protein
XLOC_003163	PGSC0003DMT400000365	SAUR family protein	Auxin; Auxin responsive SAUR protein
XLOC_003831	PGSC0003DMT400004170	Auxin-induced protein 6B	Auxin; SAUR-like auxin-responsive protein
XLOC_003845	PGSC0003DMT400004152	Auxin-induced SAUR	Auxin; response to auxin stimulus, response to cold
XLOC_006982	PGSC0003DMT400076456	Auxin repressed/dormancy associated protein	Auxin; dormancy-associated protein (DRM1)
XLOC_007218	PGSC0003DMT400086252	Amino acid transporter	Transmembrane amino acid transporter family protein; Transport of auxins and amino acids
XLOC_007658	PGSC0003DMT400003546	ABC transporter family protein	Multidrug/pheromone exporter protein; involved in acropetal auxin transport
XLOC_008020	PGSC0003DMT400055263	(Fragment)	REVEILLE 1; Myb-like transcription factor that regulates hypocotyl growth by regulating free auxin levels in a time-of-day specific manner.
XLOC_008997	PGSC0003DMT400078752	Auxin:hydrogen symporter	Involved in auxin polar transport, transmembrane transport
XLOC_009169	PGSC0003DMT400003494	Ubiquitin-protein ligase	Auxin transport protein BIG; Calossin-like protein required for polar auxin transport
XLOC_009454	PGSC0003DMT400033386	Auxin repressed/dormancy associated protein	Auxin; Involved in DNA methylation
XLOC_010369	PGSC0003DMT400008363	SAUR family protein	SMALL AUXIN UPREGULATED RNA 31
XLOC_010575	PGSC0003DMT400039384	BTB/POZ domain-containing protein	BTB/POZ and TAZ domain-containing protein 1; Response to auxin, salicylic acid, hydrogen peroxide; pollen sac and embryo development,
XLOC_010608	PGSC0003DMT400046818	Histone deacetylase	Histone deacetylase 6; Involved in supression of auxin responses
XLOC_011012	PGSC0003DMT400006800	Auxin-induced protein AUX22	Auxin-responsive protein IAA19; Involved in the regulation stamen filaments development.
XLOC_011043	PGSC0003DMT400006709	ARF domain class transcription factor	Auxin-responsive protein IAA26; Response to auxin
XLOC_011052	PGSC0003DMT400006691	IAA-amino acid hydrolase	IAR3 encode auxin conjugate hydrolase
XLOC_011219	PGSC0003DMT400033367	Leucine-rich repeat receptor kinase	Receptor kinase HSL1; Involved in regulation of cell size, plant-type cell wall organization, auxin polar transport, cell tip growth, regulation of meristem growth, regulation of hormone levels, anther development, root hair elongation
XLOC_011283	PGSC0003DMT400048069	Auxin:hydrogen symporter	Auxin efflux carrier family protein (PIN-LIKES 1); Involved in auxin polar transport, transmembrane transpor
XLOC_014078	PGSC0003DMT400063955	F-box protein SKP2A	F-box protein SKP2A; Acts as an auxin receptor. Regulates the stability of the transcription factors E2FC and DPB, repressors of cell proliferation. Confers increase tolerance to osmotic stress by promoting cell division, especially in meristems. Promotes the formation of lateral root primordia
XLOC_014137	PGSC0003DMT400061938	Auxin-induced protein 5NG4	Auxin; nodulin MtN21-like transporter family protein; unknown function
XLOC_014410	PGSC0003DMT400091765	F-box family protein	VFB1 (VIER F-BOX PROTEINE 1); mutants show defects in growth and reduced expression of auxin response genes
XLOC_015690	PGSC0003DMT400042698	Auxin-induced SAUR	Auxin
XLOC_016001	PGSC0003DMT400005419	LeTIR	AFB5 (AUXIN F-BOX PROTEIN 5); Decides auxin sensitivity
XLOC_016006	PGSC0003DMT400033587	D2/4-type cyclin	CYCD2;1 (CYCLIN D2;1); as regulators of the G₁-to-S phase cell cycle transition; is rate-limiting for the response to low levels of exogenous auxin; CYCD2;1 expression requires sucrose, it does not respond to auxin
XLOC_017546	PGSC0003DMT400060484	Geranylgeranyltransferase type I beta subunit	GERANYLGERANYLTRANSFERASE-I BETA SUBUNIT (GGB); involved in both ABA-mediated and auxin signaling pathways
XLOC_018854	PGSC0003DMT400060245	IBR3 (IBA-RESPONSE 3)	IBA-RESPONSE 3 (IBR3); Mutations in IBR3 render plants resistant to indole-3-butryic acid, a putative storage form of the biologically active auxin IAA (indole-3-acetic acid). IBR3 is hypothesized to carry out the second step in a β-oxidation-like process of IBA metabolism
XLOC_019008	PGSC0003DMT400056570	Transport inhibitor response 1	TIR1 (TRANSPORT INHIBITOR RESPONSE 1); auxin receptor; mediates auxin-regulated transcription
XLOC_019996	PGSC0003DMT400012546	Auxin-repressed protein	Auxin signaling
XLOC_020353	PGSC0003DMT400018361	Eukaryotic translation initiation factor 2c	AGO1 (ARGONAUTE 1); Encodes an RNA Slicer that selectively recruits microRNAs and siRNAs. Involved in post-transcriptional gene silencing and have pleiotropic developmental and morphological defects. Through its action on the regulation of ARF17 expression, the protein regulates genes involved at the cross talk between auxin and light signaling during adventitious root development
XLOC_020650	PGSC0003DMT400013627	Auxin-responsive protein IAA16	IAA16 (INDOLEACETIC ACID-INDUCED PROTEIN 16); modulate early auxin response genes expression
XLOC_021268	PGSC0003DMT400011501	Steroid binding protein	MEMBRANE-ASSOCIATED PROGESTERONE BINDING PROTEIN 3 (MAPR3); Defense response to bacterium; auxin biosynthesis process; response to ethylene
XLOC_021337	PGSC0003DMT400041985	Enoyl-CoA hydratase/isomerase family protein	DELTA(2)-ENOYL COA ISOMERASE 2 (ECI2); involved in the conversion of indole-3-butyric acid to indole-3-acetic acid via a beta-oxidation-like pathway; auxin biosynthesis
XLOC_023146	PGSC0003DMT400067353	Indole-3-acetic acid-amido synthetase GH3.6	DFL1 (DWARF IN LIGHT 1); Encodes an IAA-amido synthase that conjugates Ala, Asp, Phe, and Trp to auxin. Lines overexpressing this gene accumulate IAA-ASP and are hypersensitive to several auxins. Identified as a dominant mutation that displays shorter hypocotyls in light grown plants when compared to wild type siblings. Protein is similar to auxin inducible gene from pea (GH3)
XLOC_023464	PGSC0003DMT400049613	Indole-3-acetic acid-amido synthetase GH3.6	DFL1 (DWARF IN LIGHT 1); Encodes an IAA-amido synthase that conjugates Ala, Asp, Phe, and Trp to auxin. Lines overexpressing this gene accumulate IAA-ASP and are hypersensitive to several auxins.
XLOC_023824	PGSC0003DMT400073956	Conserved gene of unknown function	PATHOGENESIS RELATED HOMEODOMAIN PROTEIN A (PRHA); is highly responsive to the synthetic auxin, naphthalene acetic acid
XLOC_024647	PGSC0003DMT400044721	WRKY transcription factor	EXB1 (EXCESSIVE BRANCHES1); plays pivotal roles in shoot branching by regulating both transcription of RAX genes and auxin pathways
XLOC_024665	PGSC0003DMT400071059	Glutathione S-transferase T5	GLUTATHIONE S-TRANSFERASE TAU 19 (GSTU19); induced by drought stress, oxidative stress, and high doses of auxin and cytokinin; expression is upregulated by herbicide safeners such as benoxacor and fenclorim
XLOC_024918	PGSC0003DMT400056916	Salicylic acid-induced protein 19	NAC022 (NAC DOMAIN CONTAINING PROTEIN 22); involved in shoot apical meristem formation and auxin-mediated lateral root formation
XLOC_025530	PGSC0003DMT400021160	Ran binding protein-1	RAN BINDING PROTEIN 1 (RANBP1); plays an important role in the regulation of cellular mitosis and the auxin signalling pathway
XLOC_026027	PGSC0003DMT400012210	Auxin-induced protein X10A	SAUR59 (SMALL AUXIN UPREGULATED RNA 59); response to auxin
XLOC_027381	PGSC0003DMT400067539	Homeobox-leucine zipper protein	HOMEOBOX PROTEIN 2 (HB-2); Involved in cell expansion and cell proliferation and in the response to auxin
XLOC_028131	PGSC0003DMT400013837	Gene of unknown function	Auxin-responsive family protein
XLOC_028966	PGSC0003DMT400067925	ATP binding	EMB2597 (EMBRYO DEFECTIVE 2597); NO VEIN (NOV); required for leaf vascular development, cellular patterning and stem cell maintenance in the root meristem, as well as for cotyledon outgrowth and separation. nov mutations affect many aspects of auxin-dependent development without directly affecting auxin perception
XLOC_030675	PGSC0003DMT400064341	GH3 family protein	DFL1 (DWARF IN LIGHT 1); Encodes an IAA-amido synthase that conjugates Ala, Asp, Phe, and Trp to auxin. Lines overexpressing this gene accumulate IAA-ASP and are hypersensitive to several auxins. Involved in hypoctyl formation
XLOC_030680	PGSC0003DMT400064349	Ccd1	PBP1 (PINOID-BINDING PROTEIN 1); Involved in auxin response
XLOC_030963	PGSC0003DMT400013928	Signal transducer	MAB4/ENP/NPY1-LIKE 3 (MEL3); NAKED PINS IN YUC MUTANTS 2 (NPY2); Involved in auxin-mediated organogenesis
XLOC_031460	PGSC0003DMT400068698	Auxin-induced protein	SAUR14 (SMALL AUXIN UPREGULATED RNA 14); response to auxin stimulus, response to cold
XLOC_031859	PGSC0003DMT400072459	Auxin efflux carrier	AGR1 (AGRAVITROPIC ROOT 1); PIN-FORMED 2 (PIN2); Root-specific role in the transport of auxin. Acts downstream of CTR1 and ethylene biosynthesis
XLOC_032989	PGSC0003DMT400049377	Auxin influx transport protein	AUX1 (AUXIN RESISTANT 1); Involved in auxin influx; response to neamatode; plant defense; root cap and root hair development
XLOC_033476	PGSC0003DMT400034652	Auxin-induced SAUR	SAUR6 (SMALL AUXIN UPREGULATED RNA 6); Auxin response
XLOC_034683	PGSC0003DMT400034795	Calmodulin binding protein	SAUR65 (SMALL AUXIN UPREGULATED RNA 65); response to auxin stimulus
XLOC_035471	PGSC0003DMT400024438	Transcription factor	LATERAL ROOT PRIMORDIUM 1 (LRP1); partially redundant in function and synergistically promote gynoecium, stamen and leaf development; responsive to auxin
XLOC_036146	PGSC0003DMT400056122	Indole-3-acetic acid-amido synthetase GH3.6	DFL1 (DWARF IN LIGHT 1); hyper-responsive to auxins
XLOC_037075	PGSC0003DMT400075463	Glycosyltransferase	UGT74E2 (URIDINE DIPHOSPHATE GLYCOSYLTRANSFERASE 74E2); response to auxin (IBA) and hydrogen peroxide
XLOC_037091	PGSC0003DMT400022254	Chalcone synthase J	CHALCONE SYNTHASE (CHS); biosynthesis of flavonoids. Required for the accumulation of purple anthocyanins in leaves and stems. Also involved in the regulation of auxin transport and the modulation of root gravitropism
XLOC_038590	PGSC0003DMT400043447	Chalcone synthase J	CHALCONE SYNTHASE (CHS); biosynthesis of flavonoids. Required for the accumulation of purple anthocyanins in leaves and stems. Also involved in the regulation of auxin transport and the modulation of root gravitropism
Gibberellin
XLOC ID	PGSC transcript ID	Gene name from PGSC	Known role in arabidopsis (TAIR)
XLOC_002909	PGSC0003DMT400004251	Cytochrome P450	epoxidizes gibberellins (GAs) in a deactivation reaction
XLOC_003254	PGSC0003DMT400057917	Gibberellin receptor GID1	Gibberellin; GA receptor
XLOC_003271	PGSC0003DMT400073501	Gibberellin receptor GID1	Gibberellin; GA receptor
XLOC_003666	PGSC0003DMT400066182	GAST1 protein	response to gibberellin stimulus
XLOC_005410	PGSC0003DMT400000491	Conserved gene of unknown function	Phosphatidylinositol N-acetyglucosaminlytransferase subunit P-related; Response to gibberellin
XLOC_006132	PGSC0003DMT400004046	Snakin-2	GA-responsive GAST1 protein homolog regulated by brassinosteroid and gibberellin antagonistically
XLOC_007085	PGSC0003DMT400005250	Gibberellin 2-oxidase 1	Gibberellin catabolism
XLOC_008329	PGSC0003DMT400024385	Gibberellin 3-beta-dioxygenase	Gibberellin biosynthesis; 2-oxoglutarate (2OG) and Fe(II)-dependent oxygenase superfamily protein
XLOC_008458	PGSC0003DMT400054348	Gibberellin 2-oxidase 1	Gibberellin catabolism; GA2OX2; Encodes a gibberellin 2-oxidase that acts on C-19 gibberellins. AtGA2OX2 expression is responsive to cytokinin and KNOX activities.
XLOC_010966	PGSC0003DMT400014629	Conserved gene of unknown function	LOB DOMAIN-CONTAINING PROTEIN 40 (LOB40); response to gibberellin
XLOC_012610	PGSC0003DMT400050287	MYB domain class transcription factor	YB DOMAIN PROTEIN 31 (MYB31); Response to gibberellin, chitin, salicylic acid, regulation of transcription
XLOC_014394	PGSC0003DMT400055426	Snakin-1	Gibberellin-regulated protein 10; Response to gibberellins
XLOC_016179	PGSC0003DMT400071599	Geranylgeranyl pyrophosphate synthase 2	Gibberellin biosynthesis (involved in isoprenoid biosynthesis); GGPPS11
XLOC_017164	PGSC0003DMT400014172	RING-H2 finger protein ATL3J	XERICO; is induced by salt and osmotic stress; transcrips levels are induced by DELLA proteins and repressed by gibberellic acid; involved in ABA metabolism.
XLOC_020250	PGSC0003DMT400069568	BHLH transcription factor Upa20	Transcription factor bHLH137; response to gibberellin stimulus
XLOC_020620	PGSC0003DMT400056563	GID1-like gibberellin receptor	Gibberellin receptor; GA INSENSITIVE DWARF1B (GID1B);
XLOC_023342	PGSC0003DMT400071094	Gibberellin 2-oxidase	GA2OX2 (GIBBERELLIN 2-OXIDASE); Encodes a gibberellin 2-oxidase that acts on C-19 gibberellins. AtGA2OX2 expression is responsive to cytokinin and KNOX activities.
XLOC_024672	PGSC0003DMT400071043	Gibberellin 2-oxidase	GA2OX2 (GIBBERELLIN 2-OXIDASE); Encodes a gibberellin 2-oxidase that acts on C-19 gibberellins. AtGA2OX2 expression is responsive to cytokinin and KNOX activities.
XLOC_025549	PGSC0003DMT400021189	C2H2L domain class transcription factor	IDD3 (INDETERMINATE DOMAIN 3); it is positively involved in gibberellin signaling
XLOC_026109	PGSC0003DMT400007855	Calmodulin binding protein	IQ-domain 22 (IQD22); Response to gibberellin stimulus; calmodulin binding
XLOC_027206	PGSC0003DMT400004980	Carotenoid cleavage dioxygenase 4	NCED4 (NINE-CIS-EPOXYCAROTENOID DIOXYGENASE 4); Involved in ABA, gibberellin, and ethylene biosynthesis
XLOC_030213	PGSC0003DMT400009831	GID1-like gibberellin receptor	GA INSENSITIVE DWARF1B (GID1B); gibberellin receptor
XLOC_033811	PGSC0003DMT400023914	Gibberellin-regulated protein 1	Gibberellin-regulated family protein; response to gibberellin stimulus
XLOC_036069	PGSC0003DMT400074146	RING-H2 finger protein ATL3J	XERICO; Gene expression is induced by salt and osmotic stress. Transcrips levels are induced by DELLA proteins and repressed by gibberellic acid. Involved in ABA metabolism
XLOC_037196	PGSC0003DMT400011838	GRAS family transcription factor	SCARECROW-LIKE 3 (SCL-3); Involved in gibberellin biosynthesis, signaling and antagonises DELLA function to regulate plant growth and develop
Cytokinin
XLOC ID	PGSC transcript ID	Gene name from PGSC	Known role in arabidopsis (TAIR)
XLOC_008458	PGSC0003DMT400054348	Gibberellin 2-oxidase 1	Gibberellin catabolism; GA2OX2; Encodes a gibberellin 2-oxidase that acts on C-19 gibberellins. AtGA2OX2 expression is responsive to cytokinin and KNOX activities.
XLOC_008490	PGSC0003DMT400025116	Purine transporter	Member of a family of proteins related to PUP1, a purine transporter. May be involved in the transport of purine and purine derivatives such as cytokinins, across the plasma membrane
XLOC_012482	PGSC0003DMT400063172	MYB transcription factor	Encodes a MYB-like Domain transcription factor that plays a positive role in anthocyanin accumulation in response to light and cytokinin via repression of MYBL2.
XLOC_012618	PGSC0003DMT400001679	AtEB1b	Microtubule-associated protein (EB1); Involved in mitosis and early cytokinesis (cell cycle)
XLOC_012759	PGSC0003DMT400014403	Kinesin NACK1	NPK1-ACTIVATING KINESIN 1 (ATNACK1): Cell cycle; Required for cytokinesis in pollen. Mutant has cytokinesis defects; seedling lethal.
XLOC_014294	PGSC0003DMT400005470	Purine transporter	PUP1 (PURINE PERMEASE 1); Encodes a transporter that transports purines,cytokinins and other adenine derivatives. Expressed in the leaf hydathodes where it may be involved in re-uptake of cytokinins during guttation.
XLOC_014567	PGSC0003DMT400009551	Carboxy-lyase	LONELY GUY 1 (LOG1); Involved in cytokinine biosynthesis
XLOC_019570	PGSC0003DMT400042922	Two-component system sensor histidine kinase/response regulator	Cytokinin response; ARR17 (RESPONSE REGULATOR 17)
XLOC_022129	PGSC0003DMT400078294	TSI1	Ethylene-responsive transcription factor CRF4; Response to cytokinine, ethylene; involved in leaf development; regulation of transcription
XLOC_022936	PGSC0003DMT400035325	Kinesin NACK2	Cell cycle; NPK1-ACTIVATING KINESIN 2 (NACK2); Required for cytokinesis in pollen. In mutants, all four microspore nuclei remain within the same cytoplasm after meiosis.
XLOC_023342	PGSC0003DMT400071094	Gibberellin 2-oxidase	GA2OX2 (GIBBERELLIN 2-OXIDASE); Encodes a gibberellin 2-oxidase that acts on C-19 gibberellins. AtGA2OX2 expression is responsive to cytokinin and KNOX activities.
XLOC_024665	PGSC0003DMT400071059	Glutathione S-transferase T5	GLUTATHIONE S-TRANSFERASE TAU 19 (GSTU19); induced by drought stress, oxidative stress, and high doses of auxin and cytokinin; expression is upregulated by herbicide safeners such as benoxacor and fenclorim
XLOC_024672	PGSC0003DMT400071043	Gibberellin 2-oxidase	GA2OX2 (GIBBERELLIN 2-OXIDASE); Encodes a gibberellin 2-oxidase that acts on C-19 gibberellins. AtGA2OX2 expression is responsive to cytokinin and KNOX activities.
XLOC_027850	PGSC0003DMT400055525	Cytokinin riboside 5'-monophosphate phosphoribohydrolase LOG3	LOG4 (LONELY GUY 4); Cytokinine biosysnthesis at shoot apical meristem in L1 layer of cells
XLOC_033285	PGSC0003DMT400060940	F-box family protein	KELCH REPEAT F-BOX 50 (KFB50); involved in the negative regulation of the cytokinin response
XLOC_034444	PGSC0003DMT400020890	Carboxy-lyase	Cytokinine biosynthesis; LOG3
XLOC_035672	PGSC0003DMT400047799	Histidine phosphotransfer protein	AHP4 (HPT PHOSPHOTRANSMITTER 4); function as redundant positive regulators of cytokinin signaling
XLOC_036221	PGSC0003DMT400025007	Flavonol 4'-sulfotransferase	ST4B (SULFOTRANSFERASE 4B); response to cytokinine
Abscisic acid
XLOC ID	PGSC transcript ID	Gene name from PGSC	Known role in arabidopsis (TAIR)
XLOC_001548	PGSC0003DMT400058614	ZFP4 (ZINC FINGER PROTEIN 4)	ABA-dependent seed germination
XLOC_001575	PGSC0003DMT400025169	Calcium ion binding protein	Drought; response to ABA
XLOC_002860	PGSC0003DMT400079900	Stress-induced protein	Induced by ABA and salt stress
XLOC_002951	PGSC0003DMT400067006	Pentatricopeptide repeat-containing protein	ABA HYPERSENSITIVE GERMINATION 11
XLOC_002974	PGSC0003DMT400066947	Beta expansin 1	ABA responsive element
XLOC_003120	PGSC0003DMT400000266	TAF-2	G-box binding protein whose expression is induced by ABA; response to cold and water deprivation
XLOC_003211	PGSC0003DMT400050096	BZIP transcription factor	Response to ABA stimulus
XLOC_003452	PGSC0003DMT400053410	Glycine/D-amino acid oxidases	involved in the synthesis of neoxanthin- a precursor for ABA biosynthesis
XLOC_003500	PGSC0003DMT400061165	DNA helicase hus2	Involved in DNA repair; Cellular response to ABA or cold
XLOC_004624	PGSC0003DMT400022600	R2R3 transcription factor MYB108 1	Response to abiotic and biotic stress; Response to ABA and ethylene
XLOC_005106	PGSC0003DMT400017593	Aldehyde oxidase	catalyses last step in ABA biosynthesis
XLOC_005463	PGSC0003DMT400000606	Conserved gene of unknown function	Encodes RCAR3, a regulatory component of ABA receptor (PYL8). Stimulates ABA signaling
XLOC_007297	PGSC0003DMT400009344	H1 histone	encodes a structurally divergent linker histone whose gene expression is induced by dehydration and ABA; abiotic stress
XLOC_007534	PGSC0003DMT400025955	Patatin 3	Patatin-related phospholipase A; is induced by abscisic acid (ABA) or phosphate deficiency in roots
XLOC_008647	PGSC0003DMT400057645	Zinc finger, RING-type	ABA INSENSITIVE RING PROTEIN 4 (ATAIRP4); positive regulator of ABA-mediated drought avoidance and a negative regulator of salt tolerance
XLOC_008908	PGSC0003DMT400009069	Abscisic acid and environmental stress-inducible protein TAS14	ABA- and drought-induced glycine-rice dehydrin protein
XLOC_009014	PGSC0003DMT400078786	ARF GTPase activator	C2-DOMAIN ABA-RELATED3 (CAR3); positive regulation of abscisic acid-activated signaling pathway
XLOC_011564	PGSC0003DMT400080764	Proline transporter	AtGAT1; highly expressed in flowers and under conditions of elevated GABA concentrations such as wounding or senescence
XLOC_011792	PGSC0003DMT400043145	Protein phosphatase 2C AHG3 homolog	Encodes protein phosphatase 2C (PP2CA). Negative regulator of ABA signalling. Expressed in seeds during germination. mRNA up-regulated by drought and ABA.
XLOC_012110	PGSC0003DMT400023516	Protein phosphatase 2C 8	responsible for ABA-dependent negatively regulating seed dormancy
XLOC_012951	PGSC0003DMT400045908	RNA binding protein	ABI FIVE BINDING PROTEIN 2 (AFP2); Encodes a member of a small plant-specific gene family whose members interact with ABI5 and appear to be involved in mediating stress responses. AFP2 mutants affect a number of ABA mediated processes such as germination and response to osmotic and sugar stress
XLOC_014158	PGSC0003DMT400016310	Phosphoric diester hydrolase	TLP2 (TUBBY LIKE PROTEIN 2); may participate in the ABA signaling pathway
XLOC_014160	PGSC0003DMT400016305	AP2/ERF domain-containing transcription factor	Ethylene-responsive transcription factor (ABR1); Expressed in response to ABA, osmotic stress, sugar stress and drought. Mutants are hypersensitive to these stresses. May be involved in regulation of ABA mediated stress response
XLOC_014595	PGSC0003DMT400025579	Calcium-dependent protein kinase	CALCIUM-DEPENDENT PROTEIN KINASE 29 (CPK29); Involved in ABA-activated pathway; protein autophosphorylation
XLOC_014674	PGSC0003DMT400007440	Nitrate transporter	ORTING TRANSPORTER 1 (AIT1); acts as an ABA importer at the site of ABA biosynthesis and is important for the regulation of stomatal aperture in inflorescence stems
XLOC_014724	PGSC0003DMT400015306	Gene of unknown function	Encodes a putative RING-H2 finger protein RHA2a; is an important regulator of ABA signaling during seed germination and early seedling development
XLOC_015467	PGSC0003DMT400041012	F-box family protein	RCAR3 INTERACTING F-BOX PROTEIN 1 (RIFP1); plays a negative role in the RCAR3-mediated ABA signalling pathway
XLOC_015879	PGSC0003DMT400064512	Short-chain dehydrogenase/reductase	ABA DEFICIENT 2 (ABA2); Encodes a cytosolic short-chain dehydrogenase/reductase involved in the conversion of xanthoxin to ABA-aldehyde during ABA biosynthesis
XLOC_016127	PGSC0003DMT400020669	ABRE binding factor	ABF2 (ABSCISIC ACID RESPONSIVE ELEMENTS-BINDING FACTOR 2); Leucine zipper transcription factor that binds to the abscisic acid (ABA)–responsive element (ABRE) motif in the promoter region of ABA-inducible genes. Enhances drought tolerance in vegetative tissues. Required for normal glucose response.
XLOC_017164	PGSC0003DMT400014172	RING-H2 finger protein ATL3J	XERICO; is induced by salt and osmotic stress; transcrips levels are induced by DELLA proteins and repressed by gibberellic acid; involved in ABA metabolism.
XLOC_017299	PGSC0003DMT400084203	TAF-3	G-BOX BINDING FACTOR 3 (GBF3); Encodes a bZIP G-box binding protein whose expression is induced by ABA. It has been shown to bind to Adh that contains the G-box and is induced by cold and water deprivation.
XLOC_017546	PGSC0003DMT400060484	Geranylgeranyltransferase type I beta subunit	GERANYLGERANYLTRANSFERASE-I BETA SUBUNIT (GGB); involved in both ABA-mediated and auxin signaling pathways
XLOC_018785	PGSC0003DMT400069946	Protein phosphatase 2C	Encodes protein phosphatase 2C (PP2CA). Negative regulator of ABA signalling. Expressed in seeds during germination. mRNA up-regulated by drought and ABA.
XLOC_020431	PGSC0003DMT400077989	Protein phosphatase 2C	HAI3 (HIGHLY ABA-INDUCED PP2C GENE 3); Involved in protein amino acid dephosphorylation
XLOC_021130	PGSC0003DMT400061535	Abscisic acid receptor PYL4	ABA receptor; Involved in ABA signaling
XLOC_021419	PGSC0003DMT400045293	Nam	ANAC2 (NAC DOMAIN CONTAINING PROTEIN 2); response to wounding and abscisic acid (ABA)
XLOC_021800	PGSC0003DMT400083063	Ribulose bisphosphate carboxylase large chain	RBCL; large subunit of RUBISCO. Protein is tyrosine-phosphorylated and its phosphorylation state is modulated in response to ABA in Arabidopsis thaliana seeds.
XLOC_022014	PGSC0003DMT400019413	Senescence-associated protein	TET3 (TETRASPANIN3); response to ABA, cold, drought, cold sensing upon floral transitions
XLOC_022875	PGSC0003DMT400046382	Abscisic insensitive 1B	ABA INSENSITIVE 2 (ABI2); involved in ABA signal transduction
XLOC_023437	PGSC0003DMT400049665	Jasmonic acid 2	RD26 (RESPONSIVE TO DESICCATION 26); Encodes a NAC transcription factor induced in response to desiccation. It is localized to the nucleus and acts as a transcriptional activator in ABA-mediated dehydration response; abiotic stress
XLOC_027112	PGSC0003DMT400038282	N-hydroxycinnamoyl-CoA:tyramine N-hydroxycinnamoyl transferase THT7-8	N-ACETYLTRANSFERASE ACTIVITY 1 (NATA1); Involved in plant defense; levels of it are increased in response to methyl jasmonate and ABA
XLOC_027206	PGSC0003DMT400004980	Carotenoid cleavage dioxygenase 4	NCED4 (NINE-CIS-EPOXYCAROTENOID DIOXYGENASE 4); Involved in ABA, gibberellin, and ethylene biosynthesis
XLOC_027312	PGSC0003DMT400045156	Abscisic acid receptor PYL1	PYL1 (PYR1-LIKE 1); RCAR12 (REGULATORY COMPONENTS OF ABA RECEPTOR 12); Functions as ABA receptor
XLOC_028839	PGSC0003DMT400044370	Inorganic phosphate transporter 1	PHOSPHATE TRANSPORTER 1;4 (PHT1;4); Response to ABA; phosphate uptake in phosphate deprived plants
XLOC_028840	PGSC0003DMT400044368	Transmembrane protein	PHOSPHATE TRANSPORTER 1;4 (PHT1;4); Response to ABA; phosphate uptake in phosphate deprived plants
XLOC_029670	PGSC0003DMT400013853	RAB11G	RAB GTPase homolog A5B (RABA5b); Involved in protein transport, small GTPase mediated signal transduction
XLOC_030067	PGSC0003DMT400092910	Circadian clock coupling factor ZGT	EDL3 is an F-box protein involved that mediated the regulation of ABA signalling
XLOC_030287	PGSC0003DMT400081426	Hexose transporter	STP13 (SUGAR TRANSPORT PROTEIN 13); Involved in plant defense; Response to ABA; salt stress; programmed cell death (cell cycle); glucose import and hexose sugar transport
XLOC_030802	PGSC0003DMT400058759	Zinc finger, RING-type	ABA INSENSITIVE RING PROTEIN 4 (AIRP4); Positively regulates stress-responsive ABA signaling
XLOC_031029	PGSC0003DMT400011063	Nitrate transporter	ABA-IMPORTING TRANSPORTER 1 (AIT1); It also acts as an ABA importer at the site of ABA biosynthesis and is important for the regulation of stomatal aperture in inflorescence stems
XLOC_031187	PGSC0003DMT400074628	Conserved gene of unknown function	HVA22 HOMOLOGUE A (HVA22A); Response to ABA and stress
XLOC_031616	PGSC0003DMT400045321	29 kDa ribonucleoprotein B, chloroplastic	Response to ABA
XLOC_031695	PGSC0003DMT400028812	Zinc finger family protein	ABA INSENSITIVE RING PROTEIN 2 (AIRP2); Mediate ABA-mediated drought stress responses
XLOC_032102	PGSC0003DMT400037359	Ethylene-responsive transcription factor 3	ERF3 (ETHYLENE RESPONSIVE ELEMENT BINDING FACTOR 3); Involved in defense response; ethylene signaling; response to ABA, water and salinity stress
XLOC_032266	PGSC0003DMT400014097	DNA binding protein	JAI1 (JASMONATE INSENSITIVE 1); Involved in water stress; ABA response
XLOC_033091	PGSC0003DMT400028658	Abscisic acid receptor PYL4	PYL4 (PYR1-LIKE 4); Acts as ABA receptor
XLOC_033809	PGSC0003DMT400023915	Nam 10	ANAC2 (ARABIDOPSIS NAC DOMAIN CONTAINING PROTEIN 2); response to wounding and ABA
XLOC_034727	PGSC0003DMT400041746	HVA22 e	HVA22 HOMOLOGUE E (HVA22E); response to cold stress, salt stress, ABA treatment or dehydration; abiotic stress
XLOC_035416	PGSC0003DMT400056716	DNA binding protein	ABA-RESPONSIVE KINASE SUBSTRATE 3 (AKS3); regulation of transcription
XLOC_035504	PGSC0003DMT400083474	Calcium-dependent protein kinase 8	CALMODULIN-DOMAIN PROTEIN KINASE 7 (CPK7); Involved in ABA signaling
XLOC_035870	PGSC0003DMT400039670	Jasmonic acid 2	RD26 (RESPONSIVE TO DESICCATION 26); Involved in ABA-mediated dehydration response
XLOC_036069	PGSC0003DMT400074146	RING-H2 finger protein ATL3J	XERICO; Gene expression is induced by salt and osmotic stress. Transcrips levels are induced by DELLA proteins and repressed by gibberellic acid. Involved in ABA metabolism
XLOC_036857	PGSC0003DMT400012887	Pathogenesis-induced protein	PYL9 (PYRABACTIN RESISTANCE 1-LIKE 9); RCAR1 (REGULATORY COMPONENT OF ABA RECEPTOR 1); Acts as ABA receptor
XLOC_037228	PGSC0003DMT400061280	Pleiotropic drug resistance protein 1	ABCG40 (ATP-BINDING CASSETTE G40); Involved in ABA transport and resistance to lead
XLOC_038483	PGSC0003DMT400039981	Nicotiana tabacum wound inducive mRNA , complete cds	Plant defense; BBD1 (BIFUNCTIONAL NUCLEASE IN BASAL DEFENSE RESPONSE 1); Encodes a nuclease involved in ABA-mediated callose deposition. It has been shown to interact with JAZ proteins, binds to a jasmonic acid-responsive element (JARE) and repress AtJMT expression
Ethylene
XLOC ID	PGSC transcript ID	Gene name from PGSC	Known role in arabidopsis (TAIR)
XLOC_001855	PGSC0003DMT400043311	AP2/ERF-domain protein	ethylene response factor; confers resistance to H2O2 and heat stresses
XLOC_003097	PGSC0003DMT400000220	Ethylene-responsive late embryogenesis	Ethylene; Might be involved in protection against desiccation.
XLOC_003624	PGSC0003DMT400013094	PR1 protein	Plant defense; Response to ethylene and Jasmonic acid
XLOC_003640	PGSC0003DMT400066122	Sterol regulatory element-binding protein site 2 protease	Ethylene-dependent gravitropism-deficient and yellow-green-like 3 protein; Involved in proteolysis, response to heat, response to high light intensity, response to hydrogen peroxide
XLOC_004624	PGSC0003DMT400022600	R2R3 transcription factor MYB108 1	Response to abiotic and biotic stress; Response to ABA and ethylene
XLOC_005519	PGSC0003DMT400070751	EIL3	ETHYLENE-INSENSITIVE3; response to ethylene
XLOC_005536	PGSC0003DMT400050025	Pathogen-and wound-inducible antifungal protein CBP20	Plant defense; Response to ethylene and viral infections
XLOC_006477	PGSC0003DMT400022352	Endochitinase (Chitinase)	encodes a basic chitinase involved in ethylene/jasmonic acid mediated signalling pathway during systemic acquired resistance based on expression analyses.
XLOC_007091	PGSC0003DMT400005268	Pectinesterase	METHYLESTERASE PCR A; Involved in cell wall modification
XLOC_007236	PGSC0003DMT400003878	Acidic 27 kDa endochitinase	encodes a basic chitinase involved in ethylene/jasmonic acid mediated signalling pathway during systemic acquired resistance based on expression analyses.
XLOC_008224	PGSC0003DMT400002993	Carboxylesterase	Isoprenylcysteine alpha-carbonyl methylesterase ICME; Catalyzes the demethylation of isoprenylcysteine methylesters
XLOC_008716	PGSC0003DMT400005343	Pectinesterase	METHYLESTERASE PCR A; Involved in cell wall modification
XLOC_009453	PGSC0003DMT400033391	Class II ethylene responsive element binding factor	Ethylene response factor 6b; negative regulator of JA-responsive defense gene expression and resistance to the necrotrophic fungal pathogen Fusarium oxysporum and antagonizes JA inhibition of root elongation.
XLOC_010134	PGSC0003DMT400027937	Ethylene response factor 5	Ethylene signaling
XLOC_010135	PGSC0003DMT400086995	Ethylene response factor 5	Ethylene signaling
XLOC_010810	PGSC0003DMT400050249	Chitin-binding lectin 1	encodes a basic chitinase involved in ethylene/jasmonic acid mediated signalling pathway during systemic acquired resistance based on expression analyses
XLOC_011945	PGSC0003DMT400031362	DC1.2 homologue	Plant invertase/pectin methylesterase inhibitor domain-containing protein; unknown function
XLOC_011946	PGSC0003DMT400031363	Pectin methlyesterase inhibitor protein 1	Plant invertase/pectin methylesterase inhibitor domain-containing protein; unknown function
XLOC_011972	PGSC0003DMT400079664	Acc synthase	1-AMINO-CYCLOPROPANE-1-CARBOXYLATE SYNTHASE 12 (ACS12); Involved in ethylene biosynthesis process; cellular amino acid metabolic process
XLOC_014160	PGSC0003DMT400016305	AP2/ERF domain-containing transcription factor	Ethylene-responsive transcription factor (ABR1); Expressed in response to ABA, osmotic stress, sugar stress and drought. Mutants are hypersensitive to these stresses. May be involved in regulation of ABA mediated stress response
XLOC_014418	PGSC0003DMT400020525	DRE binding protein 1	DEAR2 (DREB AND EAR MOTIF PROTEIN 2); Ethylene response
XLOC_015595	PGSC0003DMT400018728	Conserved gene of unknown function	MBS1 (METHYLENE BLUE SENSITIVITY 1); Involved in regulation of transcription
XLOC_015630	PGSC0003DMT400053152	AP2/ERF domain-containing transcription factor	Ethylene-responsive transcription factor RAP2-13; RAP2.4 (RELATED TO AP2 4); The gene encodes a putative transcription factor belongings to the abiotic stress-associated DREB A-6 clade
XLOC_017412	PGSC0003DMT400041331	Pti4	ETHYLENE RESPONSE FACTOR1 (ERF1) is an upstream component in both jasmonate (JA) and ethylene (ET) signaling and is involved in pathogen resistance
XLOC_019995	PGSC0003DMT400012547	Transcription factor JERF1	Ethylene-responsive transcription factor 12; RAP2.12 (RELATED TO AP2 12); Involved in oxygen sensing
XLOC_021246	PGSC0003DMT400055550	21kD protein	Plant invertase/pectin methylesterase inhibitor superfamily protein; response to salt stress
XLOC_021268	PGSC0003DMT400011501	Steroid binding protein	MEMBRANE-ASSOCIATED PROGESTERONE BINDING PROTEIN 3 (MAPR3); Defense response to bacterium; auxin biosynthesis process; response to ethylene
XLOC_021580	PGSC0003DMT400080416	Zinc finger protein	GDSL LIPASE 1 (GLIP1); Critical component for both local and systemic resistance responses in the incompatible interaction with Alternaria brassicicola in the ethylene-dependent pathway. Plant defense
XLOC_022129	PGSC0003DMT400078294	TSI1	Ethylene-responsive transcription factor CRF4; Response to cytokinine, ethylene; involved in leaf development; regulation of transcription
XLOC_023700	PGSC0003DMT400029191	Ankyrin repeat-rich protein	Encodes a RING-type E3 ligase XBAT32. Mediates the proteasomal degradation of the ethylene biosynthetic enzyme, 1-aminocyclopropane-1-carboxylate synthase 7.
XLOC_024558	PGSC0003DMT400068959	Ethylene-responsive transcription factor 4	ERF4 (ETHYLENE RESPONSIVE ELEMENT BINDING FACTOR 4); RAP2.5 (RELATED TO AP2 5); Acts as a negative regulator of JA-responsive defense gene expression and resistance to the necrotrophic fungal pathogen Fusarium oxysporum and antagonizes JA inhibition of root elongation.
XLOC_024702	PGSC0003DMT400018290	Multiprotein bridging factor 1c	MBF1B (MULTIPROTEIN BRIDGING FACTOR 1B); response to ethylene stimulus; positive regulation of transcription; DNA binding
XLOC_025297	PGSC0003DMT400040977	EIN3-binding F-box protein 1	EBF1 (EIN3-BINDING F BOX PROTEIN 1); Represses ethylene response
XLOC_026473	PGSC0003DMT400014953	AP2/ERF domain-containing transcription factor	Ethylene-responsive transcription factor (ERF061); Involved in ethylene signaling; stress response; transcription regulation
XLOC_027206	PGSC0003DMT400004980	Carotenoid cleavage dioxygenase 4	NCED4 (NINE-CIS-EPOXYCAROTENOID DIOXYGENASE 4); Involved in ABA, gibberellin, and ethylene biosynthesis
XLOC_027563	PGSC0003DMT400031685	AP2 domain-containing transcription factor 9	Ethylene-responsive transcription factor (ERF061); Involved in ethylene signaling; stress response; transcription regulation
XLOC_028813	PGSC0003DMT400044439	1-aminocyclopropane-1-carboxylate oxidase homolog	Ethylene biosynthesis
XLOC_028825	PGSC0003DMT400044398	Desacetoxyvindoline 4-hydroxylase	Ethylene biosynthesis
XLOC_029230	PGSC0003DMT400023099	Desacetoxyvindoline 4-hydroxylase	Ethylene biosynthesis
XLOC_029231	PGSC0003DMT400023101	Desacetoxyvindoline 4-hydroxylase	Ethylene biosynthesis
XLOC_029420	PGSC0003DMT400005135	Cytoplasmic small heat shock protein class I	BASIC PATHOGENESIS-RELATED PROTEIN 1 (PRB1); responses to ethylene and methyl jasmonate. Salicylic acid represses gene expression
XLOC_031296	PGSC0003DMT400026625	Class I chitinase	BASIC CHITINASE (CHI-B); PATHOGENESIS-RELATED 3 (PR-3); involved in ethylene/jasmonic acid mediated signalling pathway during systemic acquired resistance based on expression analyses; plant defense
XLOC_031859	PGSC0003DMT400072459	Auxin efflux carrier	AGR1 (AGRAVITROPIC ROOT 1); PIN-FORMED 2 (PIN2); Root-specific role in the transport of auxin. Acts downstream of CTR1 and ethylene biosynthesis
XLOC_032102	PGSC0003DMT400037359	Ethylene-responsive transcription factor 3	ERF3 (ETHYLENE RESPONSIVE ELEMENT BINDING FACTOR 3); Involved in defense response; ethylene signaling; response to ABA, water and salinity stress
XLOC_035551	PGSC0003DMT400001216	Lethal leaf spot 1	ACCELERATED CELL DEATH 1 (ACD1); response to ethylene; plant defense; programmed cell death; cell cycle
XLOC_035776	PGSC0003DMT400065311	Apetala 2	Ethylene-responsive transcription factor (RAP2-7); Regulates negatively the transition to flowering time and confers flowering time delay; Ethyelene signaling; stress signaling
XLOC_036125	PGSC0003DMT400035731	Ethylene-responsive element binding factor	ERF DOMAIN PROTEIN- 9 (ERF9); Involved in defense response; ethylene signaling; response to fungus
XLOC_036918	PGSC0003DMT400022023	Dehydration-responsive element binding protein 3	RAP2.4 (RELATED TO AP2 4); Mediate light and ethylene signaling
XLOC_037483	PGSC0003DMT400000986	Dehydration responsive element binding protein	Ethylene-responsive transcription factor ERF037(ERF037); Involved in ethylene signaling; stress signaling
Brassinosteroid
XLOC ID	PGSC transcript ID	Gene name from PGSC	Known role in arabidopsis (TAIR)
XLOC_004350	PGSC0003DMT400008433	Taxane 13-alpha-hydroxylase cytochrome P450	brassinosteroid biosynthetic process
XLOC_004865	PGSC0003DMT400076882	DNA topoisomerase 6 subunit B	BRASSINOSTEROID INSENSITIVE 3; Is essential for endoreduplication and is involved in cell expansion and cell proliferation
XLOC_005236	PGSC0003DMT400004590	5-hydroxyisourate hydrolase	allantoin biosynthetic process, brassinosteroid mediated signaling pathway, protein homotetramerization, purine nucleobase metabolic process, regulation of cell growth by extracellular stimulus, urate catabolic process
XLOC_006132	PGSC0003DMT400004046	Snakin-2	GA-responsive GAST1 protein homolog regulated by brassinosteroid and gibberellin antagonistically
XLOC_007384	PGSC0003DMT400067880	Delta(7)-sterol-C5(6)-desaturase	DWARF 7; Brassinosteroid biosynthetic enzyme, catalyzes delta7 sterol C-5 desaturation step
XLOC_007637	PGSC0003DMT400003587	Transcription factor style2.1	Encodes PRE1 (PACLOBUTRAZOL RESISTANCE1); mediate brassinosteroid regulation of cell elongation
XLOC_008903	PGSC0003DMT400009094	3-epi-6-deoxocathasterone 23-monooxygenase	Cytochrome P450; involved in leaf blade expansion by controlling polar cell expansion in the leaf length direction; also involved in brassinosteroid biosynthesis
XLOC_009177	PGSC0003DMT400003477	Cytochrome P450 85A1	BRASSINOSTEROID-6-OXIDASE; involved in the C-6 oxidation of brassinosteroids
XLOC_012184	PGSC0003DMT400001482	Conserved gene of unknown function	BRASSINOSTEROID-INSENSITIVE4 (BIN4); Chromosome organization; DNA endoreduplication; epidermal cell differentiation; positive regulation of cell growth; root development; shoot system development; trichome morphogenesis
XLOC_015970	PGSC0003DMT400079206	Phi-1 protein	Phi-1-like phosphate-induced protein; EXORDIUM (EXO); response to brassinosteroid stimulus
XLOC_015971	PGSC0003DMT400079207	Phi-1 protein	Phi-1-like phosphate-induced protein; EXORDIUM (EXO); response to brassinosteroid stimulus
XLOC_015972	PGSC0003DMT400079208	Phi-1 protein	Phi-1-like phosphate-induced protein; EXORDIUM (EXO); response to brassinosteroid stimulus
XLOC_021400	PGSC0003DMT400050905	Cytochrome P450	Brassinosteroid biosynthesis; CYTOCHROME P450, FAMILY 71, SUBFAMILY B, POLYPEPTIDE 37 (CYP71B37)
XLOC_021418	PGSC0003DMT400017153	Cytochrome P450 hydroxylase	Brassinosteroid biosynthesis; CYTOCHROME P450, FAMILY 71, SUBFAMILY B, POLYPEPTIDE 37 (CYP71B37)
XLOC_021580	PGSC0003DMT400080416	Zinc finger protein	GDSL LIPASE 1 (GLIP1); Critical component for both local and systemic resistance responses in the incompatible interaction with Alternaria brassicicola in the ethylene-dependent pathway. Plant defense
XLOC_029127	PGSC0003DMT400052464	Receptor protein kinase	BRASSINOSTEROID-SIGNALING KINASE 5 (BSK5); Involved in protein amino acid phosphorylation
XLOC_037509	PGSC0003DMT400002738	Brassinosteroid hydroxylase	BAS1; CYP72B1; CYP734A1; PHYB ACTIVATION TAGGED SUPPRESSOR 1; serves as a control point between multiple photoreceptor systems and brassinosteroid signal transduction. Involved in brassinolide metabolism. Mediates response to a variety of light signals including hypocotyl elongation and cotyledon expansion
Salicylic acid
XLOC ID	PGSC transcript ID	Gene name from PGSC	Known role in arabidopsis (TAIR)
XLOC_005223	PGSC0003DMT400004538	Glutathione s-transferase	Induced by salicylic acid; Plant defense
XLOC_006585	PGSC0003DMT400065506	WRKY domain class transcription factor	WRKY transcription factor 7; Response to salicylic acid
XLOC_009274	PGSC0003DMT400001357	Alpha-DOX2	involved in protection against oxidative stress and cell death. Induced in response to Salicylic acid and oxidative stress. Independent of NPR1 in induction by salicylic acid.
XLOC_009535	PGSC0003DMT400058190	ATP binding protein	BCS1 protein; plays a role in cell death and amplifying salicylic acid signalling
XLOC_010575	PGSC0003DMT400039384	BTB/POZ domain-containing protein	BTB/POZ and TAZ domain-containing protein 1; Response to auxin, salicylic acid, hydrogen peroxide; pollen sac and embryo development,
XLOC_011327	PGSC0003DMT400058159	ATP binding protein	BCS1 protein; plays a role in cell death and amplifying salicylic acid signalling
XLOC_012610	PGSC0003DMT400050287	MYB domain class transcription factor	YB DOMAIN PROTEIN 31 (MYB31); Response to gibberellin, chitin, salicylic acid, regulation of transcription
XLOC_012760	PGSC0003DMT400014397	Calmodulin-binding protein	Encodes SAR Deficient 1 (SARD1), a key regulator for ICS1 (Isochorismate Synthase 1) induction and salicylic acid (SA) synthesis.
XLOC_020464	PGSC0003DMT400078049	Cys-3-His zinc finger protein	SALT-INDUCIBLE ZINC FINGER 2 (CZF1); defense response to fungus, chitin, response to cold, salicylic acid signaling, regulation of transcription, negative regulation of cell death, membrane fusion,
XLOC_022055	PGSC0003DMT400078164	Dof zinc finger protein	Dof zinc finger protein DOF3.6; OBF-BINDING PROTEIN 3 (OBP3); responsive to salicylic acid; involved in leaf and root development
XLOC_024566	PGSC0003DMT400024317	Glutaredoxin-C9	GRX480; GRXC9; ROXY19; involved in Salicylic acid / Jasmonic acid cross-talk
XLOC_027946	PGSC0003DMT400030785	ATP binding protein	WAK2 (WALL-ASSOCIATED KINASE 2); Induced by salicylic acid; Mutants exhibit a loss of cell expansion and dependence on sugars and salts for seedling growth, affecting the expression and activity of vacuolar invertase.
XLOC_029420	PGSC0003DMT400005135	Cytoplasmic small heat shock protein class I	BASIC PATHOGENESIS-RELATED PROTEIN 1 (PRB1); responses to ethylene and methyl jasmonate. Salicylic acid represses gene expression
XLOC_034723	PGSC0003DMT400040460	ATP binding protein	RECEPTOR-LIKE KINASE 1 (RKL1): response to wounding, salicylic acid and pathogen attack; plant defense
XLOC_037439	PGSC0003DMT400000862	OBP3-responsive gene 4	OBP3-RESPONSIVE GENE 4 (ORG4); Salicylic acid induced protein
Jasmonic acid
XLOC ID	PGSC transcript ID	Gene name from PGSC	Known role in arabidopsis (TAIR)
XLOC_001577	PGSC0003DMT400081776	Jasmonate ZIM-domain protein 3	Jasmonic acid; Defense response
XLOC_003127	PGSC0003DMT400000283	Jasmonic acid-amino acid-conjugating enzyme	Jasmonic acid; Encodes a jasmonate-amido synthetase that is a member of the GH3 family of proteins
XLOC_003624	PGSC0003DMT400013094	PR1 protein	Plant defense; Response to ethylene and Jasmonic acid
XLOC_006018	PGSC0003DMT400066685	Methylketone synthase Ib	ARABIDOPSIS THALIANA METHYL ESTERASE 3; has methyl jasmonate esterase activity
XLOC_006477	PGSC0003DMT400022352	Endochitinase (Chitinase)	encodes a basic chitinase involved in ethylene/jasmonic acid mediated signalling pathway during systemic acquired resistance based on expression analyses.
XLOC_007236	PGSC0003DMT400003878	Acidic 27 kDa endochitinase	encodes a basic chitinase involved in ethylene/jasmonic acid mediated signalling pathway during systemic acquired resistance based on expression analyses.
XLOC_007323	PGSC0003DMT400009295	Jasmonate O-methyltransferase	Jasmonic acid; Catalyzes the methylation of jasmonate into methyljasmonate
XLOC_008627	PGSC0003DMT400076376	Proline-rich protein 1	ARABINOGALACTAN PROTEIN 31 (AGP31); is repressed by jasmonic acid; involved in vascular tissue function during defense and development.
XLOC_010810	PGSC0003DMT400050249	Chitin-binding lectin 1	encodes a basic chitinase involved in ethylene/jasmonic acid mediated signalling pathway during systemic acquired resistance based on expression analyses
XLOC_017302	PGSC0003DMT400084210	Jasmonic acid-amino acid-conjugating enzyme	JAR1 (JASMONATE RESISTANT 1); Jasmonic acid biosynthesis; JAR1 is involved in pathogen defense, sensitivity to ozone, and wound responses.
XLOC_017412	PGSC0003DMT400041331	Pti4	ETHYLENE RESPONSE FACTOR1 (ERF1) is an upstream component in both jasmonate (JA) and ethylene (ET) signaling and is involved in pathogen resistance
XLOC_024011	PGSC0003DMT400075162	Oligopeptide transporter	NPF6.2 (NRT1/ PTR FAMILY 6.2); response to jasmonic acid stimulus, response to wounding; plant defense
XLOC_024566	PGSC0003DMT400024317	Glutaredoxin-C9	GRX480; GRXC9; ROXY19; involved in Salicylic acid / Jasmonic acid cross-talk
XLOC_027112	PGSC0003DMT400038282	N-hydroxycinnamoyl-CoA:tyramine N-hydroxycinnamoyl transferase THT7-8	N-ACETYLTRANSFERASE ACTIVITY 1 (NATA1); Involved in plant defense; levels of it are increased in response to methyl jasmonate and ABA
XLOC_029420	PGSC0003DMT400005135	Cytoplasmic small heat shock protein class I	BASIC PATHOGENESIS-RELATED PROTEIN 1 (PRB1); responses to ethylene and methyl jasmonate. Salicylic acid represses gene expression
XLOC_031296	PGSC0003DMT400026625	Class I chitinase	BASIC CHITINASE (CHI-B); PATHOGENESIS-RELATED 3 (PR-3); involved in ethylene/jasmonic acid mediated signalling pathway during systemic acquired resistance based on expression analyses; plant defense
XLOC_031714	PGSC0003DMT400028766	Ribulose bisphosphate carboxylase/oxygenase activase 1, chloroplastic	RCA (RUBISCO ACTIVASE); Required for the light activation of rubisco. Involved in jasmonate-induced leaf senescence
XLOC_032266	PGSC0003DMT400014097	DNA binding protein	JAI1 (JASMONATE INSENSITIVE 1); Involved in water stress; ABA response
XLOC_038483	PGSC0003DMT400039981	Nicotiana tabacum wound inducive mRNA , complete cds	Plant defense; BBD1 (BIFUNCTIONAL NUCLEASE IN BASAL DEFENSE RESPONSE 1); Encodes a nuclease involved in ABA-mediated callose deposition. It has been shown to interact with JAZ proteins, binds to a jasmonic acid-responsive element (JARE) and repress AtJMT expression

## Sheet: SAM and leaf devlopment
SAM development
XLOC ID	PGSC transcript ID	Gene name from PGSC	Known role in arabidopsis (TAIR)
XLOC_003356	PGSC0003DMT400063602	WD-repeat protein	TOPLESS-RELATED 2; involved in primary shoot apical meristem specification
XLOC_007127	PGSC0003DMT400043083	Homeobox protein knotted-1-like LET6	Leaf development; shoot apical meristem
XLOC_008169	PGSC0003DMT400033872	N-acetyltransferase	involved in apical hook development (shoot apical meristem development)
XLOC_012421	PGSC0003DMT400046644	Protein LATERAL ORGAN BOUNDARIES	LATERAL ORGAN BOUNDARIES (LOB); Involved in lateral organ development at shoot apical meristem
XLOC_016339	PGSC0003DMT400025910	B2-type cyclin dependent kinase	CDKB2;2 (CYCLIN-DEPENDENT KINASE B2;2); required both for normal cell cycle progression and for shoot apical meristem organization; hormone sugnaling
XLOC_019002	PGSC0003DMT400037956	Conserved gene of unknown function	FAF1 (FANTASTIC FOUR 1); regulate shoot apical meristem size; able to repress WUS when constitutively overexpressed, but have no effect on CLV3
XLOC_020206	PGSC0003DMT400069646	Protein LATERAL ORGAN BOUNDARIES	LATERAL ORGAN BOUNDARIES (LOB); Involved in lateral organ development at shoot apical meristem
XLOC_023008	PGSC0003DMT400044890	Conserved gene of unknown function	unknown protein; Involvewd in vegetative to reproductive phase transition of shoot apical meristem
XLOC_023225	PGSC0003DMT400082792	E3 ubiquitin-protein ligase RING1a	RING1A; Leaf development and shoot apical meristem maintenance; interact physically with CLF and LHP1 and appear to function together to repress class I KNOX gene expression
XLOC_024918	PGSC0003DMT400056916	Salicylic acid-induced protein 19	NAC022 (NAC DOMAIN CONTAINING PROTEIN 22); involved in shoot apical meristem formation and auxin-mediated lateral root formation
XLOC_027850	PGSC0003DMT400055525	Cytokinin riboside 5'-monophosphate phosphoribohydrolase LOG3	LOG4 (LONELY GUY 4); Cytokinine biosysnthesis at shoot apical meristem in L1 layer of cells
Leaf development
XLOC ID	PGSC transcript ID	Gene name from PGSC	Known role in arabidopsis (TAIR)
XLOC_002676	PGSC0003DMT400023251	Triacylglycerol lipase	Rosette leaf senescence
XLOC_003660	PGSC0003DMT400066165	LOB domain-containing protein	Leaf and flower development; Lateral organ development
XLOC_004194	PGSC0003DMT400031044	NAC domain protein	Leaf senescence and xylem development
XLOC_005501	PGSC0003DMT400000694	HB1	Homeodomain 20 transcription factor; leaf and stem development
XLOC_007127	PGSC0003DMT400043083	Homeobox protein knotted-1-like LET6	Leaf development; shoot apical meristem
XLOC_007466	PGSC0003DMT400064185	LOB domain-containing protein	nitrogen compound metabolic process; simple leaf morphogenesis
XLOC_007591	PGSC0003DMT400003717	Conserved gene of unknown function	Encodes LONGIFOLIA2 (LNG2). Regulates leaf morphology by promoting cell expansion in the leaf-length direction
XLOC_008242	PGSC0003DMT400068332	Transcription factor	TCP transcription factor 5; involved in heterochronic control of leaf differentiation
XLOC_008815	PGSC0003DMT400035548	MLO 8	MILDEW RESISTANCE LOCUS O 8; involved in modulation of pathogen defense and leaf cell death
XLOC_008903	PGSC0003DMT400009094	3-epi-6-deoxocathasterone 23-monooxygenase	Cytochrome P450; involved in leaf blade expansion by controlling polar cell expansion in the leaf length direction; also involved in brassinosteroid biosynthesis
XLOC_009189	PGSC0003DMT400003454	Transcription factor	TEOSINTE BRANCHED 1, CYCLOIDEA AND PCF TRANSCRIPTION FACTOR 5 (TCP5); involved in heterochronic control of leaf differentiation.
XLOC_010662	PGSC0003DMT400065207	Homeobox	Homeobox-leucine zipper protein HAT5; involved in leaf and hypocotyl development
XLOC_010858	PGSC0003DMT400036628	Zinc finger protein	Zinc finger protein 1; Involved in leaf initiation
XLOC_012157	PGSC0003DMT400047621	HD-ZIP	Homeobox-leucine zipper protein (ATHB-12); Involved in leaf and stem development
XLOC_012963	PGSC0003DMT400007341	NAC domain protein NAC2	NAC domain-containing protein 29; Encodes a member of the NAC transcription factor gene family. It is expressed in floral primordia and upregulated by AP3 and PI. Its expression is associated with leaf senescence.
XLOC_013067	PGSC0003DMT400075880	ETAG-A3	Xyloglucan endotransglucosylase/hydrolase protein 27 (XTH27); Mutants in this gene show a lesion mimic phenotype associated with leaf maturation and a reduction in the number of tertiary veins.
XLOC_013400	PGSC0003DMT400027591	BOP/NPR1/NIM1-like regulatory protein	BLADE ON PETIOLE2 (BOP2); mutants have longer leaves, often with leaflets on the petiole, asymmetric flowers
XLOC_016623	PGSC0003DMT400045471	Homeobox protein	HAT5; Involved in leaf and hypocotyl development
XLOC_016887	PGSC0003DMT400056374	Squamosa promoter-binding protein	Involved in leaf development; SPL13 (SPL13A, SQUAMOSA PROMOTER-BINDING PROTEIN LIKE 13); Regulation of trancription
XLOC_017885	PGSC0003DMT400047438	NAC domain protein NAC2	NAC029 (NAC DOMAIN CONTAINING PROTEIN 29); It is expressed in floral primordia and upregulated by AP3 and PI. Its expression is associated with leaf senescence.
XLOC_022055	PGSC0003DMT400078164	Dof zinc finger protein	Dof zinc finger protein DOF3.6; OBF-BINDING PROTEIN 3 (OBP3); responsive to salicylic acid; involved in leaf and root development
XLOC_022129	PGSC0003DMT400078294	TSI1	Ethylene-responsive transcription factor CRF4; Response to cytokinine, ethylene; involved in leaf development; regulation of transcription
XLOC_023225	PGSC0003DMT400082792	E3 ubiquitin-protein ligase RING1a	RING1A; Leaf development and shoot apical meristem maintenance; interact physically with CLF and LHP1 and appear to function together to repress class I KNOX gene expression
XLOC_025977	PGSC0003DMT400067489	MybSt1	MYB HYPOCOTYL ELONGATION-RELATED (MYBH); Encodes a circadian-regulated transcription factor which specifically controls cell expansion during leaf development by controlling ROS homeostasis
XLOC_026192	PGSC0003DMT400032034	Keratin-associated protein 6-2	DEFECTIVELY ORGANIZED TRIBUTARIES 1 (DOT1); Encodes a glycine rich protein that is involved in leaf vascular patterning. dot1 mutants have an aberrant open-class venation pattern in leaves and cotyledons, as well as several other leaf development defects
XLOC_028966	PGSC0003DMT400067925	ATP binding	EMB2597 (EMBRYO DEFECTIVE 2597); NO VEIN (NOV); required for leaf vascular development, cellular patterning and stem cell maintenance in the root meristem, as well as for cotyledon outgrowth and separation. nov mutations affect many aspects of auxin-dependent development without directly affecting auxin perception
XLOC_029898	PGSC0003DMT400052279	MLO 1	MILDEW RESISTANCE LOCUS O 1 (MLO1): Defense response; leaf cell death; response to biotic stimulus
XLOC_030641	PGSC0003DMT400037280	Conserved gene of unknown function	Regulates development processes such as the formation of leaf pavement cells, leaf expansion, fertility and flowering; response to fungus; plant defense
XLOC_031494	PGSC0003DMT400028190	NAC domain protein	NAC DOMAIN CONTAINING PROTEIN 36 (NAC036); Involved in leaf and inflorescence stem morphogenesis
XLOC_031714	PGSC0003DMT400028766	Ribulose bisphosphate carboxylase/oxygenase activase 1, chloroplastic	RCA (RUBISCO ACTIVASE); Required for the light activation of rubisco. Involved in jasmonate-induced leaf senescence
XLOC_032879	PGSC0003DMT400068681	Aquaporin, MIP family, PIP subfamily	PIP2B (PLASMA MEMBRANE INTRINSIC PROTEIN 2); Involved in leaf development
XLOC_033296	PGSC0003DMT400060963	Polychome, UV-B-insensitive 4	POLYCHOME (PYM); Involved in leaf development
XLOC_033339	PGSC0003DMT400021075	BOP/NPR1/NIM1-like regulatory protein	BLADE ON PETIOLE2 (BOP2); Leaf and flower development
XLOC_033728	PGSC0003DMT400002573	Synovial sarcoma associated ss18 protein	AN3 (ANGUSTIFOLIA 3); Involved in cell proliferation during leaf and flower development
XLOC_035471	PGSC0003DMT400024438	Transcription factor	LATERAL ROOT PRIMORDIUM 1 (LRP1); partially redundant in function and synergistically promote gynoecium, stamen and leaf development; responsive to auxin
XLOC_037322	PGSC0003DMT400020318	F-box family protein	MAX2, MORE AXILLARY BRANCHES 2; hypocotyl and petiole elongation in light-grown seedlings; regulator of leaf senescence. Involved in positive regulation of light responses

## Sheet: Flowering
Flowering
XLOC ID	PGSC transcript ID	Gene name from PGSC	Known role in arabidopsis (TAIR)
XLOC_001812	PGSC0003DMT400013435	Glutaredoxin	Flowering, petal initiation and organogenesis of sepals and petals
XLOC_001813	PGSC0003DMT400013427	Glutaredoxin	Flowering; anther, petal and sapel development
XLOC_002659	PGSC0003DMT400023209	CONSTANS interacting protein 2b	Required for CONSTANS-mediated, photoperiod dependent flowering
XLOC_002807	PGSC0003DMT400065015	Synaptotagmin	Flowering; involved in the transport of the florigen FT from companion cells to sieve elements
XLOC_003034	PGSC0003DMT400000028	Transcription factor	SOC1; required for CO to promote flowering
XLOC_003035	PGSC0003DMT400000030	Transcription factor	SOC1; required for CO to promote flowering
XLOC_003112	PGSC0003DMT400000250	Protein UNUSUAL FLORAL ORGANS	Plant growth; Flowering
XLOC_003806	PGSC0003DMT400079500	Phd finger transcription factor	Flowering; seed germination
XLOC_005703	PGSC0003DMT400046987	Global transcription factor group	Flowering; encodes a component of the FAcilitates Chromatin Transcription (FACT) complex, SPT16.Along with SSRP1 binds to the promoter of FLC.
XLOC_006486	PGSC0003DMT400061401	Self-pruning G-box protein	FD protein; bZIP protein required for positive regulation of flowering
XLOC_006713	PGSC0003DMT400024342	UDP-glucosyltransferase	Regulates flowering time
XLOC_012603	PGSC0003DMT400050272	Dof zinc finger protein (StCDF5)	Dof zinc finger protein (DOF3.3); Regulates a photoperiodic flowering response. Transcriptional repressor of 'CONSTANS' expression
XLOC_013247	PGSC0003DMT400016237	Mas-binding factor MBF3	OCS ELEMENT BINDING FACTOR 4 (OBF4); act as a link between defense responses and flowering
XLOC_014321	PGSC0003DMT400024217	Protein VERNALIZATION-INSENSITIVE	VEL1 (VERNALIZATION5/VIN3-LIKE 1); VEL1 is a part of a polycomb repressive complex (PRC2) that is involved in epigenetic silencing of the FLC flowering locus.
XLOC_020137	PGSC0003DMT400010397	DOF domain class transcription factor	Flowering; OBF BINDING PROTEIN 4 (OBP4); Regulation of transcription
XLOC_020460	PGSC0003DMT400078042	ELF4	EARLY FLOWERING 4 (ELF4); Involved in photoperiod perception, circadian regulation, flowering time regulation
XLOC_024784	PGSC0003DMT400049479	Fertilization-independent endosperm protein	FERTILIZATION-INDEPENDENT ENDOSPERM 1 (FIE1); Encodes a protein similar to the transcriptional regular of the animal Polycomb group and is involved in regulation of establishment of anterior-posterior polar axis in the endosperm and repression of flowering during vegetative phase. Mutation leads endosperm to develop in the absence of fertilization and flowers to form in seedlings and non-reproduc…
XLOC_030151	PGSC0003DMT400026695	ABC transporter family protein	ABCI19 (ATP-BINDING CASSETTE I19); Involved in floral organ development; flowering
XLOC_030641	PGSC0003DMT400037280	Conserved gene of unknown function	Regulates development processes such as the formation of leaf pavement cells, leaf expansion, fertility and flowering; response to fungus; plant defense
XLOC_035113	PGSC0003DMT400023981	Transcription factor	TCP DOMAIN PROTEIN 23 (TCP23); involved in flowering time control and plant development
XLOC_035776	PGSC0003DMT400065311	Apetala 2	Ethylene-responsive transcription factor (RAP2-7); Regulates negatively the transition to flowering time and confers flowering time delay; Ethyelene signaling; stress signaling
XLOC_038659	PGSC0003DMT400012000	F-box/kelch-repeat protein	Involved in flowering

## Sheet: Cell cycle
Cell cycle
XLOC ID	PGSC transcript ID	Gene name from PGSC	Known role in arabidopsis (TAIR)
XLOC_002775	PGSC0003DMT400017488	DNA topoisomerase 2	cell cycle
XLOC_003196	PGSC0003DMT400070773	Conserved gene of unknown function	TPX2 (Targeting protein for Xklp2) family protein; cell cycle
XLOC_003888	PGSC0003DMT400015827	Skp1 1	cell cycle control
XLOC_006706	PGSC0003DMT400090661	Transcription factor	TCP transcription factor 18; Involved in regulation of expression of cell cycle control
XLOC_010727	PGSC0003DMT400062969	Chromosome-associated kinesin KIF4A	Cell cycle; Involved in microtubule-based movement
XLOC_010808	PGSC0003DMT400050243	SET protein, phospatase 2A inhibitor	NAP1-RELATED PROTEIN 2 (NRP2); Cell cycle arrest- somatic cell DNA recombination, nucleosome assembly
XLOC_011463	PGSC0003DMT400048315	Cell division protease ftsH	Cell cycle protein
XLOC_012360	PGSC0003DMT400039262	Gamma tubulin	GAMMA-TUBULIN (TUBG1); Required for centrosomal and noncentrosomal microtubule nucleation. Involved in specification of cell identity, such as stomatal patterning. Cell cycle
XLOC_012429	PGSC0003DMT400046624	Cell division cycle protein 48	Cell cycle; CELL DIVISION CYCLE 48C (ATCDC48C); Involved in protein binding
XLOC_012535	PGSC0003DMT400063295	WD-repeat protein	transducin family protein / WD-40 repeat family protein; Regulation of flower development and cell cycle
XLOC_012618	PGSC0003DMT400001679	AtEB1b	Microtubule-associated protein (EB1); Involved in mitosis and early cytokinesis (cell cycle)
XLOC_012644	PGSC0003DMT400051070	Nucleic acid binding protein	PDS5C; Cell cycle; Establishment of Sister Chromatid Cohesion; Cohesin Loading onto Chromatin.
XLOC_012759	PGSC0003DMT400014403	Kinesin NACK1	NPK1-ACTIVATING KINESIN 1 (ATNACK1): Cell cycle; Required for cytokinesis in pollen. Mutant has cytokinesis defects; seedling lethal.
XLOC_014316	PGSC0003DMT400024240	Chromosome-associated kinesin KIF4A	Cell cycle; Involved in microtubule-based movement
XLOC_014396	PGSC0003DMT400055428	Cyclin A	Involved in several stages of cell cycle
XLOC_016006	PGSC0003DMT400033587	D2/4-type cyclin	CYCD2;1 (CYCLIN D2;1); as regulators of the G₁-to-S phase cell cycle transition; is rate-limiting for the response to low levels of exogenous auxin; CYCD2;1 expression requires sucrose, it does not respond to auxin
XLOC_016149	PGSC0003DMT400020763	MAP protein kinase	MAPKKK5 (MITOGEN-ACTIVATED PROTEIN KINASE KINASE KINASE 5); Involved in activation of protein kinase activity, protein autophosphorylation, regulation of mitotic cell cycle, signal transduction by protein phosphorylation, stress-activated protein kinase signaling cascade
XLOC_016339	PGSC0003DMT400025910	B2-type cyclin dependent kinase	CDKB2;2 (CYCLIN-DEPENDENT KINASE B2;2); required both for normal cell cycle progression and for shoot apical meristem organization; hormone sugnaling
XLOC_017416	PGSC0003DMT400030442	Caspase	METACASPASE 1B (MC1); MC1 is a positive regulator of cell death, cell cycle
XLOC_018130	PGSC0003DMT400045024	Plant mitotic spindle assembly checkpoint protein mad2	MAD2 (MITOTIC ARREST-DEFICIENT 2); Involved in cell cycle check
XLOC_019411	PGSC0003DMT400076326	Cell cycle switch 52B	CCS52B (CELL CYCLE SWITCH PROTEIN 52 B); Involved in ell division, protein ubiquitination and mitotic nuclear division
XLOC_019959	PGSC0003DMT400013297	Patellin 1	PATELLIN 1 (PATL1); novel cell-plate-associated protein; cell cycle
XLOC_020159	PGSC0003DMT400083149	SET protein, phospatase 2A inhibitor	NAP1-RELATED PROTEIN 2 (NRP2); Involved in arrest of cell cycle progression and cellular organization occurred in root tips
XLOC_020502	PGSC0003DMT400071148	FH protein NFH2	FORMIN HOMOLOGY 1 (FH1); Involved in rearrangement of the actin cytoskeleton; cell cycle
XLOC_020588	PGSC0003DMT400018807	Kinesin heavy chain	Cell cycle; Involved in microtubule-based movement
XLOC_022031	PGSC0003DMT400078142	Bipolar kinesin KRP-130	Involved in microtubule-based movement; cell cycle
XLOC_022936	PGSC0003DMT400035325	Kinesin NACK2	Cell cycle; NPK1-ACTIVATING KINESIN 2 (NACK2); Required for cytokinesis in pollen. In mutants, all four microspore nuclei remain within the same cytoplasm after meiosis.
XLOC_023092	PGSC0003DMT400038861	Protein kinase	MAPKKK15 (MITOGEN-ACTIVATED PROTEIN KINASE KINASE KINASE 15): regulation of apoptotic process (cell death); regulation of mitotic cell cycle; stresss-activated MAPK cascade
XLOC_023887	PGSC0003DMT400024712	Replication factor A 1, rfa1	has a role for this protein in DNA damage repair; cell cycle
XLOC_025938	PGSC0003DMT400004684	Novel plant snare	NOVEL PLANT SNARE 11 (NPSN11); required for the formation of the cell plate; cell cycle
XLOC_027510	PGSC0003DMT400031817	Kinesin heavy chain	Cell cycle; Involved in microtubule-based movement
XLOC_027583	PGSC0003DMT400031653	N-rich protein	DCD (Development and Cell Death) domain protein' Involved in development and programmed cell death; cell cycle
XLOC_028745	PGSC0003DMT400019872	Centromere protein	NET1A (NETWORKED 1A); Cell cycle; proteins that potentially couples different membranes to the actin cytoskeleton in plant cells
XLOC_029228	PGSC0003DMT400023094	Bipolar kinesin KRP-130	Cell cycle; P-loop containing nucleoside triphosphate hydrolases superfamily protein; Involved in microtubule-based movement
XLOC_029418	PGSC0003DMT400005131	Bipolar kinesin KRP-130	Cell cycle; Involved in microtubule-based movement
XLOC_030222	PGSC0003DMT400081465	Kinase interacting family protein	NET3A (NETWORKED 3A); Cell cycle; proteins that potentially couples different membranes to the actin cytoskeleton in plant cells
XLOC_030287	PGSC0003DMT400081426	Hexose transporter	STP13 (SUGAR TRANSPORT PROTEIN 13); Involved in plant defense; Response to ABA; salt stress; programmed cell death (cell cycle); glucose import and hexose sugar transport
XLOC_030413	PGSC0003DMT400044210	Kinesin	Involed in microtubule-based movement; Cell cycle
XLOC_030626	PGSC0003DMT400022426	WPP domain-interacting protein 2	WIP2 (WPP DOMAIN INTERACTING PROTEIN 2); Involved in cell plate formation; development of nuclear membarne and envelope; cell cycle
XLOC_030757	PGSC0003DMT400056261	Conserved gene of unknown function	TARGETING PROTEIN FOR XKLP2 (TPX2); cell cycle; Involved in mitotic spindle assembly during late prophase and early prometaphase
XLOC_031857	PGSC0003DMT400072466	Tubulin beta-1 chain	BETA-6 TUBULIN (TUB6); Response to cold, salt stress; Involved in microtubule based process; cell cycle
XLOC_031921	PGSC0003DMT400076712	Condensin complex subunit 1	Involved in mitosis, chromosome condensation; cell cycle
XLOC_032855	PGSC0003DMT400008772	Kinesin	Cell cycle; Kinesin motor family protein; Involved microtubule-based movement
XLOC_034544	PGSC0003DMT400007784	Kinesin	Cell cycle; P-loop containing nucleoside triphosphate hydrolases superfamily protein; Involved in microtubule-based movement
XLOC_034728	PGSC0003DMT400041748	ATP binding protein	Di-glucose binding protein with Kinesin motor domain; Involved in microtubule-based movement; cell cycle
XLOC_034792	PGSC0003DMT400041875	Chromatin assembly factor 1, subunit A	Involved in cell cycle
XLOC_035551	PGSC0003DMT400001216	Lethal leaf spot 1	ACCELERATED CELL DEATH 1 (ACD1); response to ethylene; plant defense; programmed cell death; cell cycle
XLOC_036126	PGSC0003DMT400035730	Conserved gene of unknown function	TARGETING PROTEIN FOR XKLP2 (TPX2); cell cycle; Involved in mitotic spindle assembly during late prophase and early prometaphase
XLOC_036181	PGSC0003DMT400033471	Microtubule-associated protein MAP65-1b	Involved in cell cycle
XLOC_036935	PGSC0003DMT400045796	Arabinogalactan-protein	AGP5 (ARABINOGALACTAN PROTEIN 5); Implicated in diverse developmental roles such as differentiation, cell-cell recognition, embryogenesis and programmed cell death; cell cycle
XLOC_037308	PGSC0003DMT400020288	ATP binding protein	Involved in microtubule-based movement; cell cycle
XLOC_038256	PGSC0003DMT400019601	Cc-nbs-lrr resistance protein	Involved in apoptosis, defense response; cell cycle
XLOC_038621	PGSC0003DMT400011905	Kinesin	Cell cycle; PAKRP1 (PHRAGMOPLAST-ASSOCIATED KINESIN-RELATED PROTEIN 1); serve as linkers of the plus ends of antiparallel microtubules in the phragmoplast

## Sheet: Plant defense
Plant defense (biotic/abiotic stress response)
XLOC ID	PGSC transcript ID	Gene name from PGSC	Known role in arabidopsis (TAIR)
XLOC_002352	PGSC0003DMT400051530	Lichenase	Plant defense
XLOC_003501	PGSC0003DMT400061164	Armadillo repeat-containing protein	Plant defense; Response to chitin
XLOC_003624	PGSC0003DMT400013094	PR1 protein	Plant defense; Response to ethylene and Jasmonic acid
XLOC_005103	PGSC0003DMT400017589	IQ-domain 11	Plant defense; stimulates glucosinolate accumulation
XLOC_005223	PGSC0003DMT400004538	Glutathione s-transferase	Induced by salicylic acid; Plant defense
XLOC_005246	PGSC0003DMT400004308	RING-H2 finger protein ATL1Q	Plant defense; Response to chitin
XLOC_005422	PGSC0003DMT400000535	Ferric-chelate reductase	ion transport, iron chelate transport, iron ion homeostasis, oxidation-reduction process, response to bacterium (Plant defense)
XLOC_005536	PGSC0003DMT400050025	Pathogen-and wound-inducible antifungal protein CBP20	Plant defense; Response to ethylene and viral infections
XLOC_005982	PGSC0003DMT400066588	U-box domain-containing protein 25	Spotted leaf protein; Plant defense; Response to chitin
XLOC_006779	PGSC0003DMT400054616	Charged multivesicular body protein 2b-B	Zinc finger protein LSD1; LSD ONE LIKE 1 (LOL1); pathogen-induced hypersensitive cell death; plant defense
XLOC_008741	PGSC0003DMT400042398	WRKY protein	Plant defense; Interacts specifically with the W box (5'-(T)TGAC[CT]-3'), a frequently occurring elicitor-responsive cis-acting element
XLOC_011105	PGSC0003DMT400036434	RSH	RELA/SPOT homolog 1 (RSH1); Involved in response to wounding; Plant defense
XLOC_012459	PGSC0003DMT400065193	Hypersensitive-induced reaction protein	HYPERSENSITIVE-INDUCED RESPONSE PROTEIN 1 (HIR1); Plant defense, triggers hypersensitive cell death in leaves in response to pathogen attack
XLOC_012723	PGSC0003DMT400014506	Cytochrome P450	Involved in biosynthesis of plant defense compound
XLOC_013509	PGSC0003DMT400062272	EDNR2GH7 protein	RECOGNITION OF PERONOSPORA PARASITICA 13 (RPP13); Plant defense; Confers resistance to the biotrophic oomycete, Peronospora parasitica
XLOC_014493	PGSC0003DMT400043496	SCUTL2	THAUMATIN-LIKE PROTEIN 3 (TLP-3); Involved in plant defense against fungal pathogens
XLOC_016225	PGSC0003DMT400009601	Nicotiana tabacum wound inducive mRNA , complete cds	BBD2 (BIFUNCTIONAL NUCLEASE IN BASAL DEFENSE RESPONSE 2); Plant defense; response to wounding, nucleotide-excision repair
XLOC_020711	PGSC0003DMT400010653	Conserved gene of unknown function	PMR5 (POWDERY MILDEW RESISTANT 5); plant defense; Involved in resistance to the powdery mildew species
XLOC_021147	PGSC0003DMT400046104	Wound-induced protein 1	SAG20 (SENESCENCE ASSOCIATED GENE 20); Plant defense; A senescence-associated gene whose expression is induced in response to treatment with Nep1, a fungal protein that causes necrosis
XLOC_021213	PGSC0003DMT400017004	Gene of unknown function	SAG20 (SENESCENCE ASSOCIATED GENE 20); Plant defense; A senescence-associated gene whose expression is induced in response to treatment with Nep1, a fungal protein that causes necrosis
XLOC_021580	PGSC0003DMT400080416	Zinc finger protein	GDSL LIPASE 1 (GLIP1); Critical component for both local and systemic resistance responses in the incompatible interaction with Alternaria brassicicola in the ethylene-dependent pathway. Plant defense
XLOC_021782	PGSC0003DMT400010454	Conserved gene of unknown function	CAND2 (CANDIDATE G-PROTEIN COUPLED RECEPTOR 2); Plant defense; Encodes a candidate G-protein Coupled Receptor that is involved in the regulation of root growth by bacterial N-acyl-homoserine lactones (AHLs) and plays a role in mediating interactions between plants and microbes.
XLOC_022018	PGSC0003DMT400019419	Major Facilitator Superfamily protein	NPF2.3; oligopeptide transport, response to nematode; plant defense
XLOC_023334	PGSC0003DMT400071115	Glycolate oxidase	GLYCOLATE OXIDASE 1 (GOX1); modulates reactive oxygen species-mediated signal transduction during nonhost resistance; plant defense
XLOC_024011	PGSC0003DMT400075162	Oligopeptide transporter	NPF6.2 (NRT1/ PTR FAMILY 6.2); response to jasmonic acid stimulus, response to wounding; plant defense
XLOC_024322	PGSC0003DMT400031246	Late blight resistance protein	Plant defense
XLOC_024350	PGSC0003DMT400002412	NIM1 2	NPR1-LIKE PROTEIN 3 (NPR3); Plant defense; Involved in negative regulation of defense responses against bacterial and oomycete pathogens
XLOC_024412	PGSC0003DMT400001804	Receptor protein kinase	CERK1 (CHITIN ELICITOR RECEPTOR KINASE 1); Involved in the perception and transduction of the chitin oligosaccharide elicitor; plant defense
XLOC_024586	PGSC0003DMT400052618	Class S F-box protein	CONSTITUTIVE EXPRESSER OF PR GENES 1 (CPR1); functions as a negative regulator of defense response and targets resistance proteins; plant defense
XLOC_025312	PGSC0003DMT400028158	Lipoxygenase	LIPOXYGENASE 1 (LOX1); Plant defense; confers resistance Xanthomonas campestris
XLOC_027112	PGSC0003DMT400038282	N-hydroxycinnamoyl-CoA:tyramine N-hydroxycinnamoyl transferase THT7-8	N-ACETYLTRANSFERASE ACTIVITY 1 (NATA1); Involved in plant defense; levels of it are increased in response to methyl jasmonate and ABA
XLOC_027408	PGSC0003DMT400089643	Arachidonic acid-induced DEA1	Plant defense; Functions in lipid binding
XLOC_027734	PGSC0003DMT400022881	Magnesium ion binding protein	4'-phosphopantetheinyl transferase; Involved in secondary metabolism and induction of plant defense responses
XLOC_029089	PGSC0003DMT400017097	RelA-SpoT RSH1	RELA/SPOT HOMOLOG 1 (RSH1); Response to wounding; plant defense
XLOC_030287	PGSC0003DMT400081426	Hexose transporter	STP13 (SUGAR TRANSPORT PROTEIN 13); Involved in plant defense; Response to ABA; salt stress; programmed cell death (cell cycle); glucose import and hexose sugar transport
XLOC_030641	PGSC0003DMT400037280	Conserved gene of unknown function	Regulates development processes such as the formation of leaf pavement cells, leaf expansion, fertility and flowering; response to fungus; plant defense
XLOC_031296	PGSC0003DMT400026625	Class I chitinase	BASIC CHITINASE (CHI-B); PATHOGENESIS-RELATED 3 (PR-3); involved in ethylene/jasmonic acid mediated signalling pathway during systemic acquired resistance based on expression analyses; plant defense
XLOC_031621	PGSC0003DMT400045325	Trypsin inhibitor 1	Plant defense
XLOC_032136	PGSC0003DMT400064412	ATCNGC4	CNGC4 (CYCLIC NUCLEOTIDE-GATED CATION CHANNEL 4); Plant defense
XLOC_032989	PGSC0003DMT400049377	Auxin influx transport protein	AUX1 (AUXIN RESISTANT 1); Involved in auxin influx; response to neamatode; plant defense; root cap and root hair development
XLOC_033095	PGSC0003DMT400028655	UDP-glucuronosyltransferase	DP-DEPENDENT GLYCOSYLTRANSFERASE 76B1 (UGT76B1); conjugates isoleucic acid and modulates plant defense and senescence
XLOC_033639	PGSC0003DMT400070356	Mta/sah nucleosidase	Phosphorylase superfamily protein; response to wounding; Plant defense
XLOC_034723	PGSC0003DMT400040460	ATP binding protein	RECEPTOR-LIKE KINASE 1 (RKL1): response to wounding, salicylic acid and pathogen attack; plant defense
XLOC_034945	PGSC0003DMT400065698	Photoperiod-response	CYS, MET, PRO, AND GLY PROTEIN 2 (CMPG2): Response to chitin; plant defense
XLOC_035551	PGSC0003DMT400001216	Lethal leaf spot 1	ACCELERATED CELL DEATH 1 (ACD1); response to ethylene; plant defense; programmed cell death; cell cycle
XLOC_037972	PGSC0003DMT400059813	LIGULELESS1 protein	SPL6 (SQUAMOSA PROMOTER BINDING PROTEIN (SBP)-DOMAIN TRANSCRIPTION FACTOR 6); positively regulates a subset of plant defense genes
XLOC_038452	PGSC0003DMT400090218	UDP-glucose glucosyltransferase	Involved in flavonoid glucuronidation, flavonol biosynthetic process, metabolic process, response to other organism; plant defense
XLOC_038483	PGSC0003DMT400039981	Nicotiana tabacum wound inducive mRNA , complete cds	Plant defense; BBD1 (BIFUNCTIONAL NUCLEASE IN BASAL DEFENSE RESPONSE 1); Encodes a nuclease involved in ABA-mediated callose deposition. It has been shown to interact with JAZ proteins, binds to a jasmonic acid-responsive element (JARE) and repress AtJMT expression
XLOC_001735	PGSC0003DMT400058490	Phosphoesterase family protein	Response to biotic and abiotic stress
XLOC_001855	PGSC0003DMT400043311	AP2/ERF-domain protein	ethylene response factor; confers resistance to H2O2 and heat stresses
XLOC_002254	PGSC0003DMT400041257	Beta-glycosidase	Sensitivity to freezing; abitic stress
XLOC_002367	PGSC0003DMT400061716	Peroxidase 29	Response to oxidative stress
XLOC_002585	PGSC0003DMT400027659	1,4-alpha-glucan-maltohydrolase	Starch degradation under stressful conditions
XLOC_002644	PGSC0003DMT400083215	Basic 7S globulin 2 small subunit	response to salt stress
XLOC_002795	PGSC0003DMT400017568	Stress-associated protein 4	Response to fungi; biotic stress
XLOC_002796	PGSC0003DMT400017570	AN1-like transcription factor	Stress response
XLOC_002860	PGSC0003DMT400079900	Stress-induced protein	Induced by ABA and salt stress
XLOC_003424	PGSC0003DMT400047047	Glutathione S-transferase	Biotic toxin stress response
XLOC_003453	PGSC0003DMT400053402	Heat-shock protein	Response to heat (abiotic stress)
XLOC_003658	PGSC0003DMT400084751	Zinc finger protein	Zinc finger protein ZAT10; Response to biotic and abiotic stress
XLOC_003823	PGSC0003DMT400004181	Arginine decarboxylase	Response to osmotic stress
XLOC_003970	PGSC0003DMT400081920	Conserved gene of unknown function	Protein PLANT CADMIUM RESISTANCE 2; response to oxidative stress
XLOC_004030	PGSC0003DMT400054981	Co-chaperone protein HscB, mitochondrial	Stress; heat shock protein binding
XLOC_004624	PGSC0003DMT400022600	R2R3 transcription factor MYB108 1	Response to abiotic and biotic stress; Response to ABA and ethylene
XLOC_004798	PGSC0003DMT400081478	Stress-associated protein 3	Stress; A20/AN1-like zinc finger family protein
XLOC_004915	PGSC0003DMT400029479	Hypoxia-responsive family protein	Response to low oxygen; stress
XLOC_005597	PGSC0003DMT400073646	Peptidase A1, pepsin	aspartyl protease family protein; response to salt stress
XLOC_005712	PGSC0003DMT400046963	Low temperature and salt responsive protein	RARE-COLD-INDUCIBLE 2B; Response to low temperature and salt; abiotic stress
XLOC_005713	PGSC0003DMT400046962	Low temperature and salt responsive protein	RARE-COLD-INDUCIBLE 2B; Response to low temperature and salt; abiotic stress
XLOC_005973	PGSC0003DMT400066572	UDP-glucose:glucosyltransferase	UDP-glucosyl transferase 73B2; plays a significant role in plant growth as well as biotic and abiotic stress
XLOC_005974	PGSC0003DMT400066574	Twi1 protein	UDP-glucosyl transferase 73B3; plays a significant role in plant growth as well as biotic and abiotic stress
XLOC_006041	PGSC0003DMT400066732	GTP-binding protein alpha subunit, gna	EXTRA-LARGE G-PROTEIN 1; supresses responses to abiotic stress
XLOC_006972	PGSC0003DMT400081258	Fiber protein Fb2	Drought-responsive family protein; water stress
XLOC_006991	PGSC0003DMT400076435	PHO2	Involved in phosphate starvation response; abiotic stress
XLOC_007054	PGSC0003DMT400057690	MYB transcription factor	Encodes a MYB transcription factor involved in wounding and osmotic stress response
XLOC_007081	PGSC0003DMT400055905	Thioredoxin h	C-TERMINAL CYSTEINE RESIDUE IS CHANGED TO A SERINE 1 (CXXS1); Involved in cellular response to oxidative stress; cell redox homeostasis; protein folding; sulphate utilisation
XLOC_007211	PGSC0003DMT400035507	Sugar transporter	response to salt stress; esponse to sucrose/fructose
XLOC_007259	PGSC0003DMT400009432	Senescence-associated protein	Senescence-associated gene that is strongly induced by phosphate starvation; abiotic stress
XLOC_007267	PGSC0003DMT400009413	Conserved gene of unknown function	DUF221 domain containing protein; early-responsive to dehydration stress protein; abiotic stress
XLOC_007297	PGSC0003DMT400009344	H1 histone	encodes a structurally divergent linker histone whose gene expression is induced by dehydration and ABA; abiotic stress
XLOC_007565	PGSC0003DMT400026048	Proline oxidase/dehydrogenase 1	induced by high levels of Al and by osmotic stress
XLOC_008013	PGSC0003DMT400055281	Conserved gene of unknown function	ERD (early-responsive to dehydration stress) family protein
XLOC_008735	PGSC0003DMT400042417	Lactoylglutathione lyase	GLYOXALASE I HOMOLOG (GLX1); response to salt stress; metal ion binding; response to cadmium ion; glycolysis and gluconeogenesis
XLOC_008814	PGSC0003DMT400035547	RING-H2 finger protein ATL80	Encodes a RING E3 ubiquitin ligase ATL80. Involved in phosphate mobilization and cold stress response in sufficient phosphate growth conditions.
XLOC_008907	PGSC0003DMT400009070	Dhn1 protein	dehydrin xero 1 (XERO1); response to water, response to stress
XLOC_009060	PGSC0003DMT400064269	Peroxidase	Peroxidase 51; response to salt stress
XLOC_009274	PGSC0003DMT400001357	Alpha-DOX2	involved in protection against oxidative stress and cell death. Induced in response to salicylic acid and oxidative stress. Independent of NPR1 in induction by salicylic acid.
XLOC_010297	PGSC0003DMT400024594	Heat shock protein 83	Stress; Encodes a cytosolic heat shock protein AtHSP90.1. AtHSP90.1 interacts with disease resistance signaling components SGT1b and RAR1 and is required for RPS2-mediated resistance
XLOC_010439	PGSC0003DMT400081179	Protein DEK	DEK domain-containing chromatin associated protein; response to salt stress; chromatin remodeling; Regulation of transcription
XLOC_010533	PGSC0003DMT400039490	CBS domain containing protein	CBS domain-containing protein CBSCBSPB4; Response to stress and stimulus, also involved in metabolism including protein metabolism
XLOC_010841	PGSC0003DMT400001660	Conserved gene of unknown function	Tetratricopeptide repeat domain-containing protein; Response to oxidative stress
XLOC_010922	PGSC0003DMT400014772	Tetratricoredoxin	TPR repeat-containing thioredoxin TDX; Involved in maintenance of cell redox homeostasis, protein folding, heat stress acclimation
XLOC_011271	PGSC0003DMT400061873	Conserved gene of unknown function	OXIDATIVE STRESS 3 (OXS3); Involved in tolerance to heavy metals and oxidative stress.
XLOC_012409	PGSC0003DMT400046670	Zinc ion binding protein	NEXT TO BRCA1 GENE 1 (NBR1); Involvced in plant responses to specific abiotic stresses
XLOC_012619	PGSC0003DMT400001680	Late embryogenesis abundant protein	LATE EMBRYOGENESIS ABUNDANT 7 (LEA7); abiotic stress; dehydration tolerance
XLOC_012692	PGSC0003DMT400036891	ERD1 protein, chloroplast	EARLY RESPONSIVE TO DEHYDRATION 1 (ERD1); Involved in dehydration stress and dark-induced senescence
XLOC_012951	PGSC0003DMT400045908	RNA binding protein	ABI FIVE BINDING PROTEIN 2 (AFP2); Encodes a member of a small plant-specific gene family whose members interact with ABI5 and appear to be involved in mediating stress responses. AFP2 mutants affect a number of ABA mediated processes such as germination and response to osmotic and sugar stress
XLOC_013348	PGSC0003DMT400070044	Zinc finger protein	Zinc finger AN1 and C2H2 domain-containing stress-associated protein 11; unknown function
XLOC_013981	PGSC0003DMT400042742	Stress enhanced protein 2	stress enhanced protein 2 (SEP2); Involved in cellular response to high light intensity;UV; photosynthesis; light harvesting; response to wounding
XLOC_014078	PGSC0003DMT400063955	F-box protein SKP2A	F-box protein SKP2A; Acts as an auxin receptor. Regulates the stability of the transcription factors E2FC and DPB, repressors of cell proliferation. Confers increase tolerance to osmotic stress by promoting cell division, especially in meristems. Promotes the formation of lateral root primordia
XLOC_014160	PGSC0003DMT400016305	AP2/ERF domain-containing transcription factor	Ethylene-responsive transcription factor (ABR1); Expressed in response to ABA, osmotic stress, sugar stress and drought. Mutants are hypersensitive to these stresses. May be involved in regulation of ABA mediated stress response
XLOC_014173	PGSC0003DMT400064553	Peroxidase	Peroxidase 12: response to oxidative stress, oxidation reduction
XLOC_014339	PGSC0003DMT400012744	Receptor protein kinase CLAVATA1	RECEPTOR-LIKE KINASE 7 (RLK7); It is involved in the control of germination speed and the tolerance to oxidant stress
XLOC_014631	PGSC0003DMT400025689	Zinc finger family protein	Encodes a RING E3 ubiquitin ligase ATL80. Involved in phosphate mobilization and cold stress response in sufficient phosphate growth conditions.
XLOC_015058	PGSC0003DMT400070218	Zeatin O-glucosyltransferase	DP-glucosyl transferase 73B3 (UGT73B3); Involved in stress or defense responses
XLOC_015093	PGSC0003DMT400019730	ERD15	EARLY RESPONSIVE TO DEHYDRATION 15 (ERD15): has a connection between responses to biotic and abiotic stress.
XLOC_015630	PGSC0003DMT400053152	AP2/ERF domain-containing transcription factor	Ethylene-responsive transcription factor RAP2-13; RAP2.4 (RELATED TO AP2 4); The gene encodes a putative transcription factor belongings to the abiotic stress-associated DREB A-6 clade
XLOC_015958	PGSC0003DMT400016424	5'-adenylylsulfate reductase-like 4	APR-LIKE 4 (APRL4); Involved in cell redox homeostasis, protein folding, response to endoplasmic reticulum stress
XLOC_015974	PGSC0003DMT400079211	Serine/threonine-protein kinase SAPK1	SNF1-RELATED PROTEIN KINASE 2-8; encodes a member of SNF1-related protein kinase (SnRK2) family whose activity is activated by ionic (salt) and non-ionic (mannitol) osmotic stress and dehydration
XLOC_016012	PGSC0003DMT400033577	ER6 protein	Adenine nucleotide alpha hydrolase; response to stress
XLOC_016149	PGSC0003DMT400020763	MAP protein kinase	MAPKKK5 (MITOGEN-ACTIVATED PROTEIN KINASE KINASE KINASE 5); Involved in activation of protein kinase activity, protein autophosphorylation, regulation of mitotic cell cycle, signal transduction by protein phosphorylation, stress-activated protein kinase signaling cascade
XLOC_016214	PGSC0003DMT400009580	Sugar transporter ERD6-like 6	ERDL6; Encodes a vacuolar glucose exporter that is induced in response to factors that activate vacuolar glucose pools like darkness, heat stress and wounding and repressed during conditions that trigger glucose accumulation in the vacuole like cold stress and external sugar supply
XLOC_016343	PGSC0003DMT400025921	BZIP transcription factor protein	bZIP transcription factor 60; Plays a role in plant immunity and abiotic stress responses
XLOC_017003	PGSC0003DMT400041444	Conserved gene of unknown function	OXIDATIVE STRESS 3 (OXS3); Involved in tolerance to heavy metals and oxidative stress.
XLOC_017164	PGSC0003DMT400014172	RING-H2 finger protein ATL3J	XERICO; is induced by salt and osmotic stress; transcrips levels are induced by DELLA proteins and repressed by gibberellic acid; involved in ABA metabolism.
XLOC_017253	PGSC0003DMT400013504	Peroxidase	RARE COLD INDUCIBLE GENE 3 (RCI3A); Encodes a cold-inducible cationic peroxidase that is involved in the stress response. In response to low temperature, RCI3 transcripts accumulate in the aerial part and in roots of etiolated seedlings but only in roots of light-grown seedlings.
XLOC_017432	PGSC0003DMT400069733	AP2-domain DNA-binding protein	DRE-BINDING PROTEIN 2A (DREB2A); Encodes a transcription factor that specifically binds to DRE/CRT cis elements (responsive to drought and low-temperature stress)
XLOC_017434	PGSC0003DMT400069735	Ferritin	Ferritin 2 (FER2); Involved in response to oxidative stress, cellular iron ion homeostasis, response to abscisic acid stimulus, iron ion transport
XLOC_017444	PGSC0003DMT400069755	Anthocyanin 5-aromatic acyltransferase	Transferase family protein; response to karrikin; abiotic stress
XLOC_017506	PGSC0003DMT400040749	DnaJ isoform	Heat stress; DnaJ-like protein (J20)
XLOC_018003	PGSC0003DMT400010525	Potassium transporter	K+ UPTAKE PERMEASE 6 (KUP6); Induced by drought and salinity stress, and abscisic acid
XLOC_018093	PGSC0003DMT400030618	MAP kinase phosphatase 1	MAP kinase phosphatase 1 (MKP1). Involved in UV-B stress and acclimation, abiotic stress response
XLOC_018178	PGSC0003DMT400036482	Drought-induced protein 1	Chaperone protein dnaJ; Drought stress
XLOC_018649	PGSC0003DMT400084224	Acidic endochitinase	CHIA (CHITINASE A); expressed exclusively under environmental stress conditions; abiotic stress
XLOC_018788	PGSC0003DMT400069949	GRAS family transcription factor	GRAS (GAI, RGA, SCR) 2; affects the transcription of stress-responsive genes
XLOC_019512	PGSC0003DMT400061524	Poly(A)-binding protein C-terminal interacting protein 6	CID1 (CTC-INTERACTING DOMAIN 1); Encodes hydrophilic protein lacking Cys residues that is expressed in response to drought stress, light stress and treatment with plant-growth-promoting rhizobacteria (Paenibacillus polymyxa), possibly revealing a connection between responses to biotic and abiotic stress.
XLOC_019826	PGSC0003DMT400030994	Membrane channel protein	Tonoplast intrinsic protein 2;2 (TIP2;2); response to salt stress, transport
XLOC_020031	PGSC0003DMT400042530	Conserved gene of unknown function	Encodes OXIDATIVE STRESS 3 (OXS3); Involved in tolerance to heavy metals and oxidative stress
XLOC_020390	PGSC0003DMT400016898	Receptor serine-threonine protein kinase	serine/threonine-protein kinase RLCKVII; response to salt stress
XLOC_020424	PGSC0003DMT400077972	Transcription factor	ARABIDOPSIS THALIANA GRAS (GAI, RGA, SCR) 2, ATGRAS2, GRAS (GAI, RGA, SCR) 2, GRAS2, SCARECROW-LIKE 14, SCL14; affects the transcription of stress-responsive genes
XLOC_020610	PGSC0003DMT400046207	Late embryogenis abundant protein 5	SENESCENCE-ASSOCIATED GENE 21 (SAG21); has a role on oxidative stress tolerance. mRNA levels are elevated in response to various stresses.
XLOC_020786	PGSC0003DMT400077286	Ascorbate peroxidase	APX1 (ASCORBATE PEROXIDASE 1); plays a key role in the acclimation of plants to a combination of drought and heat stress, including other abiotic stresses
XLOC_021222	PGSC0003DMT400070926	Superoxide dismutase	FE SUPEROXIDE DISMUTASE 2 (FSD2); Involved in oxidative stress tolerance; Plays important role in chloroplast development, particularly in the maintenance of thylakoids membranes
XLOC_021246	PGSC0003DMT400055550	21kD protein	Plant invertase/pectin methylesterase inhibitor superfamily protein; response to salt stress
XLOC_021734	PGSC0003DMT400073307	DnaJ protein	DJC22 (DNA J PROTEIN C22, J8); Responsew to heat stress, light
XLOC_022273	PGSC0003DMT400028949	Hydrophobic protein OSR8	Low temperature and salt responsive protein family; abiotic stress; response to cold, hyperosmotic salinity response
XLOC_022867	PGSC0003DMT400082751	Heat stress transcription factor HSFA9	HEAT SHOCK TRANSCRIPTION FACTOR A2 (HSFA2); Involved in response to misfolded protein accumulation in the cytosol during heat stress
XLOC_023023	PGSC0003DMT400044831	Mutt domain protein	NUDIX HYDROLASE HOMOLOG 2 (NUDT2); Encodes an ADP-ribose pyrophosphatase that confers enhanced tolerance to oxidative stress
XLOC_023086	PGSC0003DMT400038852	WRKY transcription factor	WRKY6; Regulates Phosphate1 (Pho1) expression in response to low phosphate (Pi) stress, abiotic stress
XLOC_023092	PGSC0003DMT400038861	Protein kinase	MAPKKK15 (MITOGEN-ACTIVATED PROTEIN KINASE KINASE KINASE 15): regulation of apoptotic process (cell death); regulation of mitotic cell cycle; stresss-activated MAPK cascade
XLOC_023204	PGSC0003DMT400047265	RAP2	ERF DOMAIN 53 (ERF53); Abiotic stress; Regulates drought-responsive gene expressions by binding to the GCC box and/or dehydration-responsive element (DRE) in the promoter of downstream genes. Overexpression of AtERF53 driven by the CaMV35S promoter resulted in an unstable drought-tolerant phenotype in T2 transgenic plants.
XLOC_023437	PGSC0003DMT400049665	Jasmonic acid 2	RD26 (RESPONSIVE TO DESICCATION 26); Encodes a NAC transcription factor induced in response to desiccation. It is localized to the nucleus and acts as a transcriptional activator in ABA-mediated dehydration response; abiotic stress
XLOC_023632	PGSC0003DMT400008265	Temperature-induced lipocalin'	Encodes a temperature-induced lipocalin TIL1. Involved in thermotolerance. Peripherally associated with plasma membrane; Abiotic stress
XLOC_023784	PGSC0003DMT400079426	Dicyanin	BCB (BLUE COPPER BINDING PROTEIN); promotes lignin biosynthesis in response to cold stress
XLOC_023785	PGSC0003DMT400079427	Cucumber peeling cupredoxin	BCB (BLUE COPPER BINDING PROTEIN); promotes lignin biosynthesis in response to cold stress
XLOC_024221	PGSC0003DMT400034219	WD-40 repeat protein	HEAT STRESS TOLERANT DWD 1 (HTD1); Involved in heat stress signaling
XLOC_024316	PGSC0003DMT400035207	Proline-rich protein	Cell wall-plasma membrane linker protein homolog (CWLP); abiotic stress; Induced by cold treatment and is involved in adhesion of cell wall to the plasma membrane
XLOC_024405	PGSC0003DMT400015764	Conserved gene of unknown function	REDUCED HYPEROSMOLALITY, INDUCED CA2+ INCREASE 1 (OSCA1); Involved in cellular hyperosmotic response, protein tetramerization, regulation of calcium ion import, response to osmotic stress
XLOC_024497	PGSC0003DMT400067274	Ccd1	response to karrikin (smoke); abiotic stress
XLOC_024511	PGSC0003DMT400067243	Mitogen-activated protein kinase kinase kinase	MAPK/ERK KINASE KINASE 1 (MAPKKK8); Mediates cold, salt, cadmium and wounding stress signalling
XLOC_024513	PGSC0003DMT400067234	USP family protein	Adenine nucleotide alpha hydrolases-like superfamily protein; response to stress
XLOC_024665	PGSC0003DMT400071059	Glutathione S-transferase T5	GLUTATHIONE S-TRANSFERASE TAU 19 (GSTU19); induced by drought stress, oxidative stress, and high doses of auxin and cytokinin; expression is upregulated by herbicide safeners such as benoxacor and fenclorim
XLOC_024669	PGSC0003DMT400071048	9-cis-epoxycarotenoid dioxygenase	NCED3 (NINE-CIS-EPOXYCAROTENOID DIOXYGENASE 3); Involved in biosynthesis of abscisic acid. Regulated in response to drought and salinity stresses
XLOC_025665	PGSC0003DMT400065644	Non-specific lipid-transfer protein	LIPID TRANSFER PROTEIN 3 (LTP3); LTP3 acts as a target of MYB96 to be involved in plant tolerance to freezing and drought stress
XLOC_026045	PGSC0003DMT400010106	UDP-D-glucuronate 4-epimerase 5	GAE5 (UDP-D-GLUCURONATE 4-EPIMERASE 5); Involved in the synthesis of the negatively charged monosaccharide that forms the backbone of pectic cell wall components; Response to water and phosphate stress
XLOC_026060	PGSC0003DMT400010084	Stress-associated protein 6	SAP7 (STRESS-ASSOCIATED PROTEIN 7); stress response
XLOC_026111	PGSC0003DMT400007865	Osmotin	Osmotin-like protein (OSM34); Response to bacetrium, fungus, salt stress
XLOC_026115	PGSC0003DMT400007870	Osmotin	Osmotin-like protein (OSM34); Response to bacetrium, fungus, salt stress
XLOC_026129	PGSC0003DMT400032154	Phospholipid hydroperoxide glutathione peroxidase	Response to oxidative stress; cadmium ions, salyt stress; cellular oxidant detoxification
XLOC_026230	PGSC0003DMT400031942	Transcription factor	NIN LIKE PROTEIN 7 (NLP7); Modulates nitrate sensing and metabolism; drought stress tolerance
XLOC_026473	PGSC0003DMT400014953	AP2/ERF domain-containing transcription factor	Ethylene-responsive transcription factor (ERF061); Involved in ethylene signaling; stress response; transcription regulation
XLOC_026963	PGSC0003DMT400005613	Ferrochelatase	FC1 (FERROCHELATASE 1); Involved in heme biosynthesis in non-photosynthetic tissues and induced by oxidative stress in photosynthetic tissues to supply heme for defensive hemoproteins
XLOC_027481	PGSC0003DMT400007897	UDP-Glc-4-epimerase	UDP-D-GLUCOSE/UDP-D-GALACTOSE 4-EPIMERASE 1 (UGE1); Responsive to stress
XLOC_027484	PGSC0003DMT400007905	Osmotin	Osmotin-like protein (OSM34); Response to bacetrium, fungus, salt stress
XLOC_027563	PGSC0003DMT400031685	AP2 domain-containing transcription factor 9	Ethylene-responsive transcription factor (ERF061); Involved in ethylene signaling; stress response; transcription regulation
XLOC_028632	PGSC0003DMT400009701	Endo-1,3-1,4-beta-d-glucanase	alpha/beta-Hydrolases superfamily protein; response to salt stress
XLOC_028703	PGSC0003DMT400081309	Protein induced upon tuberization	LEA5 (late embryogenesis abundant like protein); Also known as SENESCENCE-ASSOCIATED GENE 21 (SAG21); Has a role on oxidative stress tolerance.
XLOC_028746	PGSC0003DMT400019870	Heat shock protein 70 (HSP70)-interacting protein	TETRATRICOPEPTIDE REPEAT 3 (TPR3); Involved in biotic and abiotic stresses
XLOC_028886	PGSC0003DMT400003933	Beta-amylase	BAM1 (BETA-AMYLASE 1); Response to water stress; starch catabolic process
XLOC_029146	PGSC0003DMT400005529	Conserved gene of unknown function	SALT INDUCED SERINE RICH (SIS); involved in salt tolerance; abiotic stress
XLOC_029292	PGSC0003DMT400007053	Conserved gene of unknown function	Response to oxidative stress, anaerobic respiration
XLOC_030287	PGSC0003DMT400081426	Hexose transporter	STP13 (SUGAR TRANSPORT PROTEIN 13); Involved in plant defense; Response to ABA; salt stress; programmed cell death (cell cycle); glucose import and hexose sugar transport
XLOC_030802	PGSC0003DMT400058759	Zinc finger, RING-type	ABA INSENSITIVE RING PROTEIN 4 (AIRP4); Positively regulates stress-responsive ABA signaling
XLOC_031187	PGSC0003DMT400074628	Conserved gene of unknown function	HVA22 HOMOLOGUE A (HVA22A); Response to ABA and stress
XLOC_031417	PGSC0003DMT400084258	RNA-binding gricine-rich protein-1c	CCR1 (COLD, CIRCADIAN RHYTHM, AND RNA BINDING 1); response to stress; Involved in circadian rhythm
XLOC_031695	PGSC0003DMT400028812	Zinc finger family protein	ABA INSENSITIVE RING PROTEIN 2 (AIRP2); Mediate ABA-mediated drought stress responses
XLOC_031841	PGSC0003DMT400072508	Conserved gene of unknown function	DnaJ/Hsp40 cysteine-rich domain superfamily protein; Involved in protein folding in response to heat shock; abiotic stress
XLOC_031857	PGSC0003DMT400072466	Tubulin beta-1 chain	BETA-6 TUBULIN (TUB6); Response to cold, salt stress; Involved in microtubule based process; cell cycle
XLOC_032062	PGSC0003DMT400029255	F-box family protein	F-BOX STRESS INDUCED 1 (FBS1); Response to various biotic and abiotic stresses
XLOC_032102	PGSC0003DMT400037359	Ethylene-responsive transcription factor 3	ERF3 (ETHYLENE RESPONSIVE ELEMENT BINDING FACTOR 3); Involved in defense response; ethylene signaling; response to ABA, water and salinity stress
XLOC_032266	PGSC0003DMT400014097	DNA binding protein	JAI1 (JASMONATE INSENSITIVE 1); Involved in water stress; ABA response
XLOC_032990	PGSC0003DMT400049378	Glycosyl transferase	LEAF WILTING 3 (LEW3); Involved in cell-wall biosynthesis and abiotic stress response
XLOC_033404	PGSC0003DMT400018553	VQ	CALMODULIN (CAM)-BINDING PROTEIN OF 25 KDA (CAMBP25); Involved in salt, osmotic stress; dehydration
XLOC_033506	PGSC0003DMT400040585	Protein RSI-1	GASA5 (GAST1 PROTEIN HOMOLOG 5); Involved in seed thermotolerance; abiotic stress
XLOC_033750	PGSC0003DMT400073811	Pectinesterase inhibitor	C/VIF2 (CELL WALL / VACUOLAR INHIBITOR OF FRUCTOSIDASE 2); play important roles in carbohydrate metabolism, stress responses and sugar signaling
XLOC_034586	PGSC0003DMT400065260	Protein kinase	Protein kinase superfamily protein; response to salt stress
XLOC_034727	PGSC0003DMT400041746	HVA22 e	HVA22 HOMOLOGUE E (HVA22E); response to cold stress, salt stress, ABA treatment or dehydration; abiotic stress
XLOC_034765	PGSC0003DMT400041812	Peroxidase 17	Peroxidase superfamily protein; Involved in oxidation reduction, response to oxidative stress
XLOC_035776	PGSC0003DMT400065311	Apetala 2	Ethylene-responsive transcription factor (RAP2-7); Regulates negatively the transition to flowering time and confers flowering time delay; Ethyelene signaling; stress signaling
XLOC_036069	PGSC0003DMT400074146	RING-H2 finger protein ATL3J	XERICO; Gene expression is induced by salt and osmotic stress. Transcrips levels are induced by DELLA proteins and repressed by gibberellic acid. Involved in ABA metabolism
XLOC_036887	PGSC0003DMT400010886	Thaumatin	Osmotin-like protein (OSM34); Response to bacetrium, fungus, salt stress
XLOC_037163	PGSC0003DMT400011761	Invertase inhibitor	C/VIF1 (CELL WALL / VACUOLAR INHIBITOR OF FRUCTOSIDASE 1); Involved in carbohydrate metabolism, stress responses and sugar signaling
XLOC_037172	PGSC0003DMT400011781	Fiber protein Fb2	HRB1 (HYPERSENSITIVE TO RED AND BLUE); drought stress
XLOC_037466	PGSC0003DMT400000933	Zinc finger CCCH domain-containing protein 20	Oxidation-related Zinc Finger 1 (OZF1); Involved in oxidative stress
XLOC_037483	PGSC0003DMT400000986	Dehydration responsive element binding protein	Ethylene-responsive transcription factor ERF037(ERF037); Involved in ethylene signaling; stress signaling
XLOC_037498	PGSC0003DMT400001025	HSF domain class transcription factor	HEAT SHOCK TRANSCRIPTION FACTOR C1 (HSFC1); Response to heat stress
XLOC_038479	PGSC0003DMT400039972	Sugar transporter	ERD6-LIKE 6 (ERDL6); Encodes a vacuolar glucose exporter that is induced in response to factors that activate vacuolar glucose pools like darkness, heat stress and wounding and repressed during conditions that trigger glucose accumulation in the vacuole like cold stress and external sugar supply
XLOC_038690	PGSC0003DMT400061226	Stress-associated protein 10	SAP5 (STRESS ASSOCIATED PROTEIN 5); acts as a positive regulator of stress responses

## Sheet: Various organ development
Growth and development
XLOC_002302	PGSC0003DMT400016766	Sterol desaturase	Plant growth and development
XLOC_002576	PGSC0003DMT400058361	Serine/threonine protein kinase	Growth and development
XLOC_002584	PGSC0003DMT400027661	Serine/threonine-protein kinase cdk9	Growth and development
XLOC_002679	PGSC0003DMT400023254	PIT1	Growth and development
XLOC_003295	PGSC0003DMT400073575	Gene of unknown function	RING/c3HC4/PHD zinc finger; Plant growth and development
XLOC_003400	PGSC0003DMT400047154	ATP-citrate synthase	Normal growth and development
XLOC_005146	PGSC0003DMT400017696	YA3	Growth and development
XLOC_012143	PGSC0003DMT400047652	Impaired sucrose induction 1	IMPAIRED SUCROSE INDUCTION 1 (ISI1); involved in sugar sensing and coordinating carbohydrate synthesis and utilization by the whole plant. Growth and development
XLOC_014084	PGSC0003DMT400063944	GRAS6	Scarecrow-like protein (SCL1); Transcription factor involved in plant growth and development
XLOC_014117	PGSC0003DMT400002057	Histidine decarboxylase	Encodes a serine decarboxylase (SDC1) that is involved in ethanolamine metabolism and is crucial for plant growth and development
XLOC_016747	PGSC0003DMT400035064	ATP-citrate synthase	ACLA2 (ATP-CITRATE LYASE A-2); ATP citrate-lyase is the primary enzyme responsible for the synthesis of cytosolic acetyl-CoA, used for the elongation of fatty acids and biosynthesis of isoprenoids, flavonoids and malonated derivatives. Required for normal growth and development and elongation of C18 fatty acids to C20 to C24 fatty acids in seeds
XLOC_019374	PGSC0003DMT400082415	Early nodulin 75 protein	PELPK1 (PRO-GLU-LEU|ILE|VAL-PRO-LYS 1): Involved in plant growth and development
XLOC_020035	PGSC0003DMT400042539	Peroxisome assembly protein	PEROXIN 2 (PEX2); Essential for growth and development
XLOC_027474	PGSC0003DMT400007879	GRAS family transcription factor	transcription factor involved in plant growth and development
XLOC_029184	PGSC0003DMT400023008	Protein kinase	NAK; Regulation of plant growth and development
XLOC_031887	PGSC0003DMT400060866	Kinase family protein	NEK5 (NIMA-RELATED KINASE 5); involved in plant growth and development processes
XLOC_034384	PGSC0003DMT400067769	Conserved gene of unknown function	LOC SUBUNIT 1 (BLOS1); regulate the homeostasis of PIN1 and PIN2, which is important for plant growth and development
XLOC_035718	PGSC0003DMT400007698	Protein kinase	NIMA (NEVER IN MITOSIS, GENE A)-RELATED 6 (NEK6); Involved in plant growth and development
XLOC_037196	PGSC0003DMT400011838	GRAS family transcription factor	SCARECROW-LIKE 3 (SCL-3); Involved in gibberellin biosynthesis, signaling and antagonises DELLA function to regulate plant growth and develop
Cell wall development
XLOC ID	PGSC transcript ID	Gene name from PGSC	Known role in arabidopsis (TAIR)
XLOC_004800	PGSC0003DMT400085237	Extensin class 1 protein	plant-type cell wall organization
XLOC_005228	PGSC0003DMT400004552	Xyloglucan endotransglucosylase-hydrolase XTH5	Involved in cell wall biogenesis
XLOC_006162	PGSC0003DMT400047948	Expansin	Shoot apoical meristem formation; lossening of plant cell walls
XLOC_006941	PGSC0003DMT400026497	Alpha galactosidase	TRICHOME BIREFRINGENCE-LIKE 38; involved in the specific O-acetylation of cell wall polymers
XLOC_007091	PGSC0003DMT400005268	Pectinesterase	METHYLESTERASE PCR A; Involved in cell wall modification
XLOC_007235	PGSC0003DMT400003877	Class II chitinase	Involved in carbohydrate metabolic process, cell wall macromolecule catabolic process
XLOC_008716	PGSC0003DMT400005343	Pectinesterase	METHYLESTERASE PCR A; Involved in cell wall modification
XLOC_009352	PGSC0003DMT400052072	CLC-Nt2 protein	CHLORIDE CHANNEL A (CLC-A); Involved in cell wall biogenesis; cellular response to iron ion starvation, cell growth; response to nitrate
XLOC_011219	PGSC0003DMT400033367	Leucine-rich repeat receptor kinase	Receptor kinase HSL1; Involved in regulation of cell size, plant-type cell wall organization, auxin polar transport, cell tip growth, regulation of meristem growth, regulation of hormone levels, anther development, root hair elongation
XLOC_011971	PGSC0003DMT400079661	Yellow-leaf-specific gene 7	Protein trichome birefringence-like 18 (TBL18); Involved in cell wall organization or biogenesis
XLOC_013056	PGSC0003DMT400075910	Myosin heavy chain, clone	microtubule associated protein (MAP70-1); Involved in cell wall biogenesis and organisdation; xylem and phloem pattern formation
XLOC_014704	PGSC0003DMT400041054	Alpha-glucosidase	AXY3 encodes a α-xylosidase that impacts the structure and accessibility of the hemicellulose xyloglucan in Arabidopsis plant cell walls
XLOC_020145	PGSC0003DMT400083187	UDP-glucose dehydrogenase	UDP-GLUCOSE DEHYDROGENASE 2 (UGD2); Associated with plant cell wall development and changes in pectic polysaccharides
XLOC_020738	PGSC0003DMT400053708	Non-specific lipid-transfer protein	LIPID TRANSFER PROTEIN 6 (LTP6); Play a role in wax or cutin deposition in the cell walls of expanding epidermal cells and certain secretory tissues
XLOC_020739	PGSC0003DMT400053677	Non-specific lipid-transfer protein	LIPID TRANSFER PROTEIN 1 (LTP1); Play a role in wax or cutin deposition in the cell walls of expanding epidermal cells and certain secretory tissues
XLOC_022971	PGSC0003DMT400041159	UDP-arabinose 4-epimerase 1	HIGH SUGAR RESPONSE8 (HSR8); Involved in cell wall development
XLOC_023694	PGSC0003DMT400029181	UDP-glucuronate 5-epimerase	GAE1 (UDP-D-GLUCURONATE 4-EPIMERASE 1); involved in pectin biosynthesis in the cell wall and affects cell wall integrity and immunity to fungi and bacteria.
XLOC_024316	PGSC0003DMT400035207	Proline-rich protein	Cell wall-plasma membrane linker protein homolog (CWLP); abiotic stress; Induced by cold treatment and is involved in adhesion of cell wall to the plasma membrane
XLOC_025954	PGSC0003DMT400067456	Major pollen allergen Ory s 1	EXLB1 (expansin-like B1); Involved in sexual reproduction, unidimensional cell growth, plant-type cell wall loosening
XLOC_025956	PGSC0003DMT400067459	Major pollen allergen Ory s 1	EXLB1 (expansin-like B1); Involved in sexual reproduction, unidimensional cell growth, plant-type cell wall loosening
XLOC_026045	PGSC0003DMT400010106	UDP-D-glucuronate 4-epimerase 5	GAE5 (UDP-D-GLUCURONATE 4-EPIMERASE 5); Involved in the synthesis of the negatively charged monosaccharide that forms the backbone of pectic cell wall components; Response to water and phosphate stress
XLOC_026209	PGSC0003DMT400031994	UDP-glucose 4-epimerase	UDP-D-glucose 4-epimerase 2; Involved in growth and cell wall carbohydrate biosynthesis
XLOC_027334	PGSC0003DMT400004660	Major pollen allergen Ory s 1	EXLB1 (expansin-like B1); Involved in sexual reproduction, unidimensional cell growth, plant-type cell wall loosening
XLOC_029332	PGSC0003DMT400009860	Xyloglucan endotransglucosylase/hydrolase 12	XTH32 (XYLOGLUCAN ENDOTRANSGLUCOSYLASE/HYDROLASE 32; Involved in cell wall biogenesis, cell wall organization; carbohydrate metabolism
XLOC_029370	PGSC0003DMT400091864	Arabinogalactan protein	FASCICLIN-LIKE ARABINOGALACTAN-PROTEIN 12 (FLA12); Involved in cell wall architecture and composition
XLOC_030942	PGSC0003DMT400033417	Non-specific lipid-transfer protein	LIPID TRANSFER PROTEIN 1 (LTP1); Play a role in wax or cutin deposition in the cell walls of expanding epidermal cells and certain secretory tissues
XLOC_032364	PGSC0003DMT400025342	Proline-rich cell wall protein	LEUCINE-RICH REPEAT/EXTENSIN 3 (LRX3); Involved in cell wall biosynthesis
XLOC_034189	PGSC0003DMT400059046	Auxin-induced beta-glucosidase	BETA-XYLOSIDASE 1 (BXL1); Involved in secondary cell wall thickening
XLOC_034674	PGSC0003DMT400034495	Nonsense-mediated mRNA decay protein	NMD3 (NONSENSE-MEDIATED MRNA DECAY 3); involved in the nuclear export of the 60S ribosomal subunit and formation of the secondary cell wall
XLOC_006941	PGSC0003DMT400026497	Alpha galactosidase	TRICHOME BIREFRINGENCE-LIKE 38; involved in the specific O-acetylation of cell wall polymers
Trichome development
XLOC ID	PGSC transcript ID	Gene name from PGSC	Known role in arabidopsis (TAIR)
XLOC_001555	PGSC0003DMT400058627	Alpha,alpha-trehalose-phosphate synthase [UDP-forming] 6	Ovule and trichome development
XLOC_008330	PGSC0003DMT400024389	Kinesin heavy chain	Trichome development
XLOC_010347	PGSC0003DMT400047721	Protein ABIL2	ABL INTERACTOR-LIKE PROTEIN 3; Involved in trichome morphogenesis; root development
XLOC_011971	PGSC0003DMT400079661	Yellow-leaf-specific gene 7	Protein trichome birefringence-like 18 (TBL18); Involved in cell wall organization or biogenesis
XLOC_012184	PGSC0003DMT400001482	Conserved gene of unknown function	BRASSINOSTEROID-INSENSITIVE4 (BIN4); Chromosome organization; DNA endoreduplication; epidermal cell differentiation; positive regulation of cell growth; root development; shoot system development; trichome morphogenesis
XLOC_019636	PGSC0003DMT400076932	GRAS9	Scarecrow-like protein 8 (SCL8) belongs to the GRAS family of plant specific transcription factors. SCL8 is involved in trichome formation
XLOC_024693	PGSC0003DMT400018277	Conserved gene of unknown function	TBL41 (TRICHOME BIREFRINGENCE-LIKE 41); involved in the synthesis and deposition of secondary wall cellulose, presumably by influencing the esterification state of pectic polymers
XLOC_026136	PGSC0003DMT400032139	BHLH transcription factor JAF13	GL3 (GLABRA 3); Involved in trichome initiation
XLOC_031505	PGSC0003DMT400071219	Calcium-binding protein CAST	CALMODULIN LIKE 42 (CML42); Calcium sensor involved in trichome branching
XLOC_033073	PGSC0003DMT400021616	ATELC	VACUOLAR PROTEIN SORTING 23A (VPS23A); Involved in trichome morphogenesis
Root development
XLOC ID	PGSC transcript ID	Gene name from PGSC	Known role in arabidopsis (TAIR)
XLOC_002694	PGSC0003DMT400023387	Transcription factor bHLH151	Regulation of root development
XLOC_005576	PGSC0003DMT400057832	Conserved gene of unknown function	CANDIDATE G-PROTEIN COUPLED RECEPTOR 2; involved in the regulation of root growth by bacterial N-acyl-homoserine lactones (AHLs) and plays a role in mediating interactions between plants and microbes
XLOC_005693	PGSC0003DMT400007126	Beta-fructofuranosidase	A/N-InvA is a neutral invertase that breaks sucrose down into fructose and glucose; root growth
XLOC_006181	PGSC0003DMT400038072	N-acetylglucosaminyltransferase I	Salt sensitive response in root growth
XLOC_010347	PGSC0003DMT400047721	Protein ABIL2	ABL INTERACTOR-LIKE PROTEIN 3; Involved in trichome morphogenesis; root development
XLOC_011219	PGSC0003DMT400033367	Leucine-rich repeat receptor kinase	Receptor kinase HSL1; Involved in regulation of cell size, plant-type cell wall organization, auxin polar transport, cell tip growth, regulation of meristem growth, regulation of hormone levels, anther development, root hair elongation
XLOC_011970	PGSC0003DMT400079660	Microtubule-associated protein	65-kDa microtubule-associated protein 3; Mutant has defective roots. Essential for giant cell ontogenesis. Role in organizing the mitotic microtubule array during both early and late mitosis in all plant organs.
XLOC_012184	PGSC0003DMT400001482	Conserved gene of unknown function	BRASSINOSTEROID-INSENSITIVE4 (BIN4); Chromosome organization; DNA endoreduplication; epidermal cell differentiation; positive regulation of cell growth; root development; shoot system development; trichome morphogenesis
XLOC_014078	PGSC0003DMT400063955	F-box protein SKP2A	F-box protein SKP2A; Acts as an auxin receptor. Regulates the stability of the transcription factors E2FC and DPB, repressors of cell proliferation. Confers increase tolerance to osmotic stress by promoting cell division, especially in meristems. Promotes the formation of lateral root primordia
XLOC_015838	PGSC0003DMT400002094	F-box family protein	SKP1-interacting partner 15; Involved in liid transport, root hair elongation, protein ubiquitination
XLOC_020159	PGSC0003DMT400083149	SET protein, phospatase 2A inhibitor	NAP1-RELATED PROTEIN 2 (NRP2); Involved in arrest of cell cycle progression and cellular organization occurred in root tips
XLOC_020353	PGSC0003DMT400018361	Eukaryotic translation initiation factor 2c	AGO1 (ARGONAUTE 1); Encodes an RNA Slicer that selectively recruits microRNAs and siRNAs. Involved in post-transcriptional gene silencing and have pleiotropic developmental and morphological defects. Through its action on the regulation of ARF17 expression, the protein regulates genes involved at the cross talk between auxin and light signaling during adventitious root development
XLOC_021275	PGSC0003DMT400076952	Anthocyanin permease	DETOXIFYING EFFLUX CARRIER 35 (DTX35); Involved in flavonoid metabolism, affecting root growth, seed development and germination, and pollen development, release and viability
XLOC_021782	PGSC0003DMT400010454	Conserved gene of unknown function	CAND2 (CANDIDATE G-PROTEIN COUPLED RECEPTOR 2); Plant defense; Encodes a candidate G-protein Coupled Receptor that is involved in the regulation of root growth by bacterial N-acyl-homoserine lactones (AHLs) and plays a role in mediating interactions between plants and microbes.
XLOC_022055	PGSC0003DMT400078164	Dof zinc finger protein	Dof zinc finger protein DOF3.6; OBF-BINDING PROTEIN 3 (OBP3); responsive to salicylic acid; involved in leaf and root development
XLOC_024918	PGSC0003DMT400056916	Salicylic acid-induced protein 19	NAC022 (NAC DOMAIN CONTAINING PROTEIN 22); involved in shoot apical meristem formation and auxin-mediated lateral root formation
XLOC_025144	PGSC0003DMT400037884	GRAS family transcription factor	SGR7 (SHOOT GRAVITROPISM 7); SHORT ROOT (SHR); Involved in radial organization of the root and shoot axial organs. Essential for normal shoot gravitropism
XLOC_028966	PGSC0003DMT400067925	ATP binding	EMB2597 (EMBRYO DEFECTIVE 2597); NO VEIN (NOV); required for leaf vascular development, cellular patterning and stem cell maintenance in the root meristem, as well as for cotyledon outgrowth and separation. nov mutations affect many aspects of auxin-dependent development without directly affecting auxin perception
XLOC_029364	PGSC0003DMT400053882	Plasma intrinsic protein 2,1	PIP2;4 (PLASMA MEMBRANE INTRINSIC PROTEIN 2;4); Involved in root hair development
XLOC_031751	PGSC0003DMT400027159	Zinc finger protein JACKDAW	JACKDAW (JKD); Involved in root patterning including ectopic periclinal divisions in the cortex, increased cell numbers in the cortical and epidermal layers, QC marker expression pattern, and disorganized QC and columella cells
XLOC_031778	PGSC0003DMT400072643	Cellulose synthase-like A1	CSLA9 (CELLULOSE SYNTHASE LIKE A9); encodes a beta-mannan synthase that is required for agrobacterium-mediated plant genetic transformation involves a complex interaction between the bacterium and the host plant. 3' UTR is involved in transcriptional regulation and the gene is expressed in the elongation zone of the root
XLOC_032989	PGSC0003DMT400049377	Auxin influx transport protein	AUX1 (AUXIN RESISTANT 1); Involved in auxin influx; response to neamatode; plant defense; root cap and root hair development
XLOC_034804	PGSC0003DMT400019199	Conserved gene of unknown function	DEFECTIVELY ORGANIZED TRIBUTARIES 2 (DOT2); plays a role in root, shoot, and flower development

## Sheet: Transcription regulation
Transcription regulation
XLOC ID	PGSC transcript ID	Gene name from PGSC	Known role in arabidopsis (TAIR)
XLOC_010353	PGSC0003DMT400047705	Dof zinc finger protein	Dof zinc finger protein DOF1.8; Involved in transcription regulation
XLOC_014573	PGSC0003DMT400025533	Cofactor required for Sp1 transcriptional activation subunit	MED7A; Involved in transcription regulation
XLOC_015992	PGSC0003DMT400005446	DNA binding protein	Transcription factor bHLH94; Involved in transcription regulation
XLOC_016192	PGSC0003DMT400013174	Nucleic acid binding protein	ENHYDROUS (ENY); IDD1 (INDETERMINATE DOMAIN 1); Involved in transcription regulation
XLOC_017754	PGSC0003DMT400002162	DNA binding protein	Myb-like transcription factor; Involved in transcription regulation
XLOC_017779	PGSC0003DMT400037754	Transcription factor	B-BOX DOMAIN PROTEIN 15 (BBX15); Involved in transcription regulation
XLOC_017845	PGSC0003DMT400078364	Repressor of RNA polymerase III transcription MAF1	Transcription regulators; Involved in negative regulation of transcription from RNA polymerase III promoter
XLOC_023716	PGSC0003DMT400070680	CONSTANS	COL4 (CONSTANS-LIKE 4); Involved in transcription regulation
XLOC_025908	PGSC0003DMT400045210	BHLH071	BETA HLH PROTEIN 71 (BHLH071); Involved in transcription regulation
XLOC_026473	PGSC0003DMT400014953	AP2/ERF domain-containing transcription factor	Ethylene-responsive transcription factor (ERF061); Involved in ethylene signaling; stress response; transcription regulation
XLOC_027563	PGSC0003DMT400031685	AP2 domain-containing transcription factor 9	Ethylene-responsive transcription factor (ERF061); Involved in ethylene signaling; stress response; transcription regulation
XLOC_029299	PGSC0003DMT400007060	Homeodomain	Transcription regulation
XLOC_031446	PGSC0003DMT400043542	BZIP transcription factor BZI-2	BASIC LEUCINE-ZIPPER 44 (BZIP44); Transcription regulation
XLOC_031858	PGSC0003DMT400072461	Conserved gene of unknown function	Transcription elongation factor (TFIIS) family protein; Involved in transcription regulation
XLOC_036909	PGSC0003DMT400043681	Nam 6	NAC DOMAIN CONTAINING PROTEIN 17 (NAC017); Transcription regulation
XLOC_037060	PGSC0003DMT400075519	CONSTANS	B-BOX DOMAIN PROTEIN 5 (BBX5); Transcription regulation
XLOC_037438	PGSC0003DMT400000859	Conserved gene of unknown function	Involved in transcription regulation

## Sheet: PP
Photosynthesis
XLOC ID	PGSC transcript ID	Gene name from PGSC	Known role in arabidopsis (TAIR)
XLOC_002479	PGSC0003DMT400010772	Photosystem Q(B) protein	Photosynthesis
XLOC_008758	PGSC0003DMT400043117	Sucrose synthase	Photosynthesis; Involved in callose diposition and sucrose metabolism
XLOC_009070	PGSC0003DMT400064286	Metal transporter	Metal transporter Nramp3; required for optimal photosynthesis and growth under manganese deficiency; iron mobilization in germinating seeds
XLOC_013981	PGSC0003DMT400042742	Stress enhanced protein 2	stress enhanced protein 2 (SEP2); Involved in cellular response to high light intensity;UV; photosynthesis; light harvesting; response to wounding
XLOC_017642	PGSC0003DMT400072873	Ribulose-1,5 bisphosphate carboxylase/oxygenase large subunit N-methyltransferase, chloroplastic	Involved in photosynthesis; carbon metabolism
XLOC_022320	PGSC0003DMT400070613	Trehalose-6-phosphate synthase	Photosynthesis; TPS11 (TREHALOSE PHOSPHATASE/SYNTHASE 11); involved in trehalose biosynthesis
XLOC_023602	PGSC0003DMT400057257	Photosystem II 10 kDa polypeptide, chloroplastic	PHOTOSYSTEM II SUBUNIT R (PSBR); Photosynthesis (PSII); Involved in the stable assembly of PSII, particularly that of the oxygen-evolving complex subunit PsbP
XLOC_024305	PGSC0003DMT400035264	Sucrose sythase	Photosynthesis; SUCROSE SYNTHASE 1 (SUS1); Involved in cellulose and starch biosynthesis
XLOC_024306	PGSC0003DMT400035260	Sucrose synthase 2	Photosynthesis; SUCROSE SYNTHASE 4 (SUS4); Involved in cellulose and starch biosynthesis
XLOC_026963	PGSC0003DMT400005613	Ferrochelatase	FC1 (FERROCHELATASE 1); Involved in heme biosynthesis in non-photosynthetic tissues and induced by oxidative stress in photosynthetic tissues to supply heme for defensive hemoproteins
XLOC_028798	PGSC0003DMT400044462	Photosystem II D2 protein	PHOTOSYSTEM II REACTION CENTER PROTEIN D (PSBD); PSIID2 protein; photosynthesis
XLOC_031817	PGSC0003DMT400072563	Galactolipid galactosyltransferase	DGD1 (DIGALACTOSYL DIACYLGLYCEROL DEFICIENT 1); Responsible for the final assembly of galactolipids in photosynthetic membranes. Provides stability to the PS I core complex; photosynthesis
XLOC_032171	PGSC0003DMT400054791	Phosphoenolpyruvate carboxylase	PHOSPHOENOLPYRUVATE CARBOXYLASE 3 (PPC3); Involved in photosynthesis; carbon cycle
XLOC_032998	PGSC0003DMT400049395	Fructose-1,6-bisphosphatase	HCEF1 (HIGH CYCLIC ELECTRON FLOW 1); Involved in photosynthesis
XLOC_035384	PGSC0003DMT400049047	Sucrose-phosphate synthase isoform C	Involved in photosynthesis
XLOC_035961	PGSC0003DMT400007505	Sucrose synthase	Photosynthesis; SUCROSE SYNTHASE 4 (SUS4); Involved in cellulose and starch biosynthesis
XLOC_036213	PGSC0003DMT400005957	Photosystem II 10 kDa polypeptide, chloroplast	Involved in photosynthesis; involved in the stable assembly of PSII, particularly that of the oxygen-evolving complex subunit PsbP
Photorespiration
XLOC ID	PGSC transcript ID	Gene name from PGSC	Known role in arabidopsis (TAIR)
XLOC_002372	PGSC0003DMT400003039	Peroxisomal enoyl-CoA hydratase/isomerase family protein	Photorespiration
XLOC_002572	PGSC0003DMT400058374	Glutaredoxin	Photorespiration
XLOC_002692	PGSC0003DMT400023280	Stachyose synthase	Photorespiration
XLOC_004949	PGSC0003DMT400058325	Glutaredoxin, grx	Involved in photorespiration
XLOC_005201	PGSC0003DMT400074567	ATP binding protein	Involved in photorespiration
XLOC_005985	PGSC0003DMT400066595	Thioredoxin M3, chloroplastic	Involved in photorespiration
XLOC_011132	PGSC0003DMT400023684	Conserved gene of unknown function	Proton gradient regulation 7; Involved in photorespiration; regulation of electron transfer and proton motive force
XLOC_020524	PGSC0003DMT400051945	Cytochrome b5	CYTOCHROME B5 ISOFORM B (CB5-B); perform electron transfer reactions; photorespiration
XLOC_024440	PGSC0003DMT400002789	ATP synthase subunit H protein	Photorespiration; Involved in ATP hydrolysis coupled proton transport
XLOC_026256	PGSC0003DMT400031888	Electron transporter	Photorespiration; Glutaredoxin family protein; Involved in N-terminal protein myristoylation, cell redox homeostasis
XLOC_030462	PGSC0003DMT400030293	NADH-ubiquinone oxidoreductase B16.6 subunit	GRIM-19 protein; Involved in photorespiration
XLOC_037199	PGSC0003DMT400011850	Serine-pyruvate aminotransferase	AGT1 (ALANINE:GLYOXYLATE AMINOTRANSFERASE1); Involved in photorespiration
XLOC_038226	PGSC0003DMT400073693	Chloroplast post-illumination chlorophyll fluorescence increase protein	PIFI (POST-ILLUMINATION CHLOROPHYLL FLUORESCENCE INCREASE); Is a novel component essential for NDH-mediated non-photochemical reduction of the plastoquinone pool in chlororespiratory electron transport; photorespiration

## Sheet: Transport
Genes functioning as transport
XLOC ID	PGSC transcript ID	Gene name from PGSC	Known role in arabidopsis (TAIR)
XLOC_002807	PGSC0003DMT400065015	Synaptotagmin	Flowering; involved in the transport of the florigen FT from companion cells to sieve elements
XLOC_002846	PGSC0003DMT400079936	Conserved gene of unknown function	transport a broad spectrum of ions and solutes across membranes via facilitated diffusion, symport, or antiport
XLOC_003009	PGSC0003DMT400071408	Acyl-CoA thioesterase	Involved in transport of oleic acid from the stroma phase to cytosol compartment of leaf cells
XLOC_003116	PGSC0003DMT400000259	Conserved gene of unknown function	Intracellular protein transport protein USO1; Required for protein transport from the ER to the Golgi complex
XLOC_003157	PGSC0003DMT400000356	RAB11B	RAB GTPase homolog A3; involvedc in protein transport, small GTPase mediated signal transduction
XLOC_003297	PGSC0003DMT400073578	Chloroplast-targeted copper chaperone	Involved in metal ion transport
XLOC_004842	PGSC0003DMT400062438	Transmembrane emp24 domain-containing protein 10	Involved in protein transport
XLOC_005005	PGSC0003DMT400011125	Protein ABCI12, chloroplastic	ATP-BINDING CASSETTE I12; involved in cobalt ion transport
XLOC_005422	PGSC0003DMT400000535	Ferric-chelate reductase	ion transport, iron chelate transport, iron ion homeostasis, oxidation-reduction process, response to bacterium (Plant defense)
XLOC_005599	PGSC0003DMT400073651	Ca2+ antiporter/cation exchanger	involved in mediating high-afﬁnity K+ uptake and Na+ transport in yeast
XLOC_005645	PGSC0003DMT400063714	Conserved gene of unknown function	Bidirectional sugar transporter SWEET16
XLOC_005672	PGSC0003DMT400007183	Small GTP-binding protein Sar1BNt	Involved in intracellular protein transport
XLOC_006133	PGSC0003DMT400004044	ER lumen protein retaining receptor	involved in protein retention in ER lumen, protein transport
XLOC_007218	PGSC0003DMT400086252	Amino acid transporter	Transmembrane amino acid transporter family protein; Transport of auxins and amino acids
XLOC_007579	PGSC0003DMT400003740	Amino acid transporter	Encodes a putative amino acid transporter
XLOC_007658	PGSC0003DMT400003546	ABC transporter family protein	Multidrug/pheromone exporter protein; involved in acropetal auxin transport
XLOC_007727	PGSC0003DMT400052242	Amino acid transporter	Encodes LHT1 (lysine histidine transporter), a high-affinity transporter for cellular amino acid uptake in both root epidermis and leaf mesophyll.
XLOC_008406	PGSC0003DMT400054458	Coatomer subunit epsilon-1	retrograde vesicle-mediated transport, Golgi to ER
XLOC_008446	PGSC0003DMT400054383	Patellin-4	Sec14p-like phosphatidylinositol transfer family protein; involved in transport
XLOC_008490	PGSC0003DMT400025116	Purine transporter	Member of a family of proteins related to PUP1, a purine transporter. May be involved in the transport of purine and purine derivatives such as cytokinins, across the plasma membrane
XLOC_008997	PGSC0003DMT400078752	Auxin:hydrogen symporter	Involved in auxin polar transport, transmembrane transport
XLOC_009070	PGSC0003DMT400064286	Metal transporter	Metal transporter Nramp3; required for optimal photosynthesis and growth under manganese deficiency; iron mobilization in germinating seeds
XLOC_009169	PGSC0003DMT400003494	Ubiquitin-protein ligase	Auxin transport protein BIG; Calossin-like protein required for polar auxin transport
XLOC_009504	PGSC0003DMT400048045	Amino acid transporter	Transmembrane amino acid transporter family protein
XLOC_010042	PGSC0003DMT400036346	Proline transporter 1	PROLINE TRANSPORTER 2 (PROT2); Involved in proline and glycine betaine transport; uptake of compatible solutes from the soil into the roots, or in retrieval of apoplastic amino acids delivered to the roots via the phloem. May be involved in delivery of proline to wounding sites
XLOC_010329	PGSC0003DMT400023442	Cyclic nucleotide-gated calmodulin-binding ion channel	Involved in ion transport
XLOC_010460	PGSC0003DMT400083992	UPA16	Bidirectional sugar transporter SWEET10; Involved in sucrose transport
XLOC_011082	PGSC0003DMT400097233	Mitochondrial substrate carrier family protein isoform 1	Mitochondrial substrate carrier family protein; Involved in transport, mitochondrial transport, transmembrane transport
XLOC_011219	PGSC0003DMT400033367	Leucine-rich repeat receptor kinase	Receptor kinase HSL1; Involved in regulation of cell size, plant-type cell wall organization, auxin polar transport, cell tip growth, regulation of meristem growth, regulation of hormone levels, anther development, root hair elongation
XLOC_011283	PGSC0003DMT400048069	Auxin:hydrogen symporter	Auxin efflux carrier family protein (PIN-LIKES 1); Involved in auxin polar transport, transmembrane transpor
XLOC_011357	PGSC0003DMT400056028	Nonspecific lipid transfer protein	Bifunctional inhibitor/lipid-transfer protein/seed storage 2S albumin; Involved in lipid transport
XLOC_011359	PGSC0003DMT400056024	Nonspecific lipid-transfer protein AKCS9	Bifunctional inhibitor/lipid-transfer protein/seed storage 2S albumin; Involved in lipid transport
XLOC_011360	PGSC0003DMT400056046	Nonspecific lipid transfer protein	Bifunctional inhibitor/lipid-transfer protein/seed storage 2S albumin; Involved in lipid transport
XLOC_012175	PGSC0003DMT400001503	Copper ion binding protein	Heavy metal transport/detoxification domain-containing protein; Involved in copper ion transport, metal ion transport
XLOC_012231	PGSC0003DMT400081211	UPA16	Bidirectional sugar transporter SWEET10; Encodes a member of the SWEET sucrose efflux transporter family proteins.
XLOC_012232	PGSC0003DMT400081212	UPA16	Bidirectional sugar transporter SWEET10; Encodes a member of the SWEET sucrose efflux transporter family proteins.
XLOC_012398	PGSC0003DMT400046706	Cytochrome P450 71A4	Involved in electron transport process
XLOC_012468	PGSC0003DMT400044108	Nodulin family protein	Nodulin-like / Major Facilitator Superfamily protein; Involved in transmembrane transport
XLOC_012801	PGSC0003DMT400014777	Sulfate transporter	MOT2 encodes a molybdate transporter which locates to the vacuolar membrane. Loss-of-function (knock out) mutants show elevated molydate levels in rosette leaves and in fully senescent leaves, but decreased MoO4 levels in seeds.
XLOC_012883	PGSC0003DMT400006409	PRA1 family protein F3	PRENYLATED RAB ACCEPTOR 1.F3 (PRA8): Involved in in the control of vesicle transport between different intracellular compartments of plant cells
XLOC_013053	PGSC0003DMT400075916	Conserved gene of unknown function	PLANT CADMIUM RESISTANCE 2 (PCR2); Involved in zinc transport and detoxification.
XLOC_013219	PGSC0003DMT400077595	Pectate lyase family protein	involved in cellular metabolism, cellular transport and localization, and stimulus responses
XLOC_013325	PGSC0003DMT400038828	Heavy metal-associated domain containing protein	Involved in metal ion transport
XLOC_013839	PGSC0003DMT400073887	Ammonium transporter 1 member 2	AMMONIUM TRANSPORTER 1;2 (AMT1;2); act as a high affinity transporter
XLOC_013936	PGSC0003DMT400071750	Sulfate/bicarbonate/oxalate exchanger and transporter sat-1	The sulfate transporter (AST68) exhibited the most intensive and specific response in roots, indicating that AST68 plays a central role in the regulation of sulfate assimilation in plants.
XLOC_014118	PGSC0003DMT400008929	Nodulin	VACUOLAR IRON TRANSPORTER-LIKE 1 (VTL1); catalyze Fe transport into vacuoles and thus contribute to the regulation of Fe homeostasis
XLOC_014137	PGSC0003DMT400061938	Auxin-induced protein 5NG4	Auxin; nodulin MtN21-like transporter family protein; unknown function
XLOC_014243	PGSC0003DMT400045706	Carbohydrate transporter	UNE2 (unfertilized embryo sac 2); carbohydrate transmembrane transporter/ sugar:hydrogen symporter
XLOC_014294	PGSC0003DMT400005470	Purine transporter	PUP1 (PURINE PERMEASE 1); Encodes a transporter that transports purines,cytokinins and other adenine derivatives. Expressed in the leaf hydathodes where it may be involved in re-uptake of cytokinins during guttation.
XLOC_014345	PGSC0003DMT400012730	Amino acid transporter	AAP6 (AMINO ACID PERMEASE 6); Is a high affinity amino acid transporter capable of transporting aspartate and tryptophan. May be involved in the amino acid uptake from xylem.
XLOC_014365	PGSC0003DMT400012671	Amino acid transporter	Involved in transport of amino acids
XLOC_014445	PGSC0003DMT400020590	Sterol carrier protein 2 (SCP-2) family protein	SCP2 (STEROL CARRIER PROTEIN 2); Involved in glyoxylate metabolic process, intracellular lipid transport, fatty acid beta-oxidation, seed germination
XLOC_014479	PGSC0003DMT400030531	Nitrate transporter	NPF4.5 (NRT1/ PTR FAMILY 4.5); Involved in oligopeptide transport
XLOC_014674	PGSC0003DMT400007440	Nitrate transporter	ORTING TRANSPORTER 1 (AIT1); acts as an ABA importer at the site of ABA biosynthesis and is important for the regulation of stomatal aperture in inflorescence stems
XLOC_015735	PGSC0003DMT400050726	Organic anion transporter	Nucleotide sugar transporter-KT 1; Involved in sugar transport
XLOC_015806	PGSC0003DMT400063827	Maltose transporter	MALTOSE EXCESS 1 (MEX1); acts as maltose transporter
XLOC_015838	PGSC0003DMT400002094	F-box family protein	SKP1-interacting partner 15; Involved in liid transport, root hair elongation, protein ubiquitination
XLOC_015995	PGSC0003DMT400005432	Multidrug resistance pump	MATE efflux family protein; Involved in drug transmembrane transport, ripening, transmembrane transport
XLOC_016626	PGSC0003DMT400045466	Nitrate transporter	Encodes a low affinity nitrate transporter NRT1.7. Expressed in phloem. Responsible for source-to-sink remobilization of nitrate.
XLOC_016683	PGSC0003DMT400040285	LATD/NIP	NITRATE TRANSPORTER 1.11 (NRT1.11); It is responsible for nitrate redistribution to young leaves
XLOC_016983	PGSC0003DMT400025403	K(+) efflux antiporter 6	Involved in transport of potassium
XLOC_017143	PGSC0003DMT400048482	Membrin 11	MEMB11 (MEMBRIN 11); Involved in membrane fusion and transport
XLOC_017306	PGSC0003DMT400046345	Cyclic nucleotide-gated calmodulin-binding ion channel	CNGC1 (CYCLIC NUCLEOTIDE GATED CHANNEL 1); Involved in calcium and potassium transport
XLOC_017434	PGSC0003DMT400069735	Ferritin	Ferritin 2 (FER2); Involved in response to oxidative stress, cellular iron ion homeostasis, response to abscisic acid stimulus, iron ion transport
XLOC_017616	PGSC0003DMT400060319	V-type proton ATPase subunit G 2	VACUOLAR MEMBRANE ATPASE 10 (VMA10); Involved in ATP hydrolysis coupled proton transport
XLOC_017814	PGSC0003DMT400078574	Nonspecific lipid-transfer protein	Involved in lipid transport
XLOC_017839	PGSC0003DMT400078374	TRANSPARENT TESTA 12 protein	MATE efflux family protein; Involved in drug transmembrane transport, transmembrane transport
XLOC_018212	PGSC0003DMT400021966	MtN3 protein	Bidirectional sugar transporter SWEET15; Involved in sucrose transport
XLOC_019008	PGSC0003DMT400056570	Transport inhibitor response 1	TIR1 (TRANSPORT INHIBITOR RESPONSE 1); auxin receptor; mediates auxin-regulated transcription
XLOC_019246	PGSC0003DMT400062174	Major intrinsic protein 2	plasma membrane intrinsic protein subfamily PIP2; Involved in water transport
XLOC_019520	PGSC0003DMT400074953	Amino acid transporter	Transporter of amino acids
XLOC_019826	PGSC0003DMT400030994	Membrane channel protein	Tonoplast intrinsic protein 2;2 (TIP2;2); response to salt stress, transport
XLOC_020293	PGSC0003DMT400069472	Inositol transporter 1	INOSITOL TRANSPORTER 1 (INT1); involved in efflux of myo-inositol from the vacuole to the cytosol
XLOC_021274	PGSC0003DMT400076948	Arsenite transport protein	Involved in citrate transport, transmembrane transport
XLOC_021368	PGSC0003DMT400030841	Conserved gene of unknown function	Major facilitator superfamily protein; Involved in transport, transmembrane transport
XLOC_021413	PGSC0003DMT400030727	Amino acid transporter	AAP3 (AMINO ACID PERMEASE 3); transports basic amino acids
XLOC_021738	PGSC0003DMT400074438	Phosphate abc transporter	NON-INTRINSIC ABC PROTEIN 3 (TNAP3); Involved in transport
XLOC_022018	PGSC0003DMT400019419	Major Facilitator Superfamily protein	NPF2.3; oligopeptide transport, response to nematode; plant defense
XLOC_023314	PGSC0003DMT400044590	ATFP4	Heavy-metal-associated domain-containing protein; Involved in metal ion transport
XLOC_023318	PGSC0003DMT400079822	Small GTPase Rab2	RAB GTPASE HOMOLOG B1B (RAB2); Involved in ntracellular vesicle trafficking and protein transport
XLOC_023470	PGSC0003DMT400049601	Organic cation transporter	OCT4 (ORGANIC CATION/CARNITINE TRANSPORTER4); Involved in transport, transmembrane transport
XLOC_023648	PGSC0003DMT400029056	Potassium channel tetramerization domain-containing protein	BTB/POZ domain with WD40/YVTN repeat-like protein; Involved in potassium ion transport
XLOC_023732	PGSC0003DMT400048279	Hexose transporter 3	STP7 (SUGAR TRANSPORTER PROTEIN 7); Involved in transport, transmembrane transport
XLOC_024283	PGSC0003DMT400071681	Cation:cation antiporter	CCX3 (CATION CALCIUM EXCHANGER 3); Involved in cation (K, Na and Mn) homeostasis and transport
XLOC_024420	PGSC0003DMT400001784	Nitrate transporter NRT1.1	NPF6.4 (NRT1/ PTR FAMILY 6.4); Involved in oligopeptide transport
XLOC_024440	PGSC0003DMT400002789	ATP synthase subunit H protein	Photorespiration; Involved in ATP hydrolysis coupled proton transport
XLOC_024769	PGSC0003DMT400049495	Organic cation transporter	OCT4 (ORGANIC CATION/CARNITINE TRANSPORTER4); Involved in transport, transmembrane transport
XLOC_024864	PGSC0003DMT400057089	Zinc transporter	ZIP2 (ZRT/IRT-LIKE PROTEIN 2); Involved in copper and zinc ions transport
XLOC_025854	PGSC0003DMT400079266	Ubiquitin-fold modifier 1	CCP2 (CONSERVED IN CILIATED SPECIES AND IN THE LAND PLANTS 2); Acts as putative inorganic carbon transporters; involved in seed germination
XLOC_025924	PGSC0003DMT400062263	Transporter	Vacuolar protein sorting 55 (VPS55) family protein; Involved in transport
XLOC_026009	PGSC0003DMT400012239	Microtubule associated protein	Autophagy 8f (ATG8F); Involved in autophagy, cellular response to nitrogen starvation, protein transport
XLOC_026246	PGSC0003DMT400031910	YS1	YELLOW STRIPE LIKE 1 (YSL1); developmental process involved in reproduction including anther and embryo development, ion transport, iron chelate transport, iron ion homeostasis, oligopeptide transport, response to iron ion, seed development, transmembrane transport
XLOC_027023	PGSC0003DMT400024847	Aquaglyceroporin (Tonoplast intrinsic protein (Tipa))	TIP4;1 (TONOPLAST INTRINSIC PROTEIN 4;1); Involved in transport, transmembrane transport
XLOC_027715	PGSC0003DMT400022823	Small GTP-binding protein	RAB GTPASE HOMOLOG 8 (RAB8); Involved in endocytosis; membrane and cargo trafficking; vesicle mediated transport
XLOC_028839	PGSC0003DMT400044370	Inorganic phosphate transporter 1	PHOSPHATE TRANSPORTER 1;4 (PHT1;4); Response to ABA; phosphate uptake in phosphate deprived plants
XLOC_028840	PGSC0003DMT400044368	Transmembrane protein	PHOSPHATE TRANSPORTER 1;4 (PHT1;4); Response to ABA; phosphate uptake in phosphate deprived plants
XLOC_028861	PGSC0003DMT400044311	Nucleolar GTP-binding protein	PDE318 (PIGMENT DEFECTIVE 318); Involved in ferrous ion transport
XLOC_029670	PGSC0003DMT400013853	RAB11G	RAB GTPase homolog A5B (RABA5b); Involved in protein transport, small GTPase mediated signal transduction
XLOC_030287	PGSC0003DMT400081426	Hexose transporter	STP13 (SUGAR TRANSPORT PROTEIN 13); Involved in plant defense; Response to ABA; salt stress; programmed cell death (cell cycle); glucose import and hexose sugar transport
XLOC_030836	PGSC0003DMT400049872	Mitochondrial carrier	ADENINE NUCLEOTIDE TRANSPORTER 1 (ADNT1); play a role in oxidative phosphorylation and be important for the provision of energy required to support growth in heterotrophic tissues
XLOC_031029	PGSC0003DMT400011063	Nitrate transporter	ABA-IMPORTING TRANSPORTER 1 (AIT1); It also acts as an ABA importer at the site of ABA biosynthesis and is important for the regulation of stomatal aperture in inflorescence stems
XLOC_031495	PGSC0003DMT400028184	Tetracycline transporter	Major facilitator superfamily protein; Involved in transmembrane transport
XLOC_031608	PGSC0003DMT400049296	Small GTP-binding protein	Ras-related small GTP-binding family protein; Involved in protein transport, small GTPase mediated signal transduction
XLOC_031762	PGSC0003DMT400072700	Nodulin family protein	Major facilitator superfamily protein; Involved in transmembrane transport
XLOC_031837	PGSC0003DMT400072518	Cationic amino acid transporter	CAT2 (CATIONIC AMINO ACID TRANSPORTER 2); Acts as the long-sought vacuolar amino acid transporter
XLOC_031859	PGSC0003DMT400072459	Auxin efflux carrier	AGR1 (AGRAVITROPIC ROOT 1); PIN-FORMED 2 (PIN2); Root-specific role in the transport of auxin. Acts downstream of CTR1 and ethylene biosynthesis
XLOC_032064	PGSC0003DMT400029245	Cation diffusion facilitator 9	Cation efflux family protein; Involved in cation transport, transmembrane transport
XLOC_032296	PGSC0003DMT400049945	Heavy metal-associated domain containing protein	Heavy metal transport/detoxification superfamily protein; Involved in metal ion transport
XLOC_033179	PGSC0003DMT400072432	Aquaporin TIP1	GAMMA TONOPLAST INTRINSIC PROTEIN 1 (GAMMA-TIP1); Involved in transport of water, urea and hydrogen peroxide
XLOC_033259	PGSC0003DMT400072222	SNARE domain containing protein	SYNTAXIN OF PLANTS 51 (SYP51); Involved in vesicle fusion, docking and transport; protein transport
XLOC_033555	PGSC0003DMT400041642	Multidrug resistance pump	MATE efflux family protein; Involved in drug transmembrane transport, ripening, transmembrane transport
XLOC_033681	PGSC0003DMT400061613	Ferredoxin-3, chloroplast	FD3 (FERREDOXIN 3); Involved in eletron transport chain; photorepiration
XLOC_033692	PGSC0003DMT400019653	Cationic amino acid transporter	CAT7 (CATIONIC AMINO ACID TRANSPORTER 7); Involved in amino acid transport
XLOC_034334	PGSC0003DMT400001087	Nodulin family protein	Major facilitator superfamily protein; Involved in N-terminal protein myristoylation, transmembrane transport
XLOC_034416	PGSC0003DMT400020973	Metal ion binding protein	EAVY METAL-ASSOCIATED ISOPRENYLATED PLANT PROTEIN3 (HIPP3); Involved in heavy metal ion transport
XLOC_034634	PGSC0003DMT400034602	Oligopeptide transporter OPT family	OLIGOPEPTIDE TRANSPORTER (OPT3); essential for systemic iron signaling and redistribution of iron and cadmium
XLOC_034635	PGSC0003DMT400034601	Metal ion binding protein	Involved in metal ion transport
[truncated: 12 more rows]

[truncated: 3 more sheets: Binding, Light regulation, Unknown function]
