# Supplementary material for: Regulation, overexpression, and target gene identification of Potato Homeobox 15 (POTH15) – a class-I KNOX gene in potato
Source: J Exp Bot. 2016 May 23;67(14):4255–72. doi: 10.1093/jxb/erw205 (PMC5301930; doi:10.1093/jxb/erw205)
Supplement: Supplementary Data [file supp_erw205_supplementary_tables_S7.xls]

## Sheet: combined
Table S7. GO annotations for DE genes. PGSC transcript IDs, annotation, GO IDs, type, term, blast hits and e value are displayed.
PGSC_Transcript_ID	XLOC_ID	Gene_Function	Sample name	Sample name	log2_fold_change	p_value	q_value	GO_ID	GO_type	GO_term	BlastHit	Length	Score	e Value
GUS v/s G8 line comparison			35S::GUS line	POTH15 OE line (G8)
PGSC0003DMT400058627	XLOC_001555	Alpha,alpha-trehalose-phosphate synthase [UDP-forming] 6	51.1677	127.256	1.31443	5e-05	0.00104425	GO:0005992	biological process	trehalose biosynthetic process	gi|565396921|ref|XP_006364054.1|PREDICTED: alpha,alpha-trehalose-phosphate synthase [UDP-forming] 6-like [Solanum tuberosum]	1628	150.599	6.61189e-35
PGSC0003DMT400058627	XLOC_001555	Alpha,alpha-trehalose-phosphate synthase [UDP-forming] 6	51.1677	127.256	1.31443	5e-05	0.00104425	GO:0008152	biological process	metabolic process	gi|565396921|ref|XP_006364054.1|PREDICTED: alpha,alpha-trehalose-phosphate synthase [UDP-forming] 6-like [Solanum tuberosum]	1628	150.599	6.61189e-35
PGSC0003DMT400058627	XLOC_001555	Alpha,alpha-trehalose-phosphate synthase [UDP-forming] 6	51.1677	127.256	1.31443	5e-05	0.00104425	GO:0006470	biological process	protein dephosphorylation	gi|565396921|ref|XP_006364054.1|PREDICTED: alpha,alpha-trehalose-phosphate synthase [UDP-forming] 6-like [Solanum tuberosum]	1628	150.599	6.61189e-35
PGSC0003DMT400058627	XLOC_001555	Alpha,alpha-trehalose-phosphate synthase [UDP-forming] 6	51.1677	127.256	1.31443	5e-05	0.00104425	GO:0003825	molecular function	alpha,alpha-trehalose-phosphate synthase (UDP-forming) activity	gi|565396921|ref|XP_006364054.1|PREDICTED: alpha,alpha-trehalose-phosphate synthase [UDP-forming] 6-like [Solanum tuberosum]	1628	150.599	6.61189e-35
PGSC0003DMT400058627	XLOC_001555	Alpha,alpha-trehalose-phosphate synthase [UDP-forming] 6	51.1677	127.256	1.31443	5e-05	0.00104425	GO:0003824	molecular function	catalytic activity	gi|565396921|ref|XP_006364054.1|PREDICTED: alpha,alpha-trehalose-phosphate synthase [UDP-forming] 6-like [Solanum tuberosum]	1628	150.599	6.61189e-35
PGSC0003DMT400058627	XLOC_001555	Alpha,alpha-trehalose-phosphate synthase [UDP-forming] 6	51.1677	127.256	1.31443	5e-05	0.00104425	GO:0004805	molecular function	trehalose-phosphatase activity	gi|565396921|ref|XP_006364054.1|PREDICTED: alpha,alpha-trehalose-phosphate synthase [UDP-forming] 6-like [Solanum tuberosum]	1628	150.599	6.61189e-35
PGSC0003DMT400058627	XLOC_001555	Alpha,alpha-trehalose-phosphate synthase [UDP-forming] 6	51.1677	127.256	1.31443	5e-05	0.00104425	GO:0016311	biological process	dephosphorylation	gi|590697803|ref|XP_007045541.1|UDP-Glycosyltransferase / trehalose-phosphatase family protein isoform 1 [Theobroma cacao]	1628	112.464	1.47327e-22
PGSC0003DMT400058627	XLOC_001555	Alpha,alpha-trehalose-phosphate synthase [UDP-forming] 6	51.1677	127.256	1.31443	5e-05	0.00104425	GO:0016740	molecular function	transferase activity	gi|590697803|ref|XP_007045541.1|UDP-Glycosyltransferase / trehalose-phosphatase family protein isoform 1 [Theobroma cacao]	1628	112.464	1.47327e-22
PGSC0003DMT400058629	XLOC_001556	Conserved gene of unknown function	0.543026	5.36499	3.30448	5e-05	0.00104425	GO:0015824	biological process	proline transport	gi|565396919|ref|XP_006364053.1|PREDICTED: MACPF domain-containing protein At1g14780-like [Solanum tuberosum]	1140	123.25	2.76847e-27
PGSC0003DMT400055040	XLOC_001655	NC domain-containing protein	90.8288	147.349	0.698018	0.00935	0.05011	GO:0006635	biological process	fatty acid beta-oxidation	gi|565363489|ref|XP_006348469.1|PREDICTED: uncharacterized protein LOC102578879 isoform X1 [Solanum tuberosum]	491	75.485	1.70872e-13
PGSC0003DMT400055040	XLOC_001655	NC domain-containing protein	90.8288	147.349	0.698018	0.00935	0.05011	GO:0007165	biological process	signal transduction	gi|565363489|ref|XP_006348469.1|PREDICTED: uncharacterized protein LOC102578879 isoform X1 [Solanum tuberosum]	491	75.485	1.70872e-13
PGSC0003DMT400055040	XLOC_001655	NC domain-containing protein	90.8288	147.349	0.698018	0.00935	0.05011	GO:0009755	biological process	hormone-mediated signaling pathway	gi|565363489|ref|XP_006348469.1|PREDICTED: uncharacterized protein LOC102578879 isoform X1 [Solanum tuberosum]	491	75.485	1.70872e-13
PGSC0003DMT400055040	XLOC_001655	NC domain-containing protein	90.8288	147.349	0.698018	0.00935	0.05011	GO:0016740	molecular function	transferase activity	gi|728825204|gb|KHG06143.1|Lecithin retinol acyltransferase [Gossypium arboreum]	491	71.2478	4.45045e-12
PGSC0003DMT400055040	XLOC_001655	NC domain-containing protein	90.8288	147.349	0.698018	0.00935	0.05011	GO:0008152	biological process	metabolic process	gi|728825204|gb|KHG06143.1|Lecithin retinol acyltransferase [Gossypium arboreum]	491	71.2478	4.45045e-12
PGSC0003DMT400055040	XLOC_001655	NC domain-containing protein	90.8288	147.349	0.698018	0.00935	0.05011	GO:0016746	molecular function	transferase activity, transferring acyl groups	gi|728825204|gb|KHG06143.1|Lecithin retinol acyltransferase [Gossypium arboreum]	491	71.2478	4.45045e-12
PGSC0003DMT400058490	XLOC_001735	Phosphoesterase family protein	14.2347	25.0236	0.813873	0.00285	0.0263851	GO:0016788	molecular function	hydrolase activity, acting on ester bonds	gi|565394215|ref|XP_006362756.1|PREDICTED: uncharacterized protein LOC102580356 [Solanum tuberosum]	1020	103.605	5.19421e-21
PGSC0003DMT400058490	XLOC_001735	Phosphoesterase family protein	14.2347	25.0236	0.813873	0.00285	0.0263851	GO:0008152	biological process	metabolic process	gi|565394215|ref|XP_006362756.1|PREDICTED: uncharacterized protein LOC102580356 [Solanum tuberosum]	1020	103.605	5.19421e-21
PGSC0003DMT400058490	XLOC_001735	Phosphoesterase family protein	14.2347	25.0236	0.813873	0.00285	0.0263851	GO:0003824	molecular function	catalytic activity	gi|565394215|ref|XP_006362756.1|PREDICTED: uncharacterized protein LOC102580356 [Solanum tuberosum]	1020	103.605	5.19421e-21
PGSC0003DMT400058490	XLOC_001735	Phosphoesterase family protein	14.2347	25.0236	0.813873	0.00285	0.0263851	GO:0016787	molecular function	hydrolase activity	gi|255570159|ref|XP_002526040.1|hydrolase, acting on ester bonds, putative [Ricinus communis]	1020	86.6557	1.45398e-16
PGSC0003DMT400077171	XLOC_001799	Conserved gene of unknown function	18.541	34.5894	0.899614	0.00425	0.0347169	GO:0034051	biological process	negative regulation of plant-type hypersensitive response	gi|565392472|ref|XP_006361919.1|PREDICTED: uncharacterized protein LOC102606262 [Solanum tuberosum]	283	49.6766	1.97588e-05
PGSC0003DMT400077171	XLOC_001799	Conserved gene of unknown function	18.541	34.5894	0.899614	0.00425	0.0347169	GO:0009867	biological process	jasmonic acid mediated signaling pathway	gi|565392472|ref|XP_006361919.1|PREDICTED: uncharacterized protein LOC102606262 [Solanum tuberosum]	283	49.6766	1.97588e-05
PGSC0003DMT400077171	XLOC_001799	Conserved gene of unknown function	18.541	34.5894	0.899614	0.00425	0.0347169	GO:0009863	biological process	salicylic acid mediated signaling pathway	gi|565392472|ref|XP_006361919.1|PREDICTED: uncharacterized protein LOC102606262 [Solanum tuberosum]	283	49.6766	1.97588e-05
PGSC0003DMT400077171	XLOC_001799	Conserved gene of unknown function	18.541	34.5894	0.899614	0.00425	0.0347169	GO:0005622	cellular component	intracellular	gi|565392472|ref|XP_006361919.1|PREDICTED: uncharacterized protein LOC102606262 [Solanum tuberosum]	283	49.6766	1.97588e-05
PGSC0003DMT400077171	XLOC_001799	Conserved gene of unknown function	18.541	34.5894	0.899614	0.00425	0.0347169	GO:0030968	biological process	endoplasmic reticulum unfolded protein response	gi|565392472|ref|XP_006361919.1|PREDICTED: uncharacterized protein LOC102606262 [Solanum tuberosum]	283	49.6766	1.97588e-05
PGSC0003DMT400077171	XLOC_001799	Conserved gene of unknown function	18.541	34.5894	0.899614	0.00425	0.0347169	GO:0009646	biological process	response to absence of light	gi|565392472|ref|XP_006361919.1|PREDICTED: uncharacterized protein LOC102606262 [Solanum tuberosum]	283	49.6766	1.97588e-05
PGSC0003DMT400077171	XLOC_001799	Conserved gene of unknown function	18.541	34.5894	0.899614	0.00425	0.0347169	GO:0006612	biological process	protein targeting to membrane	gi|565392472|ref|XP_006361919.1|PREDICTED: uncharacterized protein LOC102606262 [Solanum tuberosum]	283	49.6766	1.97588e-05
PGSC0003DMT400077171	XLOC_001799	Conserved gene of unknown function	18.541	34.5894	0.899614	0.00425	0.0347169	GO:0010363	biological process	regulation of plant-type hypersensitive response	gi|565392472|ref|XP_006361919.1|PREDICTED: uncharacterized protein LOC102606262 [Solanum tuberosum]	283	49.6766	1.97588e-05
PGSC0003DMT400077171	XLOC_001799	Conserved gene of unknown function	18.541	34.5894	0.899614	0.00425	0.0347169	GO:0005886	cellular component	plasma membrane	gi|565392472|ref|XP_006361919.1|PREDICTED: uncharacterized protein LOC102606262 [Solanum tuberosum]	283	49.6766	1.97588e-05
PGSC0003DMT400043311	XLOC_001855	AP2/ERF-domain protein	21.8969	41.0944	0.908216	0.00185	0.0192293	GO:0006355	biological process	regulation of transcription, DNA-templated	gi|28268684|dbj|BAC56862.1|AP2/ERF-domain protein [Solanum tuberosum]	494	45.0542	3.28101e-05
PGSC0003DMT400043311	XLOC_001855	AP2/ERF-domain protein	21.8969	41.0944	0.908216	0.00185	0.0192293	GO:0006351	biological process	transcription, DNA-templated	gi|28268684|dbj|BAC56862.1|AP2/ERF-domain protein [Solanum tuberosum]	494	45.0542	3.28101e-05
PGSC0003DMT400043311	XLOC_001855	AP2/ERF-domain protein	21.8969	41.0944	0.908216	0.00185	0.0192293	GO:0005634	cellular component	nucleus	gi|28268684|dbj|BAC56862.1|AP2/ERF-domain protein [Solanum tuberosum]	494	45.0542	3.28101e-05
PGSC0003DMT400043311	XLOC_001855	AP2/ERF-domain protein	21.8969	41.0944	0.908216	0.00185	0.0192293	GO:0003700	molecular function	transcription factor activity, sequence-specific DNA binding	gi|28268684|dbj|BAC56862.1|AP2/ERF-domain protein [Solanum tuberosum]	494	45.0542	3.28101e-05
PGSC0003DMT400043311	XLOC_001855	AP2/ERF-domain protein	21.8969	41.0944	0.908216	0.00185	0.0192293	GO:0003677	molecular function	DNA binding	gi|28268684|dbj|BAC56862.1|AP2/ERF-domain protein [Solanum tuberosum]	494	45.0542	3.28101e-05
PGSC0003DMT400043311	XLOC_001855	AP2/ERF-domain protein	21.8969	41.0944	0.908216	0.00185	0.0192293	GO:0008219	biological process	cell death	gi|565375530|ref|XP_006354281.1|PREDICTED: ethylene-responsive transcription factor RAP2-3-like [Solanum tuberosum]	494	43.5134	0.000112303
PGSC0003DMT400043311	XLOC_001855	AP2/ERF-domain protein	21.8969	41.0944	0.908216	0.00185	0.0192293	GO:0045893	biological process	positive regulation of transcription, DNA-templated	gi|565375530|ref|XP_006354281.1|PREDICTED: ethylene-responsive transcription factor RAP2-3-like [Solanum tuberosum]	494	43.5134	0.000112303
PGSC0003DMT400043311	XLOC_001855	AP2/ERF-domain protein	21.8969	41.0944	0.908216	0.00185	0.0192293	GO:0009873	biological process	ethylene-activated signaling pathway	gi|565375530|ref|XP_006354281.1|PREDICTED: ethylene-responsive transcription factor RAP2-3-like [Solanum tuberosum]	494	43.5134	0.000112303
PGSC0003DMT400043311	XLOC_001855	AP2/ERF-domain protein	21.8969	41.0944	0.908216	0.00185	0.0192293	GO:0010286	biological process	heat acclimation	gi|565375530|ref|XP_006354281.1|PREDICTED: ethylene-responsive transcription factor RAP2-3-like [Solanum tuberosum]	494	43.5134	0.000112303
PGSC0003DMT400041257	XLOC_002254	Beta-glycosidase	16.3854	28.8286	0.815088	0.00285	0.0263851	GO:0004553	molecular function	hydrolase activity, hydrolyzing O-glycosyl compounds	gi|723656851|ref|XP_010318750.1|PREDICTED: beta-glycosidase-like isoform X2 [Solanum lycopersicum]	1216	102.834	3.19613e-20
PGSC0003DMT400041257	XLOC_002254	Beta-glycosidase	16.3854	28.8286	0.815088	0.00285	0.0263851	GO:0008152	biological process	metabolic process	gi|723656851|ref|XP_010318750.1|PREDICTED: beta-glycosidase-like isoform X2 [Solanum lycopersicum]	1216	102.834	3.19613e-20
PGSC0003DMT400041257	XLOC_002254	Beta-glycosidase	16.3854	28.8286	0.815088	0.00285	0.0263851	GO:0005975	biological process	carbohydrate metabolic process	gi|723656851|ref|XP_010318750.1|PREDICTED: beta-glycosidase-like isoform X2 [Solanum lycopersicum]	1216	102.834	3.19613e-20
PGSC0003DMT400041257	XLOC_002254	Beta-glycosidase	16.3854	28.8286	0.815088	0.00285	0.0263851	GO:0016798	molecular function	hydrolase activity, acting on glycosyl bonds	gi|723656851|ref|XP_010318750.1|PREDICTED: beta-glycosidase-like isoform X2 [Solanum lycopersicum]	1216	102.834	3.19613e-20
PGSC0003DMT400041257	XLOC_002254	Beta-glycosidase	16.3854	28.8286	0.815088	0.00285	0.0263851	GO:0016787	molecular function	hydrolase activity	gi|356521729|ref|XP_003529504.1|PREDICTED: beta-glucosidase-like SFR2, chloroplastic-like [Glycine max]	1216	82.0333	2.1504e-13
PGSC0003DMT400041257	XLOC_002254	Beta-glycosidase	16.3854	28.8286	0.815088	0.00285	0.0263851	GO:0000016	molecular function	lactase activity	gi|356521729|ref|XP_003529504.1|PREDICTED: beta-glucosidase-like SFR2, chloroplastic-like [Glycine max]	1216	82.0333	2.1504e-13
PGSC0003DMT400016766	XLOC_002302	Sterol desaturase	3.22192	6.5523	1.02408	0.00955	0.05015	GO:0055114	biological process	oxidation-reduction process	gi|565402476|ref|XP_006366702.1|PREDICTED: sphinganine C(4)-monooxygenase 1-like [Solanum tuberosum]	494	73.9442	6.24706e-13
PGSC0003DMT400016766	XLOC_002302	Sterol desaturase	3.22192	6.5523	1.02408	0.00955	0.05015	GO:0016491	molecular function	oxidoreductase activity	gi|565402476|ref|XP_006366702.1|PREDICTED: sphinganine C(4)-monooxygenase 1-like [Solanum tuberosum]	494	73.9442	6.24706e-13
PGSC0003DMT400016766	XLOC_002302	Sterol desaturase	3.22192	6.5523	1.02408	0.00955	0.05015	GO:0016021	cellular component	integral component of membrane	gi|565402476|ref|XP_006366702.1|PREDICTED: sphinganine C(4)-monooxygenase 1-like [Solanum tuberosum]	494	73.9442	6.24706e-13
PGSC0003DMT400016766	XLOC_002302	Sterol desaturase	3.22192	6.5523	1.02408	0.00955	0.05015	GO:0016020	cellular component	membrane	gi|565402476|ref|XP_006366702.1|PREDICTED: sphinganine C(4)-monooxygenase 1-like [Solanum tuberosum]	494	73.9442	6.24706e-13
PGSC0003DMT400016766	XLOC_002302	Sterol desaturase	3.22192	6.5523	1.02408	0.00955	0.05015	GO:0005506	molecular function	iron ion binding	gi|565402476|ref|XP_006366702.1|PREDICTED: sphinganine C(4)-monooxygenase 1-like [Solanum tuberosum]	494	73.9442	6.24706e-13
PGSC0003DMT400016766	XLOC_002302	Sterol desaturase	3.22192	6.5523	1.02408	0.00955	0.05015	GO:0006633	biological process	fatty acid biosynthetic process	gi|565402476|ref|XP_006366702.1|PREDICTED: sphinganine C(4)-monooxygenase 1-like [Solanum tuberosum]	494	73.9442	6.24706e-13
PGSC0003DMT400003039	XLOC_002372	Peroxisomal enoyl-CoA hydratase/isomerase family protein	20.8488	42.4338	1.02525	0.00025	0.00403304	GO:0005777	cellular component	peroxisome	gi|565402547|ref|XP_006366736.1|PREDICTED: probable enoyl-CoA hydratase, mitochondrial-like [Solanum tuberosum]	494	57.7658	3.32237e-07
PGSC0003DMT400003039	XLOC_002372	Peroxisomal enoyl-CoA hydratase/isomerase family protein	20.8488	42.4338	1.02525	0.00025	0.00403304	GO:0008152	biological process	metabolic process	gi|565402547|ref|XP_006366736.1|PREDICTED: probable enoyl-CoA hydratase, mitochondrial-like [Solanum tuberosum]	494	57.7658	3.32237e-07
PGSC0003DMT400003039	XLOC_002372	Peroxisomal enoyl-CoA hydratase/isomerase family protein	20.8488	42.4338	1.02525	0.00025	0.00403304	GO:0006635	biological process	fatty acid beta-oxidation	gi|565402547|ref|XP_006366736.1|PREDICTED: probable enoyl-CoA hydratase, mitochondrial-like [Solanum tuberosum]	494	57.7658	3.32237e-07
PGSC0003DMT400003039	XLOC_002372	Peroxisomal enoyl-CoA hydratase/isomerase family protein	20.8488	42.4338	1.02525	0.00025	0.00403304	GO:0003824	molecular function	catalytic activity	gi|565402547|ref|XP_006366736.1|PREDICTED: probable enoyl-CoA hydratase, mitochondrial-like [Solanum tuberosum]	494	57.7658	3.32237e-07
PGSC0003DMT400003039	XLOC_002372	Peroxisomal enoyl-CoA hydratase/isomerase family protein	20.8488	42.4338	1.02525	0.00025	0.00403304	GO:0016853	molecular function	isomerase activity	gi|224101549|ref|XP_002312326.1|enoyl-CoA hydratase/isomerase family protein [Populus trichocarpa]	494	48.521	0.000562577
PGSC0003DMT400010726	XLOC_002451	Membrane protein ycf1	2.38509	0.917635	-1.37805	0.00815	0.05019	GO:0009536	cellular component	plastid	gi|108773187|ref|YP_635697.1|hypothetical chloroplast RF1 [Solanum tuberosum]	418	42.743	2.3548e-07
PGSC0003DMT400010726	XLOC_002451	Membrane protein ycf1	2.38509	0.917635	-1.37805	0.00815	0.05019	GO:0009507	cellular component	chloroplast	gi|108773187|ref|YP_635697.1|hypothetical chloroplast RF1 [Solanum tuberosum]	418	42.743	2.3548e-07
PGSC0003DMT400010726	XLOC_002451	Membrane protein ycf1	2.38509	0.917635	-1.37805	0.00815	0.05019	GO:0016021	cellular component	integral component of membrane	gi|108773187|ref|YP_635697.1|hypothetical chloroplast RF1 [Solanum tuberosum]	418	42.743	2.3548e-07
PGSC0003DMT400010726	XLOC_002451	Membrane protein ycf1	2.38509	0.917635	-1.37805	0.00815	0.05019	GO:0016020	cellular component	membrane	gi|108773187|ref|YP_635697.1|hypothetical chloroplast RF1 [Solanum tuberosum]	418	42.743	2.3548e-07
PGSC0003DMT400010726	XLOC_002451	Membrane protein ycf1	2.38509	0.917635	-1.37805	0.00815	0.05019	GO:0009528	cellular component	plastid inner membrane	gi|108773187|ref|YP_635697.1|hypothetical chloroplast RF1 [Solanum tuberosum]	418	42.743	2.3548e-07
PGSC0003DMT400010726	XLOC_002451	Membrane protein ycf1	2.38509	0.917635	-1.37805	0.00815	0.05019	GO:0009706	cellular component	chloroplast inner membrane	gi|108773187|ref|YP_635697.1|hypothetical chloroplast RF1 [Solanum tuberosum]	418	42.743	2.3548e-07
PGSC0003DMT400010726	XLOC_002451	Membrane protein ycf1	2.38509	0.917635	-1.37805	0.00815	0.05019	GO:0015031	biological process	protein transport	gi|108773187|ref|YP_635697.1|hypothetical chloroplast RF1 [Solanum tuberosum]	418	42.743	2.3548e-07
PGSC0003DMT400010726	XLOC_002451	Membrane protein ycf1	2.38509	0.917635	-1.37805	0.00815	0.05019	GO:0006810	biological process	transport	gi|108773187|ref|YP_635697.1|hypothetical chloroplast RF1 [Solanum tuberosum]	418	42.743	2.3548e-07
PGSC0003DMT400010772	XLOC_002479	Photosystem Q(B) protein	16.0884	36.5734	1.18478	0.0001	0.0019042	GO:0005525	molecular function	GTP binding	gi|629103723|gb|KCW69192.1|hypothetical protein EUGRSUZ_F02713 [Eucalyptus grandis]	1482	64.6994	3.22337e-16
PGSC0003DMT400010772	XLOC_002479	Photosystem Q(B) protein	16.0884	36.5734	1.18478	0.0001	0.0019042	GO:0003924	molecular function	GTPase activity	gi|629103723|gb|KCW69192.1|hypothetical protein EUGRSUZ_F02713 [Eucalyptus grandis]	1482	64.6994	3.22337e-16
PGSC0003DMT400010772	XLOC_002479	Photosystem Q(B) protein	16.0884	36.5734	1.18478	0.0001	0.0019042	GO:0008152	biological process	metabolic process	gi|629103723|gb|KCW69192.1|hypothetical protein EUGRSUZ_F02713 [Eucalyptus grandis]	1482	64.6994	3.22337e-16
PGSC0003DMT400010772	XLOC_002479	Photosystem Q(B) protein	16.0884	36.5734	1.18478	0.0001	0.0019042	GO:0000166	molecular function	nucleotide binding	gi|629103723|gb|KCW69192.1|hypothetical protein EUGRSUZ_F02713 [Eucalyptus grandis]	1482	64.6994	3.22337e-16
PGSC0003DMT400010772	XLOC_002479	Photosystem Q(B) protein	16.0884	36.5734	1.18478	0.0001	0.0019042	GO:0006413	biological process	translational initiation	gi|475507906|gb|EMT05005.1|Eukaryotic translation initiation factor 5B [Aegilops tauschii]	1482	65.855	2.32243e-13
PGSC0003DMT400010772	XLOC_002479	Photosystem Q(B) protein	16.0884	36.5734	1.18478	0.0001	0.0019042	GO:0003743	molecular function	translation initiation factor activity	gi|475507906|gb|EMT05005.1|Eukaryotic translation initiation factor 5B [Aegilops tauschii]	1482	65.855	2.32243e-13
PGSC0003DMT400010772	XLOC_002479	Photosystem Q(B) protein	16.0884	36.5734	1.18478	0.0001	0.0019042	GO:0005737	cellular component	cytoplasm	gi|42563275|ref|NP_177807.3|eukaryotic translation initiation factor 2 (eIF-2) family protein [Arabidopsis thaliana]	1482	63.1586	1.28439e-12
PGSC0003DMT400010772	XLOC_002479	Photosystem Q(B) protein	16.0884	36.5734	1.18478	0.0001	0.0019042	GO:0005829	cellular component	cytosol	gi|42563275|ref|NP_177807.3|eukaryotic translation initiation factor 2 (eIF-2) family protein [Arabidopsis thaliana]	1482	63.1586	1.28439e-12
PGSC0003DMT400010772	XLOC_002479	Photosystem Q(B) protein	16.0884	36.5734	1.18478	0.0001	0.0019042	GO:0008135	molecular function	translation factor activity, RNA binding	gi|42563275|ref|NP_177807.3|eukaryotic translation initiation factor 2 (eIF-2) family protein [Arabidopsis thaliana]	1482	63.1586	1.28439e-12
PGSC0003DMT400010772	XLOC_002479	Photosystem Q(B) protein	16.0884	36.5734	1.18478	0.0001	0.0019042	GO:0005886	cellular component	plasma membrane	gi|42563275|ref|NP_177807.3|eukaryotic translation initiation factor 2 (eIF-2) family protein [Arabidopsis thaliana]	1482	63.1586	1.28439e-12
PGSC0003DMT400010772	XLOC_002479	Photosystem Q(B) protein	16.0884	36.5734	1.18478	0.0001	0.0019042	GO:0005622	cellular component	intracellular	gi|42563275|ref|NP_177807.3|eukaryotic translation initiation factor 2 (eIF-2) family protein [Arabidopsis thaliana]	1482	63.1586	1.28439e-12
PGSC0003DMT400010772	XLOC_002479	Photosystem Q(B) protein	16.0884	36.5734	1.18478	0.0001	0.0019042	GO:0019684	biological process	photosynthesis, light reaction	gi|325072000|gb|ADY76042.1|PsbA [Davidia involucrata]	1482	76.6406	8.0367e-12
PGSC0003DMT400010772	XLOC_002479	Photosystem Q(B) protein	16.0884	36.5734	1.18478	0.0001	0.0019042	GO:0016168	molecular function	chlorophyll binding	gi|325072000|gb|ADY76042.1|PsbA [Davidia involucrata]	1482	76.6406	8.0367e-12
PGSC0003DMT400010772	XLOC_002479	Photosystem Q(B) protein	16.0884	36.5734	1.18478	0.0001	0.0019042	GO:0009055	molecular function	electron carrier activity	gi|325072000|gb|ADY76042.1|PsbA [Davidia involucrata]	1482	76.6406	8.0367e-12
PGSC0003DMT400010772	XLOC_002479	Photosystem Q(B) protein	16.0884	36.5734	1.18478	0.0001	0.0019042	GO:0009507	cellular component	chloroplast	gi|325072000|gb|ADY76042.1|PsbA [Davidia involucrata]	1482	76.6406	8.0367e-12
PGSC0003DMT400010772	XLOC_002479	Photosystem Q(B) protein	16.0884	36.5734	1.18478	0.0001	0.0019042	GO:0009536	cellular component	plastid	gi|325072000|gb|ADY76042.1|PsbA [Davidia involucrata]	1482	76.6406	8.0367e-12
PGSC0003DMT400010772	XLOC_002479	Photosystem Q(B) protein	16.0884	36.5734	1.18478	0.0001	0.0019042	GO:0009535	cellular component	chloroplast thylakoid membrane	gi|325072000|gb|ADY76042.1|PsbA [Davidia involucrata]	1482	76.6406	8.0367e-12
PGSC0003DMT400010772	XLOC_002479	Photosystem Q(B) protein	16.0884	36.5734	1.18478	0.0001	0.0019042	GO:0010242	molecular function	oxygen evolving activity	gi|325072000|gb|ADY76042.1|PsbA [Davidia involucrata]	1482	76.6406	8.0367e-12
PGSC0003DMT400010772	XLOC_002479	Photosystem Q(B) protein	16.0884	36.5734	1.18478	0.0001	0.0019042	GO:0046872	molecular function	metal ion binding	gi|325072000|gb|ADY76042.1|PsbA [Davidia involucrata]	1482	76.6406	8.0367e-12
PGSC0003DMT400010772	XLOC_002479	Photosystem Q(B) protein	16.0884	36.5734	1.18478	0.0001	0.0019042	GO:0016021	cellular component	integral component of membrane	gi|325072000|gb|ADY76042.1|PsbA [Davidia involucrata]	1482	76.6406	8.0367e-12
PGSC0003DMT400010772	XLOC_002479	Photosystem Q(B) protein	16.0884	36.5734	1.18478	0.0001	0.0019042	GO:0016020	cellular component	membrane	gi|325072000|gb|ADY76042.1|PsbA [Davidia involucrata]	1482	76.6406	8.0367e-12
PGSC0003DMT400010772	XLOC_002479	Photosystem Q(B) protein	16.0884	36.5734	1.18478	0.0001	0.0019042	GO:0009579	cellular component	thylakoid	gi|325072000|gb|ADY76042.1|PsbA [Davidia involucrata]	1482	76.6406	8.0367e-12
PGSC0003DMT400010772	XLOC_002479	Photosystem Q(B) protein	16.0884	36.5734	1.18478	0.0001	0.0019042	GO:0045156	molecular function	electron transporter, transferring electrons within the cyclic electron transport pathway of photosynthesis activity	gi|325072000|gb|ADY76042.1|PsbA [Davidia involucrata]	1482	76.6406	8.0367e-12
PGSC0003DMT400010772	XLOC_002479	Photosystem Q(B) protein	16.0884	36.5734	1.18478	0.0001	0.0019042	GO:0005506	molecular function	iron ion binding	gi|325072000|gb|ADY76042.1|PsbA [Davidia involucrata]	1482	76.6406	8.0367e-12
PGSC0003DMT400010772	XLOC_002479	Photosystem Q(B) protein	16.0884	36.5734	1.18478	0.0001	0.0019042	GO:0015979	biological process	photosynthesis	gi|325072000|gb|ADY76042.1|PsbA [Davidia involucrata]	1482	76.6406	8.0367e-12
PGSC0003DMT400010772	XLOC_002479	Photosystem Q(B) protein	16.0884	36.5734	1.18478	0.0001	0.0019042	GO:0009772	biological process	photosynthetic electron transport in photosystem II	gi|325072000|gb|ADY76042.1|PsbA [Davidia involucrata]	1482	76.6406	8.0367e-12
PGSC0003DMT400010772	XLOC_002479	Photosystem Q(B) protein	16.0884	36.5734	1.18478	0.0001	0.0019042	GO:0009635	biological process	response to herbicide	gi|325072000|gb|ADY76042.1|PsbA [Davidia involucrata]	1482	76.6406	8.0367e-12
PGSC0003DMT400010772	XLOC_002479	Photosystem Q(B) protein	16.0884	36.5734	1.18478	0.0001	0.0019042	GO:0055114	biological process	oxidation-reduction process	gi|325072000|gb|ADY76042.1|PsbA [Davidia involucrata]	1482	76.6406	8.0367e-12
PGSC0003DMT400010772	XLOC_002479	Photosystem Q(B) protein	16.0884	36.5734	1.18478	0.0001	0.0019042	GO:0009523	cellular component	photosystem II	gi|325072000|gb|ADY76042.1|PsbA [Davidia involucrata]	1482	76.6406	8.0367e-12
PGSC0003DMT400010772	XLOC_002479	Photosystem Q(B) protein	16.0884	36.5734	1.18478	0.0001	0.0019042	GO:0016491	molecular function	oxidoreductase activity	gi|325072000|gb|ADY76042.1|PsbA [Davidia involucrata]	1482	76.6406	8.0367e-12
PGSC0003DMT400010772	XLOC_002479	Photosystem Q(B) protein	16.0884	36.5734	1.18478	0.0001	0.0019042	GO:0018298	biological process	protein-chromophore linkage	gi|325072000|gb|ADY76042.1|PsbA [Davidia involucrata]	1482	76.6406	8.0367e-12
PGSC0003DMT400058376	XLOC_002571	Helicase	35.8773	20.7374	-0.790835	0.00585	0.0435829	GO:0006338	biological process	chromatin remodeling	gi|565351653|ref|XP_006342770.1|PREDICTED: putative chromatin-remodeling complex ATPase chain-like isoform X1 [Solanum tuberosum]	2014	164.081	1.09019e-38
PGSC0003DMT400058376	XLOC_002571	Helicase	35.8773	20.7374	-0.790835	0.00585	0.0435829	GO:0003677	molecular function	DNA binding	gi|565351653|ref|XP_006342770.1|PREDICTED: putative chromatin-remodeling complex ATPase chain-like isoform X1 [Solanum tuberosum]	2014	164.081	1.09019e-38
PGSC0003DMT400058376	XLOC_002571	Helicase	35.8773	20.7374	-0.790835	0.00585	0.0435829	GO:0005634	cellular component	nucleus	gi|565351653|ref|XP_006342770.1|PREDICTED: putative chromatin-remodeling complex ATPase chain-like isoform X1 [Solanum tuberosum]	2014	164.081	1.09019e-38
PGSC0003DMT400058376	XLOC_002571	Helicase	35.8773	20.7374	-0.790835	0.00585	0.0435829	GO:0003676	molecular function	nucleic acid binding	gi|565351653|ref|XP_006342770.1|PREDICTED: putative chromatin-remodeling complex ATPase chain-like isoform X1 [Solanum tuberosum]	2014	164.081	1.09019e-38
PGSC0003DMT400058376	XLOC_002571	Helicase	35.8773	20.7374	-0.790835	0.00585	0.0435829	GO:0005524	molecular function	ATP binding	gi|565351653|ref|XP_006342770.1|PREDICTED: putative chromatin-remodeling complex ATPase chain-like isoform X1 [Solanum tuberosum]	2014	164.081	1.09019e-38
PGSC0003DMT400058376	XLOC_002571	Helicase	35.8773	20.7374	-0.790835	0.00585	0.0435829	GO:0016887	molecular function	ATPase activity	gi|565351653|ref|XP_006342770.1|PREDICTED: putative chromatin-remodeling complex ATPase chain-like isoform X1 [Solanum tuberosum]	2014	164.081	1.09019e-38
PGSC0003DMT400058376	XLOC_002571	Helicase	35.8773	20.7374	-0.790835	0.00585	0.0435829	GO:0031491	molecular function	nucleosome binding	gi|565351653|ref|XP_006342770.1|PREDICTED: putative chromatin-remodeling complex ATPase chain-like isoform X1 [Solanum tuberosum]	2014	164.081	1.09019e-38
PGSC0003DMT400058376	XLOC_002571	Helicase	35.8773	20.7374	-0.790835	0.00585	0.0435829	GO:0016589	cellular component	NURF complex	gi|565351653|ref|XP_006342770.1|PREDICTED: putative chromatin-remodeling complex ATPase chain-like isoform X1 [Solanum tuberosum]	2014	164.081	1.09019e-38
PGSC0003DMT400058376	XLOC_002571	Helicase	35.8773	20.7374	-0.790835	0.00585	0.0435829	GO:0043044	biological process	ATP-dependent chromatin remodeling	gi|565351653|ref|XP_006342770.1|PREDICTED: putative chromatin-remodeling complex ATPase chain-like isoform X1 [Solanum tuberosum]	2014	164.081	1.09019e-38
PGSC0003DMT400058376	XLOC_002571	Helicase	35.8773	20.7374	-0.790835	0.00585	0.0435829	GO:0008152	biological process	metabolic process	gi|565351653|ref|XP_006342770.1|PREDICTED: putative chromatin-remodeling complex ATPase chain-like isoform X1 [Solanum tuberosum]	2014	164.081	1.09019e-38
PGSC0003DMT400058376	XLOC_002571	Helicase	35.8773	20.7374	-0.790835	0.00585	0.0435829	GO:0016818	molecular function	hydrolase activity, acting on acid anhydrides, in phosphorus-containing anhydrides	gi|565351653|ref|XP_006342770.1|PREDICTED: putative chromatin-remodeling complex ATPase chain-like isoform X1 [Solanum tuberosum]	2014	164.081	1.09019e-38
PGSC0003DMT400058376	XLOC_002571	Helicase	35.8773	20.7374	-0.790835	0.00585	0.0435829	GO:0016817	molecular function	hydrolase activity, acting on acid anhydrides	gi|565351653|ref|XP_006342770.1|PREDICTED: putative chromatin-remodeling complex ATPase chain-like isoform X1 [Solanum tuberosum]	2014	164.081	1.09019e-38
PGSC0003DMT400027661	XLOC_002584	Serine/threonine-protein kinase cdk9	26.1546	15.3191	-0.771728	0.0049	0.0383762	GO:0005524	molecular function	ATP binding	gi|460366660|ref|XP_004229198.1|PREDICTED: probable serine/threonine-protein kinase At1g54610 [Solanum lycopersicum]	1107	116.316	5.39525e-25
PGSC0003DMT400027661	XLOC_002584	Serine/threonine-protein kinase cdk9	26.1546	15.3191	-0.771728	0.0049	0.0383762	GO:0004672	molecular function	protein kinase activity	gi|460366660|ref|XP_004229198.1|PREDICTED: probable serine/threonine-protein kinase At1g54610 [Solanum lycopersicum]	1107	116.316	5.39525e-25
PGSC0003DMT400027661	XLOC_002584	Serine/threonine-protein kinase cdk9	26.1546	15.3191	-0.771728	0.0049	0.0383762	GO:0000166	molecular function	nucleotide binding	gi|460366660|ref|XP_004229198.1|PREDICTED: probable serine/threonine-protein kinase At1g54610 [Solanum lycopersicum]	1107	116.316	5.39525e-25
PGSC0003DMT400027661	XLOC_002584	Serine/threonine-protein kinase cdk9	26.1546	15.3191	-0.771728	0.0049	0.0383762	GO:0006468	biological process	protein phosphorylation	gi|460366660|ref|XP_004229198.1|PREDICTED: probable serine/threonine-protein kinase At1g54610 [Solanum lycopersicum]	1107	116.316	5.39525e-25
PGSC0003DMT400027661	XLOC_002584	Serine/threonine-protein kinase cdk9	26.1546	15.3191	-0.771728	0.0049	0.0383762	GO:0016301	molecular function	kinase activity	gi|357447451|ref|XP_003594001.1|cyclin-dependent kinase [Medicago truncatula]	1107	88.5817	8.19858e-16
PGSC0003DMT400027661	XLOC_002584	Serine/threonine-protein kinase cdk9	26.1546	15.3191	-0.771728	0.0049	0.0383762	GO:0016310	biological process	phosphorylation	gi|357447451|ref|XP_003594001.1|cyclin-dependent kinase [Medicago truncatula]	1107	88.5817	8.19858e-16
PGSC0003DMT400027661	XLOC_002584	Serine/threonine-protein kinase cdk9	26.1546	15.3191	-0.771728	0.0049	0.0383762	GO:0016740	molecular function	transferase activity	gi|356549060|ref|XP_003542916.1|PREDICTED: probable serine/threonine-protein kinase At1g54610-like isoform X1 [Glycine max]	1107	87.4261	1.93176e-15
PGSC0003DMT400027661	XLOC_002584	Serine/threonine-protein kinase cdk9	26.1546	15.3191	-0.771728	0.0049	0.0383762	GO:0051726	biological process	regulation of cell cycle	gi|356549060|ref|XP_003542916.1|PREDICTED: probable serine/threonine-protein kinase At1g54610-like isoform X1 [Glycine max]	1107	87.4261	1.93176e-15
PGSC0003DMT400027661	XLOC_002584	Serine/threonine-protein kinase cdk9	26.1546	15.3191	-0.771728	0.0049	0.0383762	GO:0004693	molecular function	cyclin-dependent protein serine/threonine kinase activity	gi|356549060|ref|XP_003542916.1|PREDICTED: probable serine/threonine-protein kinase At1g54610-like isoform X1 [Glycine max]	1107	87.4261	1.93176e-15
PGSC0003DMT400027659	XLOC_002585	1,4-alpha-glucan-maltohydrolase	198.825	403.541	1.02121	0.00055	0.00770257	GO:0005975	biological process	carbohydrate metabolic process	gi|565351590|ref|XP_006342739.1|PREDICTED: inactive beta-amylase 9-like [Solanum tuberosum]	1014	109.383	6.45124e-23
PGSC0003DMT400027659	XLOC_002585	1,4-alpha-glucan-maltohydrolase	198.825	403.541	1.02121	0.00055	0.00770257	GO:0000272	biological process	polysaccharide catabolic process	gi|565351590|ref|XP_006342739.1|PREDICTED: inactive beta-amylase 9-like [Solanum tuberosum]	1014	109.383	6.45124e-23
PGSC0003DMT400027659	XLOC_002585	1,4-alpha-glucan-maltohydrolase	198.825	403.541	1.02121	0.00055	0.00770257	GO:0016161	molecular function	beta-amylase activity	gi|565351590|ref|XP_006342739.1|PREDICTED: inactive beta-amylase 9-like [Solanum tuberosum]	1014	109.383	6.45124e-23
PGSC0003DMT400027659	XLOC_002585	1,4-alpha-glucan-maltohydrolase	198.825	403.541	1.02121	0.00055	0.00770257	GO:0016787	molecular function	hydrolase activity	gi|350537747|ref|NP_001234052.1|1,4-alpha-glucan-maltohydrolase [Solanum lycopersicum]	1014	98.5969	3.19238e-19
PGSC0003DMT400027659	XLOC_002585	1,4-alpha-glucan-maltohydrolase	198.825	403.541	1.02121	0.00055	0.00770257	GO:0008152	biological process	metabolic process	gi|350537747|ref|NP_001234052.1|1,4-alpha-glucan-maltohydrolase [Solanum lycopersicum]	1014	98.5969	3.19238e-19
PGSC0003DMT400027659	XLOC_002585	1,4-alpha-glucan-maltohydrolase	198.825	403.541	1.02121	0.00055	0.00770257	GO:0016798	molecular function	hydrolase activity, acting on glycosyl bonds	gi|350537747|ref|NP_001234052.1|1,4-alpha-glucan-maltohydrolase [Solanum lycopersicum]	1014	98.5969	3.19238e-19
PGSC0003DMT400083215	XLOC_002644	Basic 7S globulin 2 small subunit	80.2727	158.655	0.982913	0.0003	0.00467605	GO:0006508	biological process	proteolysis	gi|565344600|ref|XP_006339396.1|PREDICTED: basic 7S globulin-like [Solanum tuberosum]	789	78.1814	4.41482e-13
PGSC0003DMT400083215	XLOC_002644	Basic 7S globulin 2 small subunit	80.2727	158.655	0.982913	0.0003	0.00467605	GO:0004190	molecular function	aspartic-type endopeptidase activity	gi|565344600|ref|XP_006339396.1|PREDICTED: basic 7S globulin-like [Solanum tuberosum]	789	78.1814	4.41482e-13
PGSC0003DMT400023208	XLOC_002657	Aluminum-induced protein	226.574	431.168	0.928265	0.00285	0.0263851	GO:0005886	cellular component	plasma membrane	gi|565365061|ref|XP_006349236.1|PREDICTED: stem-specific protein TSJT1-like [Solanum tuberosum]	447	64.3142	8.72955e-10
PGSC0003DMT400023208	XLOC_002657	Aluminum-induced protein	226.574	431.168	0.928265	0.00285	0.0263851	GO:0010044	biological process	response to aluminum ion	gi|79328089|ref|NP_001031900.1|aluminum induced protein with YGL and LRDR motifs [Arabidopsis thaliana]	447	55.4546	9.57344e-07
PGSC0003DMT400023208	XLOC_002657	Aluminum-induced protein	226.574	431.168	0.928265	0.00285	0.0263851	GO:0003674	molecular function	molecular_function	gi|79328089|ref|NP_001031900.1|aluminum induced protein with YGL and LRDR motifs [Arabidopsis thaliana]	447	55.4546	9.57344e-07
PGSC0003DMT400023208	XLOC_002657	Aluminum-induced protein	226.574	431.168	0.928265	0.00285	0.0263851	GO:0005737	cellular component	cytoplasm	gi|79328089|ref|NP_001031900.1|aluminum induced protein with YGL and LRDR motifs [Arabidopsis thaliana]	447	55.4546	9.57344e-07
PGSC0003DMT400023208	XLOC_002657	Aluminum-induced protein	226.574	431.168	0.928265	0.00285	0.0263851	GO:0009733	biological process	response to auxin	gi|79328089|ref|NP_001031900.1|aluminum induced protein with YGL and LRDR motifs [Arabidopsis thaliana]	447	55.4546	9.57344e-07
PGSC0003DMT400023236	XLOC_002667	Protein kinase	15.023	8.26025	-0.862913	0.002	0.0203608	GO:0051301	biological process	cell division	gi|75319559|sp|Q40541.1|NPK1_TOBACRecName: Full=Mitogen-activated protein kinase kinase kinase NPK1; AltName: Full=Nicotiana protein kinase 1 [Nicotiana tabacum]	1297	95.5153	1.09002e-30
PGSC0003DMT400023236	XLOC_002667	Protein kinase	15.023	8.26025	-0.862913	0.002	0.0203608	GO:0006468	biological process	protein phosphorylation	gi|75319559|sp|Q40541.1|NPK1_TOBACRecName: Full=Mitogen-activated protein kinase kinase kinase NPK1; AltName: Full=Nicotiana protein kinase 1 [Nicotiana tabacum]	1297	95.5153	1.09002e-30
PGSC0003DMT400023236	XLOC_002667	Protein kinase	15.023	8.26025	-0.862913	0.002	0.0203608	GO:0005634	cellular component	nucleus	gi|75319559|sp|Q40541.1|NPK1_TOBACRecName: Full=Mitogen-activated protein kinase kinase kinase NPK1; AltName: Full=Nicotiana protein kinase 1 [Nicotiana tabacum]	1297	95.5153	1.09002e-30
PGSC0003DMT400023236	XLOC_002667	Protein kinase	15.023	8.26025	-0.862913	0.002	0.0203608	GO:0005524	molecular function	ATP binding	gi|75319559|sp|Q40541.1|NPK1_TOBACRecName: Full=Mitogen-activated protein kinase kinase kinase NPK1; AltName: Full=Nicotiana protein kinase 1 [Nicotiana tabacum]	1297	95.5153	1.09002e-30
PGSC0003DMT400023236	XLOC_002667	Protein kinase	15.023	8.26025	-0.862913	0.002	0.0203608	GO:0000919	biological process	cell plate assembly	gi|75319559|sp|Q40541.1|NPK1_TOBACRecName: Full=Mitogen-activated protein kinase kinase kinase NPK1; AltName: Full=Nicotiana protein kinase 1 [Nicotiana tabacum]	1297	95.5153	1.09002e-30
PGSC0003DMT400023236	XLOC_002667	Protein kinase	15.023	8.26025	-0.862913	0.002	0.0203608	GO:0000186	biological process	activation of MAPKK activity	gi|75319559|sp|Q40541.1|NPK1_TOBACRecName: Full=Mitogen-activated protein kinase kinase kinase NPK1; AltName: Full=Nicotiana protein kinase 1 [Nicotiana tabacum]	1297	95.5153	1.09002e-30
PGSC0003DMT400023236	XLOC_002667	Protein kinase	15.023	8.26025	-0.862913	0.002	0.0203608	GO:0016301	molecular function	kinase activity	gi|75319559|sp|Q40541.1|NPK1_TOBACRecName: Full=Mitogen-activated protein kinase kinase kinase NPK1; AltName: Full=Nicotiana protein kinase 1 [Nicotiana tabacum]	1297	95.5153	1.09002e-30
PGSC0003DMT400023236	XLOC_002667	Protein kinase	15.023	8.26025	-0.862913	0.002	0.0203608	GO:0007049	biological process	cell cycle	gi|75319559|sp|Q40541.1|NPK1_TOBACRecName: Full=Mitogen-activated protein kinase kinase kinase NPK1; AltName: Full=Nicotiana protein kinase 1 [Nicotiana tabacum]	1297	95.5153	1.09002e-30
PGSC0003DMT400023236	XLOC_002667	Protein kinase	15.023	8.26025	-0.862913	0.002	0.0203608	GO:0004674	molecular function	protein serine/threonine kinase activity	gi|75319559|sp|Q40541.1|NPK1_TOBACRecName: Full=Mitogen-activated protein kinase kinase kinase NPK1; AltName: Full=Nicotiana protein kinase 1 [Nicotiana tabacum]	1297	95.5153	1.09002e-30
PGSC0003DMT400023236	XLOC_002667	Protein kinase	15.023	8.26025	-0.862913	0.002	0.0203608	GO:0004672	molecular function	protein kinase activity	gi|75319559|sp|Q40541.1|NPK1_TOBACRecName: Full=Mitogen-activated protein kinase kinase kinase NPK1; AltName: Full=Nicotiana protein kinase 1 [Nicotiana tabacum]	1297	95.5153	1.09002e-30
PGSC0003DMT400023236	XLOC_002667	Protein kinase	15.023	8.26025	-0.862913	0.002	0.0203608	GO:0004709	molecular function	MAP kinase kinase kinase activity	gi|75319559|sp|Q40541.1|NPK1_TOBACRecName: Full=Mitogen-activated protein kinase kinase kinase NPK1; AltName: Full=Nicotiana protein kinase 1 [Nicotiana tabacum]	1297	95.5153	1.09002e-30
PGSC0003DMT400023236	XLOC_002667	Protein kinase	15.023	8.26025	-0.862913	0.002	0.0203608	GO:0000166	molecular function	nucleotide binding	gi|75319559|sp|Q40541.1|NPK1_TOBACRecName: Full=Mitogen-activated protein kinase kinase kinase NPK1; AltName: Full=Nicotiana protein kinase 1 [Nicotiana tabacum]	1297	95.5153	1.09002e-30
PGSC0003DMT400023236	XLOC_002667	Protein kinase	15.023	8.26025	-0.862913	0.002	0.0203608	GO:0000165	biological process	MAPK cascade	gi|75319559|sp|Q40541.1|NPK1_TOBACRecName: Full=Mitogen-activated protein kinase kinase kinase NPK1; AltName: Full=Nicotiana protein kinase 1 [Nicotiana tabacum]	1297	95.5153	1.09002e-30
PGSC0003DMT400023236	XLOC_002667	Protein kinase	15.023	8.26025	-0.862913	0.002	0.0203608	GO:0005737	cellular component	cytoplasm	gi|75319559|sp|Q40541.1|NPK1_TOBACRecName: Full=Mitogen-activated protein kinase kinase kinase NPK1; AltName: Full=Nicotiana protein kinase 1 [Nicotiana tabacum]	1297	95.5153	1.09002e-30
PGSC0003DMT400023236	XLOC_002667	Protein kinase	15.023	8.26025	-0.862913	0.002	0.0203608	GO:0016310	biological process	phosphorylation	gi|75319559|sp|Q40541.1|NPK1_TOBACRecName: Full=Mitogen-activated protein kinase kinase kinase NPK1; AltName: Full=Nicotiana protein kinase 1 [Nicotiana tabacum]	1297	95.5153	1.09002e-30
PGSC0003DMT400023236	XLOC_002667	Protein kinase	15.023	8.26025	-0.862913	0.002	0.0203608	GO:0006952	biological process	defense response	gi|75319559|sp|Q40541.1|NPK1_TOBACRecName: Full=Mitogen-activated protein kinase kinase kinase NPK1; AltName: Full=Nicotiana protein kinase 1 [Nicotiana tabacum]	1297	95.5153	1.09002e-30
PGSC0003DMT400023236	XLOC_002667	Protein kinase	15.023	8.26025	-0.862913	0.002	0.0203608	GO:0009524	cellular component	phragmoplast	gi|75319559|sp|Q40541.1|NPK1_TOBACRecName: Full=Mitogen-activated protein kinase kinase kinase NPK1; AltName: Full=Nicotiana protein kinase 1 [Nicotiana tabacum]	1297	95.5153	1.09002e-30
PGSC0003DMT400023236	XLOC_002667	Protein kinase	15.023	8.26025	-0.862913	0.002	0.0203608	GO:0016740	molecular function	transferase activity	gi|75319559|sp|Q40541.1|NPK1_TOBACRecName: Full=Mitogen-activated protein kinase kinase kinase NPK1; AltName: Full=Nicotiana protein kinase 1 [Nicotiana tabacum]	1297	95.5153	1.09002e-30
PGSC0003DMT400023236	XLOC_002667	Protein kinase	15.023	8.26025	-0.862913	0.002	0.0203608	GO:0005856	cellular component	cytoskeleton	gi|75319559|sp|Q40541.1|NPK1_TOBACRecName: Full=Mitogen-activated protein kinase kinase kinase NPK1; AltName: Full=Nicotiana protein kinase 1 [Nicotiana tabacum]	1297	95.5153	1.09002e-30
PGSC0003DMT400023236	XLOC_002667	Protein kinase	15.023	8.26025	-0.862913	0.002	0.0203608	GO:0005515	molecular function	protein binding	gi|75319559|sp|Q40541.1|NPK1_TOBACRecName: Full=Mitogen-activated protein kinase kinase kinase NPK1; AltName: Full=Nicotiana protein kinase 1 [Nicotiana tabacum]	1297	95.5153	1.09002e-30
PGSC0003DMT400023236	XLOC_002667	Protein kinase	15.023	8.26025	-0.862913	0.002	0.0203608	GO:0000911	biological process	cytokinesis by cell plate formation	gi|565365025|ref|XP_006349218.1|PREDICTED: mitogen-activated protein kinase kinase kinase NPK1-like [Solanum tuberosum]	1297	114.39	7.06124e-24
PGSC0003DMT400023236	XLOC_002667	Protein kinase	15.023	8.26025	-0.862913	0.002	0.0203608	GO:0006260	biological process	DNA replication	gi|565365025|ref|XP_006349218.1|PREDICTED: mitogen-activated protein kinase kinase kinase NPK1-like [Solanum tuberosum]	1297	114.39	7.06124e-24
PGSC0003DMT400023236	XLOC_002667	Protein kinase	15.023	8.26025	-0.862913	0.002	0.0203608	GO:0006306	biological process	DNA methylation	gi|565365025|ref|XP_006349218.1|PREDICTED: mitogen-activated protein kinase kinase kinase NPK1-like [Solanum tuberosum]	1297	114.39	7.06124e-24
PGSC0003DMT400023236	XLOC_002667	Protein kinase	15.023	8.26025	-0.862913	0.002	0.0203608	GO:0051726	biological process	regulation of cell cycle	gi|565365025|ref|XP_006349218.1|PREDICTED: mitogen-activated protein kinase kinase kinase NPK1-like [Solanum tuberosum]	1297	114.39	7.06124e-24
PGSC0003DMT400023236	XLOC_002667	Protein kinase	15.023	8.26025	-0.862913	0.002	0.0203608	GO:0046777	biological process	protein autophosphorylation	gi|565365025|ref|XP_006349218.1|PREDICTED: mitogen-activated protein kinase kinase kinase NPK1-like [Solanum tuberosum]	1297	114.39	7.06124e-24
PGSC0003DMT400023236	XLOC_002667	Protein kinase	15.023	8.26025	-0.862913	0.002	0.0203608	GO:0048046	cellular component	apoplast	gi|565365025|ref|XP_006349218.1|PREDICTED: mitogen-activated protein kinase kinase kinase NPK1-like [Solanum tuberosum]	1297	114.39	7.06124e-24
PGSC0003DMT400023236	XLOC_002667	Protein kinase	15.023	8.26025	-0.862913	0.002	0.0203608	GO:0016572	biological process	histone phosphorylation	gi|565365025|ref|XP_006349218.1|PREDICTED: mitogen-activated protein kinase kinase kinase NPK1-like [Solanum tuberosum]	1297	114.39	7.06124e-24
PGSC0003DMT400023236	XLOC_002667	Protein kinase	15.023	8.26025	-0.862913	0.002	0.0203608	GO:0051567	biological process	histone H3-K9 methylation	gi|565365025|ref|XP_006349218.1|PREDICTED: mitogen-activated protein kinase kinase kinase NPK1-like [Solanum tuberosum]	1297	114.39	7.06124e-24
PGSC0003DMT400023236	XLOC_002667	Protein kinase	15.023	8.26025	-0.862913	0.002	0.0203608	GO:0006275	biological process	regulation of DNA replication	gi|565365025|ref|XP_006349218.1|PREDICTED: mitogen-activated protein kinase kinase kinase NPK1-like [Solanum tuberosum]	1297	114.39	7.06124e-24
PGSC0003DMT400023236	XLOC_002667	Protein kinase	15.023	8.26025	-0.862913	0.002	0.0203608	GO:0043622	biological process	cortical microtubule organization	gi|565365025|ref|XP_006349218.1|PREDICTED: mitogen-activated protein kinase kinase kinase NPK1-like [Solanum tuberosum]	1297	114.39	7.06124e-24
PGSC0003DMT400023236	XLOC_002667	Protein kinase	15.023	8.26025	-0.862913	0.002	0.0203608	GO:0008283	biological process	cell proliferation	gi|565365025|ref|XP_006349218.1|PREDICTED: mitogen-activated protein kinase kinase kinase NPK1-like [Solanum tuberosum]	1297	114.39	7.06124e-24
PGSC0003DMT400023236	XLOC_002667	Protein kinase	15.023	8.26025	-0.862913	0.002	0.0203608	GO:0006270	biological process	DNA replication initiation	gi|565365025|ref|XP_006349218.1|PREDICTED: mitogen-activated protein kinase kinase kinase NPK1-like [Solanum tuberosum]	1297	114.39	7.06124e-24
PGSC0003DMT400023251	XLOC_002676	Triacylglycerol lipase	1.95232	10.5066	2.42803	5e-05	0.00104425	GO:0006629	biological process	lipid metabolic process	gi|565364993|ref|XP_006349202.1|PREDICTED: uncharacterized protein LOC102604741 [Solanum tuberosum]	1400	122.094	2.84101e-27
PGSC0003DMT400023251	XLOC_002676	Triacylglycerol lipase	1.95232	10.5066	2.42803	5e-05	0.00104425	GO:0016787	molecular function	hydrolase activity	gi|565364993|ref|XP_006349202.1|PREDICTED: uncharacterized protein LOC102604741 [Solanum tuberosum]	1400	122.094	2.84101e-27
PGSC0003DMT400023254	XLOC_002679	PIT1	3.82092	18.4502	2.27165	5e-05	0.00104425	GO:0008270	molecular function	zinc ion binding	gi|565364979|ref|XP_006349195.1|PREDICTED: uncharacterized protein LOC102602499 [Solanum tuberosum]	429	62.7734	2.05888e-09
PGSC0003DMT400023280	XLOC_002692	Stachyose synthase	0.557679	2.71413	2.28298	0.00095	0.0117381	GO:0047268	molecular function	galactinol-raffinose galactosyltransferase activity	gi|565364937|ref|XP_006349174.1|PREDICTED: stachyose synthase-like [Solanum tuberosum]	1654	135.576	4.6399e-30
PGSC0003DMT400023280	XLOC_002692	Stachyose synthase	0.557679	2.71413	2.28298	0.00095	0.0117381	GO:0008152	biological process	metabolic process	gi|565364937|ref|XP_006349174.1|PREDICTED: stachyose synthase-like [Solanum tuberosum]	1654	135.576	4.6399e-30
PGSC0003DMT400023280	XLOC_002692	Stachyose synthase	0.557679	2.71413	2.28298	0.00095	0.0117381	GO:0003824	molecular function	catalytic activity	gi|565364937|ref|XP_006349174.1|PREDICTED: stachyose synthase-like [Solanum tuberosum]	1654	135.576	4.6399e-30
PGSC0003DMT400023280	XLOC_002692	Stachyose synthase	0.557679	2.71413	2.28298	0.00095	0.0117381	GO:0016740	molecular function	transferase activity	gi|255548395|ref|XP_002515254.1|Stachyose synthase precursor, putative [Ricinus communis]	1654	97.8265	7.73574e-18
PGSC0003DMT400023280	XLOC_002692	Stachyose synthase	0.557679	2.71413	2.28298	0.00095	0.0117381	GO:0016757	molecular function	transferase activity, transferring glycosyl groups	gi|255548395|ref|XP_002515254.1|Stachyose synthase precursor, putative [Ricinus communis]	1654	97.8265	7.73574e-18
PGSC0003DMT400017363	XLOC_002736	Germin 12	3.06848	11.7961	1.94271	0.00195	0.0199876	GO:0046872	molecular function	metal ion binding	gi|565357296|ref|XP_006345480.1|PREDICTED: germin-like protein subfamily 1 member 7-like [Solanum tuberosum]	418	64.3142	5.82293e-10
PGSC0003DMT400017363	XLOC_002736	Germin 12	3.06848	11.7961	1.94271	0.00195	0.0199876	GO:0045735	molecular function	nutrient reservoir activity	gi|565357296|ref|XP_006345480.1|PREDICTED: germin-like protein subfamily 1 member 7-like [Solanum tuberosum]	418	64.3142	5.82293e-10
PGSC0003DMT400017363	XLOC_002736	Germin 12	3.06848	11.7961	1.94271	0.00195	0.0199876	GO:0030145	molecular function	manganese ion binding	gi|565357296|ref|XP_006345480.1|PREDICTED: germin-like protein subfamily 1 member 7-like [Solanum tuberosum]	418	64.3142	5.82293e-10
PGSC0003DMT400017363	XLOC_002736	Germin 12	3.06848	11.7961	1.94271	0.00195	0.0199876	GO:0005576	cellular component	extracellular region	gi|565357296|ref|XP_006345480.1|PREDICTED: germin-like protein subfamily 1 member 7-like [Solanum tuberosum]	418	64.3142	5.82293e-10
PGSC0003DMT400017406	XLOC_002750	Esterase	14.4659	25.4873	0.817127	0.0036	0.0310282	GO:0080124	molecular function	pheophytinase activity	gi|473998920|gb|EMS52134.1|hypothetical protein TRIUR3_23162 [Triticum urartu]	912	64.6994	2.8892e-08
PGSC0003DMT400017406	XLOC_002750	Esterase	14.4659	25.4873	0.817127	0.0036	0.0310282	GO:0015996	biological process	chlorophyll catabolic process	gi|473998920|gb|EMS52134.1|hypothetical protein TRIUR3_23162 [Triticum urartu]	912	64.6994	2.8892e-08
PGSC0003DMT400017406	XLOC_002750	Esterase	14.4659	25.4873	0.817127	0.0036	0.0310282	GO:0009507	cellular component	chloroplast	gi|473998920|gb|EMS52134.1|hypothetical protein TRIUR3_23162 [Triticum urartu]	912	64.6994	2.8892e-08
PGSC0003DMT400017406	XLOC_002750	Esterase	14.4659	25.4873	0.817127	0.0036	0.0310282	GO:0009536	cellular component	plastid	gi|51090867|dbj|BAD35415.1|hydrolase-like [Oryza sativa Japonica Group]	912	61.2326	3.72327e-07
PGSC0003DMT400017406	XLOC_002750	Esterase	14.4659	25.4873	0.817127	0.0036	0.0310282	GO:0016787	molecular function	hydrolase activity	gi|51090867|dbj|BAD35415.1|hydrolase-like [Oryza sativa Japonica Group]	912	61.2326	3.72327e-07
PGSC0003DMT400017406	XLOC_002750	Esterase	14.4659	25.4873	0.817127	0.0036	0.0310282	GO:0008152	biological process	metabolic process	gi|51090867|dbj|BAD35415.1|hydrolase-like [Oryza sativa Japonica Group]	912	61.2326	3.72327e-07
PGSC0003DMT400017488	XLOC_002775	DNA topoisomerase 2	25.6542	11.1914	-1.1968	0.0005	0.00711876	GO:0006259	biological process	DNA metabolic process	gi|723659967|ref|XP_010324649.1|PREDICTED: DNA topoisomerase 2 isoform X1 [Solanum lycopersicum]	2814	184.882	3.82547e-44
PGSC0003DMT400017488	XLOC_002775	DNA topoisomerase 2	25.6542	11.1914	-1.1968	0.0005	0.00711876	GO:0005524	molecular function	ATP binding	gi|723659967|ref|XP_010324649.1|PREDICTED: DNA topoisomerase 2 isoform X1 [Solanum lycopersicum]	2814	184.882	3.82547e-44
PGSC0003DMT400017488	XLOC_002775	DNA topoisomerase 2	25.6542	11.1914	-1.1968	0.0005	0.00711876	GO:0000166	molecular function	nucleotide binding	gi|723659967|ref|XP_010324649.1|PREDICTED: DNA topoisomerase 2 isoform X1 [Solanum lycopersicum]	2814	184.882	3.82547e-44
PGSC0003DMT400017488	XLOC_002775	DNA topoisomerase 2	25.6542	11.1914	-1.1968	0.0005	0.00711876	GO:0006265	biological process	DNA topological change	gi|723659967|ref|XP_010324649.1|PREDICTED: DNA topoisomerase 2 isoform X1 [Solanum lycopersicum]	2814	184.882	3.82547e-44
PGSC0003DMT400017488	XLOC_002775	DNA topoisomerase 2	25.6542	11.1914	-1.1968	0.0005	0.00711876	GO:0003918	molecular function	DNA topoisomerase type II (ATP-hydrolyzing) activity	gi|723659967|ref|XP_010324649.1|PREDICTED: DNA topoisomerase 2 isoform X1 [Solanum lycopersicum]	2814	184.882	3.82547e-44
PGSC0003DMT400017488	XLOC_002775	DNA topoisomerase 2	25.6542	11.1914	-1.1968	0.0005	0.00711876	GO:0003916	molecular function	DNA topoisomerase activity	gi|723659967|ref|XP_010324649.1|PREDICTED: DNA topoisomerase 2 isoform X1 [Solanum lycopersicum]	2814	184.882	3.82547e-44
PGSC0003DMT400017488	XLOC_002775	DNA topoisomerase 2	25.6542	11.1914	-1.1968	0.0005	0.00711876	GO:0016853	molecular function	isomerase activity	gi|723659967|ref|XP_010324649.1|PREDICTED: DNA topoisomerase 2 isoform X1 [Solanum lycopersicum]	2814	184.882	3.82547e-44
PGSC0003DMT400017488	XLOC_002775	DNA topoisomerase 2	25.6542	11.1914	-1.1968	0.0005	0.00711876	GO:0003677	molecular function	DNA binding	gi|723659967|ref|XP_010324649.1|PREDICTED: DNA topoisomerase 2 isoform X1 [Solanum lycopersicum]	2814	184.882	3.82547e-44
PGSC0003DMT400017568	XLOC_002795	Stress-associated protein 4	55.9953	114.041	1.02617	0.00015	0.00267148	GO:0046872	molecular function	metal ion binding	gi|222822657|gb|ACM68441.1|stress-associated protein 4 [Solanum lycopersicum]	306	45.0542	8.68463e-05
PGSC0003DMT400017568	XLOC_002795	Stress-associated protein 4	55.9953	114.041	1.02617	0.00015	0.00267148	GO:0008270	molecular function	zinc ion binding	gi|222822657|gb|ACM68441.1|stress-associated protein 4 [Solanum lycopersicum]	306	45.0542	8.68463e-05
PGSC0003DMT400017568	XLOC_002795	Stress-associated protein 4	55.9953	114.041	1.02617	0.00015	0.00267148	GO:0003677	molecular function	DNA binding	gi|222822657|gb|ACM68441.1|stress-associated protein 4 [Solanum lycopersicum]	306	45.0542	8.68463e-05
PGSC0003DMT400017570	XLOC_002796	AN1-like transcription factor	141.997	256.086	0.850764	0.0034	0.0298287	GO:0046872	molecular function	metal ion binding	gi|238816901|gb|ACR56825.1|At3g12630-like protein, partial [Solanum quitoense]	344	36.965	9.39587e-05
PGSC0003DMT400017570	XLOC_002796	AN1-like transcription factor	141.997	256.086	0.850764	0.0034	0.0298287	GO:0008270	molecular function	zinc ion binding	gi|238816901|gb|ACR56825.1|At3g12630-like protein, partial [Solanum quitoense]	344	36.965	9.39587e-05
PGSC0003DMT400017570	XLOC_002796	AN1-like transcription factor	141.997	256.086	0.850764	0.0034	0.0298287	GO:0003677	molecular function	DNA binding	gi|238816901|gb|ACR56825.1|At3g12630-like protein, partial [Solanum quitoense]	344	36.965	9.39587e-05
PGSC0003DMT400065015	XLOC_002807	Synaptotagmin	3.53931	1.62112	-1.12647	0.0035	0.0304485	GO:0016740	molecular function	transferase activity	gi|590724884|ref|XP_007052594.1|C2 calcium/lipid-binding plant phosphoribosyltransferase family protein [Theobroma cacao]	2116	121.709	5.84048e-25
PGSC0003DMT400065015	XLOC_002807	Synaptotagmin	3.53931	1.62112	-1.12647	0.0035	0.0304485	GO:0008152	biological process	metabolic process	gi|590724884|ref|XP_007052594.1|C2 calcium/lipid-binding plant phosphoribosyltransferase family protein [Theobroma cacao]	2116	121.709	5.84048e-25
PGSC0003DMT400065015	XLOC_002807	Synaptotagmin	3.53931	1.62112	-1.12647	0.0035	0.0304485	GO:0016757	molecular function	transferase activity, transferring glycosyl groups	gi|590724884|ref|XP_007052594.1|C2 calcium/lipid-binding plant phosphoribosyltransferase family protein [Theobroma cacao]	2116	121.709	5.84048e-25
PGSC0003DMT400065015	XLOC_002807	Synaptotagmin	3.53931	1.62112	-1.12647	0.0035	0.0304485	GO:0016021	cellular component	integral component of membrane	gi|571475719|ref|XP_006586753.1|PREDICTED: multiple C2 and transmembrane domain-containing protein 2-like [Glycine max]	2116	119.783	2.98082e-24
PGSC0003DMT400004251	XLOC_002909	Cytochrome P450	1.2966	3.96082	1.61106	0.00135	0.0152422	GO:0046872	molecular function	metal ion binding	gi|565376329|ref|XP_006354658.1|PREDICTED: cytochrome P450 714C2-like [Solanum tuberosum]	970	87.0409	1.71784e-15
PGSC0003DMT400004251	XLOC_002909	Cytochrome P450	1.2966	3.96082	1.61106	0.00135	0.0152422	GO:0055114	biological process	oxidation-reduction process	gi|565376329|ref|XP_006354658.1|PREDICTED: cytochrome P450 714C2-like [Solanum tuberosum]	970	87.0409	1.71784e-15
PGSC0003DMT400004251	XLOC_002909	Cytochrome P450	1.2966	3.96082	1.61106	0.00135	0.0152422	GO:0016705	molecular function	oxidoreductase activity, acting on paired donors, with incorporation or reduction of molecular oxygen	gi|565376329|ref|XP_006354658.1|PREDICTED: cytochrome P450 714C2-like [Solanum tuberosum]	970	87.0409	1.71784e-15
PGSC0003DMT400004251	XLOC_002909	Cytochrome P450	1.2966	3.96082	1.61106	0.00135	0.0152422	GO:0020037	molecular function	heme binding	gi|565376329|ref|XP_006354658.1|PREDICTED: cytochrome P450 714C2-like [Solanum tuberosum]	970	87.0409	1.71784e-15
PGSC0003DMT400004251	XLOC_002909	Cytochrome P450	1.2966	3.96082	1.61106	0.00135	0.0152422	GO:0016491	molecular function	oxidoreductase activity	gi|565376329|ref|XP_006354658.1|PREDICTED: cytochrome P450 714C2-like [Solanum tuberosum]	970	87.0409	1.71784e-15
PGSC0003DMT400004251	XLOC_002909	Cytochrome P450	1.2966	3.96082	1.61106	0.00135	0.0152422	GO:0005506	molecular function	iron ion binding	gi|565376329|ref|XP_006354658.1|PREDICTED: cytochrome P450 714C2-like [Solanum tuberosum]	970	87.0409	1.71784e-15
PGSC0003DMT400004251	XLOC_002909	Cytochrome P450	1.2966	3.96082	1.61106	0.00135	0.0152422	GO:0004497	molecular function	monooxygenase activity	gi|565376329|ref|XP_006354658.1|PREDICTED: cytochrome P450 714C2-like [Solanum tuberosum]	970	87.0409	1.71784e-15
PGSC0003DMT400066911	XLOC_002989	Auxin-induced protein X10A	6.62076	14.0834	1.08893	0.00695	0.0493062	GO:0009733	biological process	response to auxin	gi|565362303|ref|XP_006347888.1|PREDICTED: auxin-induced protein 10A5-like [Solanum tuberosum]	304	48.1358	7.77581e-05
PGSC0003DMT400000009	XLOC_003028	SPX domain-containing membrane protein	3.05886	12.0049	1.97256	5e-05	0.00104425	GO:0016021	cellular component	integral component of membrane	gi|596051258|ref|XP_007220621.1|hypothetical protein PRUPE_ppa002201mg [Prunus persica]	1026	66.2402	1.6883e-10
PGSC0003DMT400000009	XLOC_003028	SPX domain-containing membrane protein	3.05886	12.0049	1.97256	5e-05	0.00104425	GO:0055085	biological process	transmembrane transport	gi|596051258|ref|XP_007220621.1|hypothetical protein PRUPE_ppa002201mg [Prunus persica]	1026	66.2402	1.6883e-10
PGSC0003DMT400000009	XLOC_003028	SPX domain-containing membrane protein	3.05886	12.0049	1.97256	5e-05	0.00104425	GO:0022857	molecular function	transmembrane transporter activity	gi|700191006|gb|KGN46210.1|hypothetical protein Csa_6G075110 [Cucumis sativus]	1026	65.855	2.7442e-08
PGSC0003DMT400000028	XLOC_003034	Transcription factor	33.7857	17.8002	-0.924524	0.0019	0.019613	GO:0006355	biological process	regulation of transcription, DNA-templated	gi|565344823|ref|XP_006339503.1|PREDICTED: MADS-box protein SOC1-like isoform X1 [Solanum tuberosum]	418	61.6178	4.96699e-09
PGSC0003DMT400000028	XLOC_003034	Transcription factor	33.7857	17.8002	-0.924524	0.0019	0.019613	GO:0006351	biological process	transcription, DNA-templated	gi|565344823|ref|XP_006339503.1|PREDICTED: MADS-box protein SOC1-like isoform X1 [Solanum tuberosum]	418	61.6178	4.96699e-09
PGSC0003DMT400000028	XLOC_003034	Transcription factor	33.7857	17.8002	-0.924524	0.0019	0.019613	GO:0046983	molecular function	protein dimerization activity	gi|565344823|ref|XP_006339503.1|PREDICTED: MADS-box protein SOC1-like isoform X1 [Solanum tuberosum]	418	61.6178	4.96699e-09
PGSC0003DMT400000028	XLOC_003034	Transcription factor	33.7857	17.8002	-0.924524	0.0019	0.019613	GO:0005634	cellular component	nucleus	gi|565344823|ref|XP_006339503.1|PREDICTED: MADS-box protein SOC1-like isoform X1 [Solanum tuberosum]	418	61.6178	4.96699e-09
PGSC0003DMT400000028	XLOC_003034	Transcription factor	33.7857	17.8002	-0.924524	0.0019	0.019613	GO:0003700	molecular function	transcription factor activity, sequence-specific DNA binding	gi|565344823|ref|XP_006339503.1|PREDICTED: MADS-box protein SOC1-like isoform X1 [Solanum tuberosum]	418	61.6178	4.96699e-09
PGSC0003DMT400000028	XLOC_003034	Transcription factor	33.7857	17.8002	-0.924524	0.0019	0.019613	GO:0003677	molecular function	DNA binding	gi|565344823|ref|XP_006339503.1|PREDICTED: MADS-box protein SOC1-like isoform X1 [Solanum tuberosum]	418	61.6178	4.96699e-09
PGSC0003DMT400000210	XLOC_003093	Mads box protein	0.999775	4.87355	2.2853	0.009	0.05017	GO:0006355	biological process	regulation of transcription, DNA-templated	gi|565345075|ref|XP_006339624.1|PREDICTED: MADS-box transcription factor 47-like [Solanum tuberosum]	266	46.595	0.00015831
PGSC0003DMT400000210	XLOC_003093	Mads box protein	0.999775	4.87355	2.2853	0.009	0.05017	GO:0006351	biological process	transcription, DNA-templated	gi|565345075|ref|XP_006339624.1|PREDICTED: MADS-box transcription factor 47-like [Solanum tuberosum]	266	46.595	0.00015831
PGSC0003DMT400000210	XLOC_003093	Mads box protein	0.999775	4.87355	2.2853	0.009	0.05017	GO:0046983	molecular function	protein dimerization activity	gi|565345075|ref|XP_006339624.1|PREDICTED: MADS-box transcription factor 47-like [Solanum tuberosum]	266	46.595	0.00015831
PGSC0003DMT400000210	XLOC_003093	Mads box protein	0.999775	4.87355	2.2853	0.009	0.05017	GO:0005634	cellular component	nucleus	gi|565345075|ref|XP_006339624.1|PREDICTED: MADS-box transcription factor 47-like [Solanum tuberosum]	266	46.595	0.00015831
PGSC0003DMT400000210	XLOC_003093	Mads box protein	0.999775	4.87355	2.2853	0.009	0.05017	GO:0003677	molecular function	DNA binding	gi|565345075|ref|XP_006339624.1|PREDICTED: MADS-box transcription factor 47-like [Solanum tuberosum]	266	46.595	0.00015831
PGSC0003DMT400000220	XLOC_003097	Ethylene-responsive late embryogenesis	0.640888	23.5478	5.19938	0.0009	0.0112963	GO:0009269	biological process	response to desiccation	gi|565345095|ref|XP_006339634.1|PREDICTED: desiccation protectant protein Lea14 homolog [Solanum tuberosum]	304	58.9214	1.17698e-08
PGSC0003DMT400000226	XLOC_003100	Plant cell wall protein SlTFR88	0	3.27293	Inf	5e-05	0.00104425	GO:0008150	biological process	biological_process	gi|573014795|ref|NP_001275944.1|uncharacterized protein LOC102587329 [Solanum tuberosum]	418	38.891	4.0281e-09
PGSC0003DMT400000226	XLOC_003100	Plant cell wall protein SlTFR88	0	3.27293	Inf	5e-05	0.00104425	GO:0005886	cellular component	plasma membrane	gi|573014795|ref|NP_001275944.1|uncharacterized protein LOC102587329 [Solanum tuberosum]	418	38.891	4.0281e-09
PGSC0003DMT400000227	XLOC_003101	RING-H2 finger protein ATL67	15.9135	31.53	0.986469	0.00275	0.0257153	GO:0046872	molecular function	metal ion binding	gi|723661343|ref|XP_010326706.1|PREDICTED: RING-H2 finger protein ATL67-like [Solanum lycopersicum]	494	50.0618	0.000159652
PGSC0003DMT400000227	XLOC_003101	RING-H2 finger protein ATL67	15.9135	31.53	0.986469	0.00275	0.0257153	GO:0008270	molecular function	zinc ion binding	gi|723661343|ref|XP_010326706.1|PREDICTED: RING-H2 finger protein ATL67-like [Solanum lycopersicum]	494	50.0618	0.000159652
PGSC0003DMT400000266	XLOC_003120	TAF-2	10.2205	20.6074	1.01169	0.00025	0.00403304	GO:0006355	biological process	regulation of transcription, DNA-templated	gi|565345165|ref|XP_006339668.1|PREDICTED: transcriptional activator TAF-1-like [Solanum tuberosum]	792	84.7297	1.4012e-16
PGSC0003DMT400000266	XLOC_003120	TAF-2	10.2205	20.6074	1.01169	0.00025	0.00403304	GO:0006351	biological process	transcription, DNA-templated	gi|565345165|ref|XP_006339668.1|PREDICTED: transcriptional activator TAF-1-like [Solanum tuberosum]	792	84.7297	1.4012e-16
PGSC0003DMT400000266	XLOC_003120	TAF-2	10.2205	20.6074	1.01169	0.00025	0.00403304	GO:0043565	molecular function	sequence-specific DNA binding	gi|565345165|ref|XP_006339668.1|PREDICTED: transcriptional activator TAF-1-like [Solanum tuberosum]	792	84.7297	1.4012e-16
PGSC0003DMT400000266	XLOC_003120	TAF-2	10.2205	20.6074	1.01169	0.00025	0.00403304	GO:0005634	cellular component	nucleus	gi|565345165|ref|XP_006339668.1|PREDICTED: transcriptional activator TAF-1-like [Solanum tuberosum]	792	84.7297	1.4012e-16
PGSC0003DMT400000266	XLOC_003120	TAF-2	10.2205	20.6074	1.01169	0.00025	0.00403304	GO:0003700	molecular function	transcription factor activity, sequence-specific DNA binding	gi|565345165|ref|XP_006339668.1|PREDICTED: transcriptional activator TAF-1-like [Solanum tuberosum]	792	84.7297	1.4012e-16
PGSC0003DMT400000266	XLOC_003120	TAF-2	10.2205	20.6074	1.01169	0.00025	0.00403304	GO:0003677	molecular function	DNA binding	gi|565345165|ref|XP_006339668.1|PREDICTED: transcriptional activator TAF-1-like [Solanum tuberosum]	792	84.7297	1.4012e-16
PGSC0003DMT400000283	XLOC_003127	Jasmonic acid-amino acid-conjugating enzyme	9.80371	18.2458	0.896162	0.00705	0.0497409	GO:0080123	molecular function	jasmonate-amino synthetase activity	gi|86212377|gb|ABC87761.1|JAR1-like protein [Nicotiana attenuata]	1072	85.1149	1.22009e-14
PGSC0003DMT400000283	XLOC_003127	Jasmonic acid-amino acid-conjugating enzyme	9.80371	18.2458	0.896162	0.00705	0.0497409	GO:0009864	biological process	induced systemic resistance, jasmonic acid mediated signaling pathway	gi|86212377|gb|ABC87761.1|JAR1-like protein [Nicotiana attenuata]	1072	85.1149	1.22009e-14
PGSC0003DMT400000283	XLOC_003127	Jasmonic acid-amino acid-conjugating enzyme	9.80371	18.2458	0.896162	0.00705	0.0497409	GO:0009611	biological process	response to wounding	gi|86212377|gb|ABC87761.1|JAR1-like protein [Nicotiana attenuata]	1072	85.1149	1.22009e-14
PGSC0003DMT400000283	XLOC_003127	Jasmonic acid-amino acid-conjugating enzyme	9.80371	18.2458	0.896162	0.00705	0.0497409	GO:0009694	biological process	jasmonic acid metabolic process	gi|86212377|gb|ABC87761.1|JAR1-like protein [Nicotiana attenuata]	1072	85.1149	1.22009e-14
PGSC0003DMT400000356	XLOC_003157	RAB11B	42.4585	21.7967	-0.961943	0.0029	0.0267242	GO:0005525	molecular function	GTP binding	gi|460368304|ref|XP_004230007.1|PREDICTED: ras-related protein RABA3 [Solanum lycopersicum]	456	54.6842	1.10611e-07
PGSC0003DMT400000356	XLOC_003157	RAB11B	42.4585	21.7967	-0.961943	0.0029	0.0267242	GO:0007264	biological process	small GTPase mediated signal transduction	gi|460368304|ref|XP_004230007.1|PREDICTED: ras-related protein RABA3 [Solanum lycopersicum]	456	54.6842	1.10611e-07
PGSC0003DMT400000356	XLOC_003157	RAB11B	42.4585	21.7967	-0.961943	0.0029	0.0267242	GO:0000166	molecular function	nucleotide binding	gi|460368304|ref|XP_004230007.1|PREDICTED: ras-related protein RABA3 [Solanum lycopersicum]	456	54.6842	1.10611e-07
PGSC0003DMT400000356	XLOC_003157	RAB11B	42.4585	21.7967	-0.961943	0.0029	0.0267242	GO:0015031	biological process	protein transport	gi|460368304|ref|XP_004230007.1|PREDICTED: ras-related protein RABA3 [Solanum lycopersicum]	456	54.6842	1.10611e-07
PGSC0003DMT400000356	XLOC_003157	RAB11B	42.4585	21.7967	-0.961943	0.0029	0.0267242	GO:0005622	cellular component	intracellular	gi|460368304|ref|XP_004230007.1|PREDICTED: ras-related protein RABA3 [Solanum lycopersicum]	456	54.6842	1.10611e-07
PGSC0003DMT400000356	XLOC_003157	RAB11B	42.4585	21.7967	-0.961943	0.0029	0.0267242	GO:0016020	cellular component	membrane	gi|670407196|ref|XP_008645083.1|PREDICTED: ras-related protein RABA3-like [Zea mays]	456	36.965	2.59082e-05
PGSC0003DMT400000356	XLOC_003157	RAB11B	42.4585	21.7967	-0.961943	0.0029	0.0267242	GO:0006913	biological process	nucleocytoplasmic transport	gi|670407196|ref|XP_008645083.1|PREDICTED: ras-related protein RABA3-like [Zea mays]	456	36.965	2.59082e-05
PGSC0003DMT400000356	XLOC_003157	RAB11B	42.4585	21.7967	-0.961943	0.0029	0.0267242	GO:0007165	biological process	signal transduction	gi|670407196|ref|XP_008645083.1|PREDICTED: ras-related protein RABA3-like [Zea mays]	456	36.965	2.59082e-05
PGSC0003DMT400000356	XLOC_003157	RAB11B	42.4585	21.7967	-0.961943	0.0029	0.0267242	GO:0006886	biological process	intracellular protein transport	gi|670407196|ref|XP_008645083.1|PREDICTED: ras-related protein RABA3-like [Zea mays]	456	36.965	2.59082e-05
PGSC0003DMT400000356	XLOC_003157	RAB11B	42.4585	21.7967	-0.961943	0.0029	0.0267242	GO:0008152	biological process	metabolic process	gi|670407196|ref|XP_008645083.1|PREDICTED: ras-related protein RABA3-like [Zea mays]	456	36.965	2.59082e-05
PGSC0003DMT400000356	XLOC_003157	RAB11B	42.4585	21.7967	-0.961943	0.0029	0.0267242	GO:0003924	molecular function	GTPase activity	gi|670407196|ref|XP_008645083.1|PREDICTED: ras-related protein RABA3-like [Zea mays]	456	36.965	2.59082e-05
PGSC0003DMT400000365	XLOC_003163	SAUR family protein	2.70692	12.3785	2.19311	0.0001	0.0019042	GO:0009733	biological process	response to auxin	gi|565345347|ref|XP_006339758.1|PREDICTED: auxin-induced protein 15A-like [Solanum tuberosum]	198	45.4394	0.000188392
PGSC0003DMT400047222	XLOC_003166	DNA-directed RNA polymerase	24.2528	10.9355	-1.14913	5e-05	0.00104425	GO:0009308	biological process	amine metabolic process	gi|68300841|gb|AAY89359.1|RNA polymerase IV largest subunit [Solanum lycopersicum]	1660	82.4185	6.50405e-13
PGSC0003DMT400047222	XLOC_003166	DNA-directed RNA polymerase	24.2528	10.9355	-1.14913	5e-05	0.00104425	GO:0048038	molecular function	quinone binding	gi|68300841|gb|AAY89359.1|RNA polymerase IV largest subunit [Solanum lycopersicum]	1660	82.4185	6.50405e-13
PGSC0003DMT400047222	XLOC_003166	DNA-directed RNA polymerase	24.2528	10.9355	-1.14913	5e-05	0.00104425	GO:0016779	molecular function	nucleotidyltransferase activity	gi|68300841|gb|AAY89359.1|RNA polymerase IV largest subunit [Solanum lycopersicum]	1660	82.4185	6.50405e-13
PGSC0003DMT400047222	XLOC_003166	DNA-directed RNA polymerase	24.2528	10.9355	-1.14913	5e-05	0.00104425	GO:0016740	molecular function	transferase activity	gi|68300841|gb|AAY89359.1|RNA polymerase IV largest subunit [Solanum lycopersicum]	1660	82.4185	6.50405e-13
PGSC0003DMT400047222	XLOC_003166	DNA-directed RNA polymerase	24.2528	10.9355	-1.14913	5e-05	0.00104425	GO:0006351	biological process	transcription, DNA-templated	gi|68300841|gb|AAY89359.1|RNA polymerase IV largest subunit [Solanum lycopersicum]	1660	82.4185	6.50405e-13
PGSC0003DMT400047222	XLOC_003166	DNA-directed RNA polymerase	24.2528	10.9355	-1.14913	5e-05	0.00104425	GO:0003899	molecular function	DNA-directed RNA polymerase activity	gi|68300841|gb|AAY89359.1|RNA polymerase IV largest subunit [Solanum lycopersicum]	1660	82.4185	6.50405e-13
PGSC0003DMT400047222	XLOC_003166	DNA-directed RNA polymerase	24.2528	10.9355	-1.14913	5e-05	0.00104425	GO:0005507	molecular function	copper ion binding	gi|68300841|gb|AAY89359.1|RNA polymerase IV largest subunit [Solanum lycopersicum]	1660	82.4185	6.50405e-13
PGSC0003DMT400047222	XLOC_003166	DNA-directed RNA polymerase	24.2528	10.9355	-1.14913	5e-05	0.00104425	GO:0003677	molecular function	DNA binding	gi|68300841|gb|AAY89359.1|RNA polymerase IV largest subunit [Solanum lycopersicum]	1660	82.4185	6.50405e-13
PGSC0003DMT400050096	XLOC_003211	BZIP transcription factor	37.5144	68.7956	0.874874	0.00075	0.00978228	GO:0030968	biological process	endoplasmic reticulum unfolded protein response	gi|565362016|ref|XP_006347748.1|PREDICTED: light-inducible protein CPRF2-like [Solanum tuberosum]	850	51.2174	9.12125e-08
PGSC0003DMT400050096	XLOC_003211	BZIP transcription factor	37.5144	68.7956	0.874874	0.00075	0.00978228	GO:0006355	biological process	regulation of transcription, DNA-templated	gi|565362016|ref|XP_006347748.1|PREDICTED: light-inducible protein CPRF2-like [Solanum tuberosum]	850	51.2174	9.12125e-08
PGSC0003DMT400050096	XLOC_003211	BZIP transcription factor	37.5144	68.7956	0.874874	0.00075	0.00978228	GO:0043565	molecular function	sequence-specific DNA binding	gi|565362016|ref|XP_006347748.1|PREDICTED: light-inducible protein CPRF2-like [Solanum tuberosum]	850	51.2174	9.12125e-08
PGSC0003DMT400050096	XLOC_003211	BZIP transcription factor	37.5144	68.7956	0.874874	0.00075	0.00978228	GO:0009410	biological process	response to xenobiotic stimulus	gi|565362016|ref|XP_006347748.1|PREDICTED: light-inducible protein CPRF2-like [Solanum tuberosum]	850	51.2174	9.12125e-08
PGSC0003DMT400050096	XLOC_003211	BZIP transcription factor	37.5144	68.7956	0.874874	0.00075	0.00978228	GO:0046982	molecular function	protein heterodimerization activity	gi|565362016|ref|XP_006347748.1|PREDICTED: light-inducible protein CPRF2-like [Solanum tuberosum]	850	51.2174	9.12125e-08
PGSC0003DMT400050096	XLOC_003211	BZIP transcription factor	37.5144	68.7956	0.874874	0.00075	0.00978228	GO:0042802	molecular function	identical protein binding	gi|565362016|ref|XP_006347748.1|PREDICTED: light-inducible protein CPRF2-like [Solanum tuberosum]	850	51.2174	9.12125e-08
PGSC0003DMT400050096	XLOC_003211	BZIP transcription factor	37.5144	68.7956	0.874874	0.00075	0.00978228	GO:0003700	molecular function	transcription factor activity, sequence-specific DNA binding	gi|565362016|ref|XP_006347748.1|PREDICTED: light-inducible protein CPRF2-like [Solanum tuberosum]	850	51.2174	9.12125e-08
PGSC0003DMT400057917	XLOC_003254	Gibberellin receptor GID1	1.86154	6.91532	1.8933	0.0025	0.0239717	GO:0016787	molecular function	hydrolase activity	gi|565362183|ref|XP_006347830.1|PREDICTED: carboxylesterase 1-like [Solanum tuberosum]	613	63.1586	1.7028e-08
PGSC0003DMT400057917	XLOC_003254	Gibberellin receptor GID1	1.86154	6.91532	1.8933	0.0025	0.0239717	GO:0008152	biological process	metabolic process	gi|565362183|ref|XP_006347830.1|PREDICTED: carboxylesterase 1-like [Solanum tuberosum]	613	63.1586	1.7028e-08
PGSC0003DMT400073501	XLOC_003271	Gibberellin receptor GID1	10.8197	27.8536	1.36421	5e-05	0.00104425	GO:0016787	molecular function	hydrolase activity	gi|460368601|ref|XP_004230154.1|PREDICTED: gibberellin receptor GID1C [Solanum lycopersicum]	651	70.0922	7.78991e-11
PGSC0003DMT400073501	XLOC_003271	Gibberellin receptor GID1	10.8197	27.8536	1.36421	5e-05	0.00104425	GO:0008152	biological process	metabolic process	gi|460368601|ref|XP_004230154.1|PREDICTED: gibberellin receptor GID1C [Solanum lycopersicum]	651	70.0922	7.78991e-11
PGSC0003DMT400073555	XLOC_003286	Chaperonin containing t-complex protein 1, epsilon subunit, tcpe	15.0451	7.22707	-1.05781	0.00045	0.00653627	GO:0051082	molecular function	unfolded protein binding	gi|763748215|gb|KJB15654.1|hypothetical protein B456_002G189700 [Gossypium raimondii]	494	69.707	8.94209e-11
PGSC0003DMT400073555	XLOC_003286	Chaperonin containing t-complex protein 1, epsilon subunit, tcpe	15.0451	7.22707	-1.05781	0.00045	0.00653627	GO:0005524	molecular function	ATP binding	gi|763748215|gb|KJB15654.1|hypothetical protein B456_002G189700 [Gossypium raimondii]	494	69.707	8.94209e-11
PGSC0003DMT400073555	XLOC_003286	Chaperonin containing t-complex protein 1, epsilon subunit, tcpe	15.0451	7.22707	-1.05781	0.00045	0.00653627	GO:0005737	cellular component	cytoplasm	gi|763748215|gb|KJB15654.1|hypothetical protein B456_002G189700 [Gossypium raimondii]	494	69.707	8.94209e-11
PGSC0003DMT400073555	XLOC_003286	Chaperonin containing t-complex protein 1, epsilon subunit, tcpe	15.0451	7.22707	-1.05781	0.00045	0.00653627	GO:0006457	biological process	protein folding	gi|763748215|gb|KJB15654.1|hypothetical protein B456_002G189700 [Gossypium raimondii]	494	69.707	8.94209e-11
PGSC0003DMT400073555	XLOC_003286	Chaperonin containing t-complex protein 1, epsilon subunit, tcpe	15.0451	7.22707	-1.05781	0.00045	0.00653627	GO:0000166	molecular function	nucleotide binding	gi|763748215|gb|KJB15654.1|hypothetical protein B456_002G189700 [Gossypium raimondii]	494	69.707	8.94209e-11
PGSC0003DMT400073555	XLOC_003286	Chaperonin containing t-complex protein 1, epsilon subunit, tcpe	15.0451	7.22707	-1.05781	0.00045	0.00653627	GO:0009506	cellular component	plasmodesma	gi|590695521|ref|XP_007044912.1|TCP-1/cpn60 chaperonin family protein isoform 1 [Theobroma cacao]	494	64.6994	4.7125e-09
PGSC0003DMT400073555	XLOC_003286	Chaperonin containing t-complex protein 1, epsilon subunit, tcpe	15.0451	7.22707	-1.05781	0.00045	0.00653627	GO:0005829	cellular component	cytosol	gi|590695521|ref|XP_007044912.1|TCP-1/cpn60 chaperonin family protein isoform 1 [Theobroma cacao]	494	64.6994	4.7125e-09
PGSC0003DMT400073555	XLOC_003286	Chaperonin containing t-complex protein 1, epsilon subunit, tcpe	15.0451	7.22707	-1.05781	0.00045	0.00653627	GO:0005886	cellular component	plasma membrane	gi|590695521|ref|XP_007044912.1|TCP-1/cpn60 chaperonin family protein isoform 1 [Theobroma cacao]	494	64.6994	4.7125e-09
PGSC0003DMT400073575	XLOC_003295	Gene of unknown function	4.00332	12.6739	1.6626	5e-05	0.00104425	GO:0046872	molecular function	metal ion binding	gi|565392352|ref|XP_006361868.1|PREDICTED: E3 ubiquitin-protein ligase ATL6-like [Solanum tuberosum]	818	95.5153	5.11822e-19
PGSC0003DMT400073575	XLOC_003295	Gene of unknown function	4.00332	12.6739	1.6626	5e-05	0.00104425	GO:0008270	molecular function	zinc ion binding	gi|565392352|ref|XP_006361868.1|PREDICTED: E3 ubiquitin-protein ligase ATL6-like [Solanum tuberosum]	818	95.5153	5.11822e-19
PGSC0003DMT400063439	XLOC_003317	Protein AUXIN RESPONSE 4	19.9487	11.4076	-0.806309	0.00395	0.0330931	GO:0005739	cellular component	mitochondrion	gi|565355484|ref|XP_006344616.1|PREDICTED: protein AUXIN RESPONSE 4-like [Solanum tuberosum]	912	91.6633	3.12033e-17
PGSC0003DMT400063439	XLOC_003317	Protein AUXIN RESPONSE 4	19.9487	11.4076	-0.806309	0.00395	0.0330931	GO:0003674	molecular function	molecular_function	gi|565355484|ref|XP_006344616.1|PREDICTED: protein AUXIN RESPONSE 4-like [Solanum tuberosum]	912	91.6633	3.12033e-17
PGSC0003DMT400063439	XLOC_003317	Protein AUXIN RESPONSE 4	19.9487	11.4076	-0.806309	0.00395	0.0330931	GO:0005774	cellular component	vacuolar membrane	gi|565355484|ref|XP_006344616.1|PREDICTED: protein AUXIN RESPONSE 4-like [Solanum tuberosum]	912	91.6633	3.12033e-17
PGSC0003DMT400063439	XLOC_003317	Protein AUXIN RESPONSE 4	19.9487	11.4076	-0.806309	0.00395	0.0330931	GO:0009926	biological process	auxin polar transport	gi|565355484|ref|XP_006344616.1|PREDICTED: protein AUXIN RESPONSE 4-like [Solanum tuberosum]	912	91.6633	3.12033e-17
PGSC0003DMT400063439	XLOC_003317	Protein AUXIN RESPONSE 4	19.9487	11.4076	-0.806309	0.00395	0.0330931	GO:0009733	biological process	response to auxin	gi|565355484|ref|XP_006344616.1|PREDICTED: protein AUXIN RESPONSE 4-like [Solanum tuberosum]	912	91.6633	3.12033e-17
PGSC0003DMT400063439	XLOC_003317	Protein AUXIN RESPONSE 4	19.9487	11.4076	-0.806309	0.00395	0.0330931	GO:0009612	biological process	response to mechanical stimulus	gi|565355484|ref|XP_006344616.1|PREDICTED: protein AUXIN RESPONSE 4-like [Solanum tuberosum]	912	91.6633	3.12033e-17
PGSC0003DMT400007275	XLOC_003380	Nicotianamine synthase	8.73899	39.1012	2.16167	5e-05	0.00104425	GO:0030410	molecular function	nicotianamine synthase activity	gi|565355784|ref|XP_006344762.1|PREDICTED: nicotianamine synthase-like [Solanum tuberosum]	602	71.633	1.28741e-11
PGSC0003DMT400007275	XLOC_003380	Nicotianamine synthase	8.73899	39.1012	2.16167	5e-05	0.00104425	GO:0030418	biological process	nicotianamine biosynthetic process	gi|565355784|ref|XP_006344762.1|PREDICTED: nicotianamine synthase-like [Solanum tuberosum]	602	71.633	1.28741e-11
PGSC0003DMT400007275	XLOC_003380	Nicotianamine synthase	8.73899	39.1012	2.16167	5e-05	0.00104425	GO:0015684	biological process	ferrous iron transport	gi|823683822|ref|NP_001296307.1|nicotianamine synthase [Solanum lycopersicum]	602	66.2402	1.30426e-09
PGSC0003DMT400007275	XLOC_003380	Nicotianamine synthase	8.73899	39.1012	2.16167	5e-05	0.00104425	GO:0016740	molecular function	transferase activity	gi|823683822|ref|NP_001296307.1|nicotianamine synthase [Solanum lycopersicum]	602	66.2402	1.30426e-09
PGSC0003DMT400007202	XLOC_003398	Pyroglutamyl-peptidase I	162.876	370.957	1.18748	0.0002	0.00335589	GO:0006508	biological process	proteolysis	gi|566168627|ref|XP_006382295.1|hypothetical protein POPTR_0005s00740g [Populus trichocarpa]	418	56.9954	2.21919e-11
PGSC0003DMT400007202	XLOC_003398	Pyroglutamyl-peptidase I	162.876	370.957	1.18748	0.0002	0.00335589	GO:0016920	molecular function	pyroglutamyl-peptidase activity	gi|566168627|ref|XP_006382295.1|hypothetical protein POPTR_0005s00740g [Populus trichocarpa]	418	56.9954	2.21919e-11
PGSC0003DMT400007202	XLOC_003398	Pyroglutamyl-peptidase I	162.876	370.957	1.18748	0.0002	0.00335589	GO:0005829	cellular component	cytosol	gi|566168627|ref|XP_006382295.1|hypothetical protein POPTR_0005s00740g [Populus trichocarpa]	418	56.9954	2.21919e-11
PGSC0003DMT400007202	XLOC_003398	Pyroglutamyl-peptidase I	162.876	370.957	1.18748	0.0002	0.00335589	GO:0016787	molecular function	hydrolase activity	gi|255542992|ref|XP_002512559.1|pyroglutamyl-peptidase I, putative [Ricinus communis]	418	49.6766	2.40279e-09
PGSC0003DMT400047154	XLOC_003400	ATP-citrate synthase	107.492	62.4947	-0.78242	0.00985	0.05019	GO:0005524	molecular function	ATP binding	gi|567871347|ref|XP_006428263.1|hypothetical protein CICLE_v10013702mg [Citrus clementina]	798	95.5153	4.60261e-19
PGSC0003DMT400047154	XLOC_003400	ATP-citrate synthase	107.492	62.4947	-0.78242	0.00985	0.05019	GO:0006623	biological process	protein targeting to vacuole	gi|565385310|ref|XP_006358554.1|PREDICTED: ATP-citrate synthase alpha chain protein 2-like [Solanum tuberosum]	798	93.5893	2.26989e-18
PGSC0003DMT400047154	XLOC_003400	ATP-citrate synthase	107.492	62.4947	-0.78242	0.00985	0.05019	GO:0006085	biological process	acetyl-CoA biosynthetic process	gi|565385310|ref|XP_006358554.1|PREDICTED: ATP-citrate synthase alpha chain protein 2-like [Solanum tuberosum]	798	93.5893	2.26989e-18
PGSC0003DMT400047154	XLOC_003400	ATP-citrate synthase	107.492	62.4947	-0.78242	0.00985	0.05019	GO:0009346	cellular component	citrate lyase complex	gi|565385310|ref|XP_006358554.1|PREDICTED: ATP-citrate synthase alpha chain protein 2-like [Solanum tuberosum]	798	93.5893	2.26989e-18
PGSC0003DMT400047154	XLOC_003400	ATP-citrate synthase	107.492	62.4947	-0.78242	0.00985	0.05019	GO:0016874	molecular function	ligase activity	gi|255543008|ref|XP_002512567.1|ATP-citrate synthase, putative [Ricinus communis]	798	93.2041	2.76095e-18
PGSC0003DMT400047154	XLOC_003400	ATP-citrate synthase	107.492	62.4947	-0.78242	0.00985	0.05019	GO:0008152	biological process	metabolic process	gi|255543008|ref|XP_002512567.1|ATP-citrate synthase, putative [Ricinus communis]	798	93.2041	2.76095e-18
PGSC0003DMT400047154	XLOC_003400	ATP-citrate synthase	107.492	62.4947	-0.78242	0.00985	0.05019	GO:0004775	molecular function	succinate-CoA ligase (ADP-forming) activity	gi|255543008|ref|XP_002512567.1|ATP-citrate synthase, putative [Ricinus communis]	798	93.2041	2.76095e-18
PGSC0003DMT400047154	XLOC_003400	ATP-citrate synthase	107.492	62.4947	-0.78242	0.00985	0.05019	GO:0006629	biological process	lipid metabolic process	gi|122248711|sp|Q2QZ86.2|ACLA2_ORYSJRecName: Full=ATP-citrate synthase alpha chain protein 2; Short=ATP-citrate synthase A-2; AltName: Full=ATP-citrate lyase A-2; AltName: Full=Citrate cleavage enzyme A-2	798	91.6633	1.13998e-17
PGSC0003DMT400047154	XLOC_003400	ATP-citrate synthase	107.492	62.4947	-0.78242	0.00985	0.05019	GO:0003878	molecular function	ATP citrate synthase activity	gi|122248711|sp|Q2QZ86.2|ACLA2_ORYSJRecName: Full=ATP-citrate synthase alpha chain protein 2; Short=ATP-citrate synthase A-2; AltName: Full=ATP-citrate lyase A-2; AltName: Full=Citrate cleavage enzyme A-2	798	91.6633	1.13998e-17
PGSC0003DMT400047154	XLOC_003400	ATP-citrate synthase	107.492	62.4947	-0.78242	0.00985	0.05019	GO:0005737	cellular component	cytoplasm	gi|122248711|sp|Q2QZ86.2|ACLA2_ORYSJRecName: Full=ATP-citrate synthase alpha chain protein 2; Short=ATP-citrate synthase A-2; AltName: Full=ATP-citrate lyase A-2; AltName: Full=Citrate cleavage enzyme A-2	798	91.6633	1.13998e-17
PGSC0003DMT400047154	XLOC_003400	ATP-citrate synthase	107.492	62.4947	-0.78242	0.00985	0.05019	GO:0016740	molecular function	transferase activity	gi|122248711|sp|Q2QZ86.2|ACLA2_ORYSJRecName: Full=ATP-citrate synthase alpha chain protein 2; Short=ATP-citrate synthase A-2; AltName: Full=ATP-citrate lyase A-2; AltName: Full=Citrate cleavage enzyme A-2	798	91.6633	1.13998e-17
PGSC0003DMT400047154	XLOC_003400	ATP-citrate synthase	107.492	62.4947	-0.78242	0.00985	0.05019	GO:0000166	molecular function	nucleotide binding	gi|122248711|sp|Q2QZ86.2|ACLA2_ORYSJRecName: Full=ATP-citrate synthase alpha chain protein 2; Short=ATP-citrate synthase A-2; AltName: Full=ATP-citrate lyase A-2; AltName: Full=Citrate cleavage enzyme A-2	798	91.6633	1.13998e-17
PGSC0003DMT400047154	XLOC_003400	ATP-citrate synthase	107.492	62.4947	-0.78242	0.00985	0.05019	GO:0005829	cellular component	cytosol	gi|122248711|sp|Q2QZ86.2|ACLA2_ORYSJRecName: Full=ATP-citrate synthase alpha chain protein 2; Short=ATP-citrate synthase A-2; AltName: Full=ATP-citrate lyase A-2; AltName: Full=Citrate cleavage enzyme A-2	798	91.6633	1.13998e-17
PGSC0003DMT400047154	XLOC_003400	ATP-citrate synthase	107.492	62.4947	-0.78242	0.00985	0.05019	GO:0016746	molecular function	transferase activity, transferring acyl groups	gi|122248711|sp|Q2QZ86.2|ACLA2_ORYSJRecName: Full=ATP-citrate synthase alpha chain protein 2; Short=ATP-citrate synthase A-2; AltName: Full=ATP-citrate lyase A-2; AltName: Full=Citrate cleavage enzyme A-2	798	91.6633	1.13998e-17
PGSC0003DMT400047154	XLOC_003400	ATP-citrate synthase	107.492	62.4947	-0.78242	0.00985	0.05019	GO:0016829	molecular function	lyase activity	gi|590645014|ref|XP_007031235.1|ATP-citrate lyase A-3 [Theobroma cacao]	798	87.4261	2.8733e-16
PGSC0003DMT400094555	XLOC_003409	DNA binding protein	62.0651	38.1046	-0.703819	0.00965	0.05012	GO:0046872	molecular function	metal ion binding	gi|565385266|ref|XP_006358533.1|PREDICTED: uncharacterized protein LOC102583121 [Solanum tuberosum]	660	53.9138	2.92002e-05
PGSC0003DMT400094555	XLOC_003409	DNA binding protein	62.0651	38.1046	-0.703819	0.00965	0.05012	GO:0003676	molecular function	nucleic acid binding	gi|565385266|ref|XP_006358533.1|PREDICTED: uncharacterized protein LOC102583121 [Solanum tuberosum]	660	53.9138	2.92002e-05
PGSC0003DMT400094555	XLOC_003409	DNA binding protein	62.0651	38.1046	-0.703819	0.00965	0.05012	GO:0008270	molecular function	zinc ion binding	gi|565385266|ref|XP_006358533.1|PREDICTED: uncharacterized protein LOC102583121 [Solanum tuberosum]	660	53.9138	2.92002e-05
PGSC0003DMT400047047	XLOC_003424	Glutathione S-transferase	108.121	179.646	0.732507	0.0056	0.0422514	GO:0005737	cellular component	cytoplasm	gi|565385160|ref|XP_006358486.1|PREDICTED: glutathione S-transferase zeta class-like [Solanum tuberosum]	418	65.0846	3.50566e-10
PGSC0003DMT400047047	XLOC_003424	Glutathione S-transferase	108.121	179.646	0.732507	0.0056	0.0422514	GO:0003824	molecular function	catalytic activity	gi|565385160|ref|XP_006358486.1|PREDICTED: glutathione S-transferase zeta class-like [Solanum tuberosum]	418	65.0846	3.50566e-10
PGSC0003DMT400047047	XLOC_003424	Glutathione S-transferase	108.121	179.646	0.732507	0.0056	0.0422514	GO:0009072	biological process	aromatic amino acid family metabolic process	gi|565385160|ref|XP_006358486.1|PREDICTED: glutathione S-transferase zeta class-like [Solanum tuberosum]	418	65.0846	3.50566e-10
PGSC0003DMT400047047	XLOC_003424	Glutathione S-transferase	108.121	179.646	0.732507	0.0056	0.0422514	GO:0016740	molecular function	transferase activity	gi|24061762|gb|AAN39918.1|glutathione S-transferase [Capsicum annuum]	418	61.6178	5.02871e-09
PGSC0003DMT400047047	XLOC_003424	Glutathione S-transferase	108.121	179.646	0.732507	0.0056	0.0422514	GO:0008152	biological process	metabolic process	gi|327493209|gb|AEA86311.1|glutathione S-transferase zeta class [Solanum nigrum]	418	49.6766	2.7269e-05
PGSC0003DMT400064054	XLOC_003491	Lactoylglutathione lyase	19.8515	36.4323	0.875971	0.00315	0.0283595	GO:0016740	molecular function	transferase activity	gi|734418512|gb|KHN39666.1|Metallothiol transferase fosB, partial [Glycine soja]	467	37.7354	0.000456955
PGSC0003DMT400064054	XLOC_003491	Lactoylglutathione lyase	19.8515	36.4323	0.875971	0.00315	0.0283595	GO:0008152	biological process	metabolic process	gi|734418512|gb|KHN39666.1|Metallothiol transferase fosB, partial [Glycine soja]	467	37.7354	0.000456955
PGSC0003DMT400061165	XLOC_003500	DNA helicase hus2	9.91674	4.78743	-1.05061	0.00585	0.0435829	GO:0004386	molecular function	helicase activity	gi|460371005|ref|XP_004231337.1|PREDICTED: ATP-dependent DNA helicase Q-like 4A [Solanum lycopersicum]	567	52.373	8.67001e-05
PGSC0003DMT400061165	XLOC_003500	DNA helicase hus2	9.91674	4.78743	-1.05061	0.00585	0.0435829	GO:0044237	biological process	cellular metabolic process	gi|460371005|ref|XP_004231337.1|PREDICTED: ATP-dependent DNA helicase Q-like 4A [Solanum lycopersicum]	567	52.373	8.67001e-05
PGSC0003DMT400061165	XLOC_003500	DNA helicase hus2	9.91674	4.78743	-1.05061	0.00585	0.0435829	GO:0043140	molecular function	ATP-dependent 3'-5' DNA helicase activity	gi|460371005|ref|XP_004231337.1|PREDICTED: ATP-dependent DNA helicase Q-like 4A [Solanum lycopersicum]	567	52.373	8.67001e-05
PGSC0003DMT400061165	XLOC_003500	DNA helicase hus2	9.91674	4.78743	-1.05061	0.00585	0.0435829	GO:0006310	biological process	DNA recombination	gi|460371005|ref|XP_004231337.1|PREDICTED: ATP-dependent DNA helicase Q-like 4A [Solanum lycopersicum]	567	52.373	8.67001e-05
PGSC0003DMT400061165	XLOC_003500	DNA helicase hus2	9.91674	4.78743	-1.05061	0.00585	0.0435829	GO:0016787	molecular function	hydrolase activity	gi|460371005|ref|XP_004231337.1|PREDICTED: ATP-dependent DNA helicase Q-like 4A [Solanum lycopersicum]	567	52.373	8.67001e-05
PGSC0003DMT400061165	XLOC_003500	DNA helicase hus2	9.91674	4.78743	-1.05061	0.00585	0.0435829	GO:0006260	biological process	DNA replication	gi|460371005|ref|XP_004231337.1|PREDICTED: ATP-dependent DNA helicase Q-like 4A [Solanum lycopersicum]	567	52.373	8.67001e-05
PGSC0003DMT400061165	XLOC_003500	DNA helicase hus2	9.91674	4.78743	-1.05061	0.00585	0.0435829	GO:0003676	molecular function	nucleic acid binding	gi|460371005|ref|XP_004231337.1|PREDICTED: ATP-dependent DNA helicase Q-like 4A [Solanum lycopersicum]	567	52.373	8.67001e-05
PGSC0003DMT400061165	XLOC_003500	DNA helicase hus2	9.91674	4.78743	-1.05061	0.00585	0.0435829	GO:0000166	molecular function	nucleotide binding	gi|460371005|ref|XP_004231337.1|PREDICTED: ATP-dependent DNA helicase Q-like 4A [Solanum lycopersicum]	567	52.373	8.67001e-05
PGSC0003DMT400061165	XLOC_003500	DNA helicase hus2	9.91674	4.78743	-1.05061	0.00585	0.0435829	GO:0005524	molecular function	ATP binding	gi|460371005|ref|XP_004231337.1|PREDICTED: ATP-dependent DNA helicase Q-like 4A [Solanum lycopersicum]	567	52.373	8.67001e-05
PGSC0003DMT400061165	XLOC_003500	DNA helicase hus2	9.91674	4.78743	-1.05061	0.00585	0.0435829	GO:0032508	biological process	DNA duplex unwinding	gi|460371005|ref|XP_004231337.1|PREDICTED: ATP-dependent DNA helicase Q-like 4A [Solanum lycopersicum]	567	52.373	8.67001e-05
PGSC0003DMT400061165	XLOC_003500	DNA helicase hus2	9.91674	4.78743	-1.05061	0.00585	0.0435829	GO:0008026	molecular function	ATP-dependent helicase activity	gi|460371005|ref|XP_004231337.1|PREDICTED: ATP-dependent DNA helicase Q-like 4A [Solanum lycopersicum]	567	52.373	8.67001e-05
PGSC0003DMT400061165	XLOC_003500	DNA helicase hus2	9.91674	4.78743	-1.05061	0.00585	0.0435829	GO:0006281	biological process	DNA repair	gi|460371005|ref|XP_004231337.1|PREDICTED: ATP-dependent DNA helicase Q-like 4A [Solanum lycopersicum]	567	52.373	8.67001e-05
PGSC0003DMT400061165	XLOC_003500	DNA helicase hus2	9.91674	4.78743	-1.05061	0.00585	0.0435829	GO:0003824	molecular function	catalytic activity	gi|460371005|ref|XP_004231337.1|PREDICTED: ATP-dependent DNA helicase Q-like 4A [Solanum lycopersicum]	567	52.373	8.67001e-05
PGSC0003DMT400061165	XLOC_003500	DNA helicase hus2	9.91674	4.78743	-1.05061	0.00585	0.0435829	GO:0005622	cellular component	intracellular	gi|460371005|ref|XP_004231337.1|PREDICTED: ATP-dependent DNA helicase Q-like 4A [Solanum lycopersicum]	567	52.373	8.67001e-05
PGSC0003DMT400061164	XLOC_003501	Armadillo repeat-containing protein	4.92977	27.2307	2.46564	5e-05	0.00104425	GO:0046872	molecular function	metal ion binding	gi|565365315|ref|XP_006349360.1|PREDICTED: E3 ubiquitin-protein ligase RNF170-like [Solanum tuberosum]	418	72.7886	7.79402e-13
PGSC0003DMT400061164	XLOC_003501	Armadillo repeat-containing protein	4.92977	27.2307	2.46564	5e-05	0.00104425	GO:0008270	molecular function	zinc ion binding	gi|565365315|ref|XP_006349360.1|PREDICTED: E3 ubiquitin-protein ligase RNF170-like [Solanum tuberosum]	418	72.7886	7.79402e-13
PGSC0003DMT400076589	XLOC_003535	Pinin/SDK/memA protein	82.3136	44.5041	-0.887193	0.00095	0.0117381	GO:0006355	biological process	regulation of transcription, DNA-templated	gi|703127524|ref|XP_010103852.1|putative WRKY transcription factor 9 [Morus notabilis]	798	51.6026	0.000523537
PGSC0003DMT400076589	XLOC_003535	Pinin/SDK/memA protein	82.3136	44.5041	-0.887193	0.00095	0.0117381	GO:0043565	molecular function	sequence-specific DNA binding	gi|703127524|ref|XP_010103852.1|putative WRKY transcription factor 9 [Morus notabilis]	798	51.6026	0.000523537
PGSC0003DMT400076589	XLOC_003535	Pinin/SDK/memA protein	82.3136	44.5041	-0.887193	0.00095	0.0117381	GO:0003700	molecular function	transcription factor activity, sequence-specific DNA binding	gi|703127524|ref|XP_010103852.1|putative WRKY transcription factor 9 [Morus notabilis]	798	51.6026	0.000523537
PGSC0003DMT400013094	XLOC_003624	PR1 protein	0	7.93732	Inf	5e-05	0.00104425	GO:0005576	cellular component	extracellular region	gi|565403290|ref|XP_006367095.1|PREDICTED: basic form of pathogenesis-related protein 1-like [Solanum tuberosum]	342	44.669	7.61676e-06
PGSC0003DMT400084751	XLOC_003658	Zinc finger protein	2.68027	30.7379	3.51957	5e-05	0.00104425	GO:0046872	molecular function	metal ion binding	gi|568215049|ref|NP_001275233.1|uncharacterized protein LOC102577828 [Solanum tuberosum]	494	58.151	2.56726e-07
PGSC0003DMT400066197	XLOC_003671	Basic helix-loop-helix protein BHLH15	0	1.16853	Inf	5e-05	0.00104425	GO:0046983	molecular function	protein dimerization activity	gi|565359438|ref|XP_006346516.1|PREDICTED: transcription factor bHLH113-like [Solanum tuberosum]	456	54.6842	2.76352e-06
PGSC0003DMT400066385	XLOC_003730	CXE carboxylesterase	13.6811	7.3624	-0.893934	0.00945	0.0501	GO:0016787	molecular function	hydrolase activity	gi|565359311|ref|XP_006346459.1|PREDICTED: probable carboxylesterase 12-like [Solanum tuberosum]	572	73.559	2.29345e-12
PGSC0003DMT400066385	XLOC_003730	CXE carboxylesterase	13.6811	7.3624	-0.893934	0.00945	0.0501	GO:0008152	biological process	metabolic process	gi|565359311|ref|XP_006346459.1|PREDICTED: probable carboxylesterase 12-like [Solanum tuberosum]	572	73.559	2.29345e-12
PGSC0003DMT400091080	XLOC_003735	Gibberellin receptor GID1	7.32066	2.7387	-1.41848	0.00675	0.0483066	GO:0016787	molecular function	hydrolase activity	gi|565359315|ref|XP_006346461.1|PREDICTED: 2-hydroxyisoflavanone dehydratase-like [Solanum tuberosum]	587	73.1738	3.19964e-12
PGSC0003DMT400091080	XLOC_003735	Gibberellin receptor GID1	7.32066	2.7387	-1.41848	0.00675	0.0483066	GO:0008152	biological process	metabolic process	gi|565359315|ref|XP_006346461.1|PREDICTED: 2-hydroxyisoflavanone dehydratase-like [Solanum tuberosum]	587	73.1738	3.19964e-12
PGSC0003DMT400064776	XLOC_003762	COR413-PM2	30.4344	101.743	1.74116	5e-05	0.00104425	GO:0009269	biological process	response to desiccation	gi|565399920|ref|XP_006365487.1|PREDICTED: cold-regulated 413 plasma membrane protein 2-like [Solanum tuberosum]	380	48.521	7.24107e-08
PGSC0003DMT400064776	XLOC_003762	COR413-PM2	30.4344	101.743	1.74116	5e-05	0.00104425	GO:0005773	cellular component	vacuole	gi|565399920|ref|XP_006365487.1|PREDICTED: cold-regulated 413 plasma membrane protein 2-like [Solanum tuberosum]	380	48.521	7.24107e-08
PGSC0003DMT400064776	XLOC_003762	COR413-PM2	30.4344	101.743	1.74116	5e-05	0.00104425	GO:0009651	biological process	response to salt stress	gi|565399920|ref|XP_006365487.1|PREDICTED: cold-regulated 413 plasma membrane protein 2-like [Solanum tuberosum]	380	48.521	7.24107e-08
PGSC0003DMT400064776	XLOC_003762	COR413-PM2	30.4344	101.743	1.74116	5e-05	0.00104425	GO:0009409	biological process	response to cold	gi|565399920|ref|XP_006365487.1|PREDICTED: cold-regulated 413 plasma membrane protein 2-like [Solanum tuberosum]	380	48.521	7.24107e-08
PGSC0003DMT400064776	XLOC_003762	COR413-PM2	30.4344	101.743	1.74116	5e-05	0.00104425	GO:0005774	cellular component	vacuolar membrane	gi|590704206|ref|XP_007047094.1|Cold-regulated 413-plasma membrane 2 isoform 1 [Theobroma cacao]	380	38.891	0.000857823
PGSC0003DMT400064806	XLOC_003775	Sorbitol transporter	32.1765	95.0801	1.56314	5e-05	0.00104425	GO:0022857	molecular function	transmembrane transporter activity	gi|663071113|ref|NP_001287655.1|polyol transporter 5-like [Solanum lycopersicum]	1026	85.1149	9.65985e-15
PGSC0003DMT400064806	XLOC_003775	Sorbitol transporter	32.1765	95.0801	1.56314	5e-05	0.00104425	GO:0022891	molecular function	substrate-specific transmembrane transporter activity	gi|663071113|ref|NP_001287655.1|polyol transporter 5-like [Solanum lycopersicum]	1026	85.1149	9.65985e-15
PGSC0003DMT400064806	XLOC_003775	Sorbitol transporter	32.1765	95.0801	1.56314	5e-05	0.00104425	GO:0016021	cellular component	integral component of membrane	gi|663071113|ref|NP_001287655.1|polyol transporter 5-like [Solanum lycopersicum]	1026	85.1149	9.65985e-15
PGSC0003DMT400064806	XLOC_003775	Sorbitol transporter	32.1765	95.0801	1.56314	5e-05	0.00104425	GO:0016020	cellular component	membrane	gi|663071113|ref|NP_001287655.1|polyol transporter 5-like [Solanum lycopersicum]	1026	85.1149	9.65985e-15
PGSC0003DMT400064806	XLOC_003775	Sorbitol transporter	32.1765	95.0801	1.56314	5e-05	0.00104425	GO:0055085	biological process	transmembrane transport	gi|663071113|ref|NP_001287655.1|polyol transporter 5-like [Solanum lycopersicum]	1026	85.1149	9.65985e-15
PGSC0003DMT400064806	XLOC_003775	Sorbitol transporter	32.1765	95.0801	1.56314	5e-05	0.00104425	GO:0006810	biological process	transport	gi|663071113|ref|NP_001287655.1|polyol transporter 5-like [Solanum lycopersicum]	1026	85.1149	9.65985e-15
PGSC0003DMT400064806	XLOC_003775	Sorbitol transporter	32.1765	95.0801	1.56314	5e-05	0.00104425	GO:0005215	molecular function	transporter activity	gi|663071113|ref|NP_001287655.1|polyol transporter 5-like [Solanum lycopersicum]	1026	85.1149	9.65985e-15
PGSC0003DMT400064806	XLOC_003775	Sorbitol transporter	32.1765	95.0801	1.56314	5e-05	0.00104425	GO:0008643	biological process	carbohydrate transport	gi|116833020|gb|ABK29439.1|sugar transport protein [Coffea canephora]	1026	68.1662	3.97706e-09
PGSC0003DMT400004181	XLOC_003823	Arginine decarboxylase	38.8665	126.444	1.7019	5e-05	0.00104425	GO:0008792	molecular function	arginine decarboxylase activity	gi|565387643|ref|XP_006359602.1|PREDICTED: arginine decarboxylase-like [Solanum tuberosum]	1394	109.383	5.59537e-22
PGSC0003DMT400004181	XLOC_003823	Arginine decarboxylase	38.8665	126.444	1.7019	5e-05	0.00104425	GO:0008295	biological process	spermidine biosynthetic process	gi|565387643|ref|XP_006359602.1|PREDICTED: arginine decarboxylase-like [Solanum tuberosum]	1394	109.383	5.59537e-22
PGSC0003DMT400004181	XLOC_003823	Arginine decarboxylase	38.8665	126.444	1.7019	5e-05	0.00104425	GO:0006527	biological process	arginine catabolic process	gi|565387643|ref|XP_006359602.1|PREDICTED: arginine decarboxylase-like [Solanum tuberosum]	1394	109.383	5.59537e-22
PGSC0003DMT400004181	XLOC_003823	Arginine decarboxylase	38.8665	126.444	1.7019	5e-05	0.00104425	GO:0003824	molecular function	catalytic activity	gi|565387643|ref|XP_006359602.1|PREDICTED: arginine decarboxylase-like [Solanum tuberosum]	1394	109.383	5.59537e-22
PGSC0003DMT400004181	XLOC_003823	Arginine decarboxylase	38.8665	126.444	1.7019	5e-05	0.00104425	GO:0016831	molecular function	carboxy-lyase activity	gi|565387643|ref|XP_006359602.1|PREDICTED: arginine decarboxylase-like [Solanum tuberosum]	1394	109.383	5.59537e-22
PGSC0003DMT400004181	XLOC_003823	Arginine decarboxylase	38.8665	126.444	1.7019	5e-05	0.00104425	GO:0016829	molecular function	lyase activity	gi|565387643|ref|XP_006359602.1|PREDICTED: arginine decarboxylase-like [Solanum tuberosum]	1394	109.383	5.59537e-22
PGSC0003DMT400004106	XLOC_003866	Phospholipase C	0.475218	5.8197	3.61428	0.0005	0.00711876	GO:0006629	biological process	lipid metabolic process	gi|565387783|ref|XP_006359667.1|PREDICTED: uncharacterized protein LOC102589273 [Solanum tuberosum]	605	64.6994	4.05615e-09
PGSC0003DMT400004106	XLOC_003866	Phospholipase C	0.475218	5.8197	3.61428	0.0005	0.00711876	GO:0008081	molecular function	phosphoric diester hydrolase activity	gi|565387783|ref|XP_006359667.1|PREDICTED: uncharacterized protein LOC102589273 [Solanum tuberosum]	605	64.6994	4.05615e-09
PGSC0003DMT400004106	XLOC_003866	Phospholipase C	0.475218	5.8197	3.61428	0.0005	0.00711876	GO:0009536	cellular component	plastid	gi|115480377|ref|NP_001063782.1|Os09g0535900 [Oryza sativa Japonica Group]	605	43.5134	0.000199758
PGSC0003DMT400015833	XLOC_003884	ATP binding protein	26.1544	13.6776	-0.93524	0.00345	0.0301448	GO:0005524	molecular function	ATP binding	gi|565387843|ref|XP_006359697.1|PREDICTED: proline-rich receptor-like protein kinase PERK12-like [Solanum tuberosum]	1297	130.568	3.23376e-29
PGSC0003DMT400015833	XLOC_003884	ATP binding protein	26.1544	13.6776	-0.93524	0.00345	0.0301448	GO:0004672	molecular function	protein kinase activity	gi|565387843|ref|XP_006359697.1|PREDICTED: proline-rich receptor-like protein kinase PERK12-like [Solanum tuberosum]	1297	130.568	3.23376e-29
PGSC0003DMT400015833	XLOC_003884	ATP binding protein	26.1544	13.6776	-0.93524	0.00345	0.0301448	GO:0006950	biological process	response to stress	gi|565387843|ref|XP_006359697.1|PREDICTED: proline-rich receptor-like protein kinase PERK12-like [Solanum tuberosum]	1297	130.568	3.23376e-29
PGSC0003DMT400015833	XLOC_003884	ATP binding protein	26.1544	13.6776	-0.93524	0.00345	0.0301448	GO:0006468	biological process	protein phosphorylation	gi|565387843|ref|XP_006359697.1|PREDICTED: proline-rich receptor-like protein kinase PERK12-like [Solanum tuberosum]	1297	130.568	3.23376e-29
PGSC0003DMT400048017	XLOC_003897	Axi 1 protein	2.5833	0.812408	-1.66894	0.0048	0.0378402	GO:0016740	molecular function	transferase activity	gi|590683669|ref|XP_007041650.1|O-fucosyltransferase family protein [Theobroma cacao]	1026	76.2554	7.25021e-14
PGSC0003DMT400048017	XLOC_003897	Axi 1 protein	2.5833	0.812408	-1.66894	0.0048	0.0378402	GO:0008152	biological process	metabolic process	gi|590683669|ref|XP_007041650.1|O-fucosyltransferase family protein [Theobroma cacao]	1026	76.2554	7.25021e-14
PGSC0003DMT400048017	XLOC_003897	Axi 1 protein	2.5833	0.812408	-1.66894	0.0048	0.0378402	GO:0016757	molecular function	transferase activity, transferring glycosyl groups	gi|590683669|ref|XP_007041650.1|O-fucosyltransferase family protein [Theobroma cacao]	1026	76.2554	7.25021e-14
PGSC0003DMT400047982	XLOC_003914	Protein kinase	18.4983	34.2855	0.890205	0.00125	0.0143902	GO:0005524	molecular function	ATP binding	gi|565397884|ref|XP_006364514.1|PREDICTED: serine/threonine-protein kinase CTR1-like [Solanum tuberosum]	1064	111.694	1.31404e-23
PGSC0003DMT400047982	XLOC_003914	Protein kinase	18.4983	34.2855	0.890205	0.00125	0.0143902	GO:0004672	molecular function	protein kinase activity	gi|565397884|ref|XP_006364514.1|PREDICTED: serine/threonine-protein kinase CTR1-like [Solanum tuberosum]	1064	111.694	1.31404e-23
PGSC0003DMT400047982	XLOC_003914	Protein kinase	18.4983	34.2855	0.890205	0.00125	0.0143902	GO:0016597	molecular function	amino acid binding	gi|565397884|ref|XP_006364514.1|PREDICTED: serine/threonine-protein kinase CTR1-like [Solanum tuberosum]	1064	111.694	1.31404e-23
PGSC0003DMT400047982	XLOC_003914	Protein kinase	18.4983	34.2855	0.890205	0.00125	0.0143902	GO:0008152	biological process	metabolic process	gi|565397884|ref|XP_006364514.1|PREDICTED: serine/threonine-protein kinase CTR1-like [Solanum tuberosum]	1064	111.694	1.31404e-23
PGSC0003DMT400047982	XLOC_003914	Protein kinase	18.4983	34.2855	0.890205	0.00125	0.0143902	GO:0006468	biological process	protein phosphorylation	gi|565397884|ref|XP_006364514.1|PREDICTED: serine/threonine-protein kinase CTR1-like [Solanum tuberosum]	1064	111.694	1.31404e-23
PGSC0003DMT400047982	XLOC_003914	Protein kinase	18.4983	34.2855	0.890205	0.00125	0.0143902	GO:0016740	molecular function	transferase activity	gi|255560441|ref|XP_002521235.1|protein kinase, putative [Ricinus communis]	1064	74.7146	7.9052e-22
PGSC0003DMT400047982	XLOC_003914	Protein kinase	18.4983	34.2855	0.890205	0.00125	0.0143902	GO:0016310	biological process	phosphorylation	gi|255560441|ref|XP_002521235.1|protein kinase, putative [Ricinus communis]	1064	74.7146	7.9052e-22
PGSC0003DMT400047982	XLOC_003914	Protein kinase	18.4983	34.2855	0.890205	0.00125	0.0143902	GO:0018108	biological process	peptidyl-tyrosine phosphorylation	gi|255560441|ref|XP_002521235.1|protein kinase, putative [Ricinus communis]	1064	74.7146	7.9052e-22
PGSC0003DMT400047982	XLOC_003914	Protein kinase	18.4983	34.2855	0.890205	0.00125	0.0143902	GO:0004715	molecular function	non-membrane spanning protein tyrosine kinase activity	gi|255560441|ref|XP_002521235.1|protein kinase, putative [Ricinus communis]	1064	74.7146	7.9052e-22
PGSC0003DMT400047982	XLOC_003914	Protein kinase	18.4983	34.2855	0.890205	0.00125	0.0143902	GO:0016301	molecular function	kinase activity	gi|255560441|ref|XP_002521235.1|protein kinase, putative [Ricinus communis]	1064	74.7146	7.9052e-22
PGSC0003DMT400051425	XLOC_003958	Myosin heavy chain, clone	44.8448	27.1452	-0.724245	0.00935	0.0501	GO:0007010	biological process	cytoskeleton organization	gi|460365699|ref|XP_004228735.1|PREDICTED: microtubule-associated protein 70-2-like [Solanum lycopersicum]	1178	93.5893	3.13816e-17
PGSC0003DMT400051425	XLOC_003958	Myosin heavy chain, clone	44.8448	27.1452	-0.724245	0.00935	0.0501	GO:0008017	molecular function	microtubule binding	gi|460365699|ref|XP_004228735.1|PREDICTED: microtubule-associated protein 70-2-like [Solanum lycopersicum]	1178	93.5893	3.13816e-17
PGSC0003DMT400081977	XLOC_003991	Conserved gene of unknown function	42.9266	78.7013	0.874517	0.00135	0.0152422	GO:0009941	cellular component	chloroplast envelope	gi|565375281|ref|XP_006354161.1|PREDICTED: uncharacterized protein LOC102578801 [Solanum tuberosum]	464	62.7734	3.36767e-09
PGSC0003DMT400081977	XLOC_003991	Conserved gene of unknown function	42.9266	78.7013	0.874517	0.00135	0.0152422	GO:0008150	biological process	biological_process	gi|565375281|ref|XP_006354161.1|PREDICTED: uncharacterized protein LOC102578801 [Solanum tuberosum]	464	62.7734	3.36767e-09
PGSC0003DMT400054981	XLOC_004030	Co-chaperone protein HscB, mitochondrial	6.61404	2.62651	-1.33238	0.00325	0.0289553	GO:0051259	biological process	protein oligomerization	gi|460365568|ref|XP_004228673.1|PREDICTED: iron-sulfur cluster co-chaperone protein HscB, mitochondrial [Solanum lycopersicum]	499	73.1738	1.26484e-12
PGSC0003DMT400054981	XLOC_004030	Co-chaperone protein HscB, mitochondrial	6.61404	2.62651	-1.33238	0.00325	0.0289553	GO:0006457	biological process	protein folding	gi|460365568|ref|XP_004228673.1|PREDICTED: iron-sulfur cluster co-chaperone protein HscB, mitochondrial [Solanum lycopersicum]	499	73.1738	1.26484e-12
PGSC0003DMT400054981	XLOC_004030	Co-chaperone protein HscB, mitochondrial	6.61404	2.62651	-1.33238	0.00325	0.0289553	GO:0051087	molecular function	chaperone binding	gi|460365568|ref|XP_004228673.1|PREDICTED: iron-sulfur cluster co-chaperone protein HscB, mitochondrial [Solanum lycopersicum]	499	73.1738	1.26484e-12
PGSC0003DMT400042221	XLOC_004057	HVA22 i	2.86014	9.97223	1.80183	5e-05	0.00104425	GO:0016020	cellular component	membrane	gi|565363529|ref|XP_006348489.1|PREDICTED: HVA22-like protein i-like [Solanum tuberosum]	418	47.3654	0.000720366
PGSC0003DMT400022600	XLOC_004624	R2R3 transcription factor MYB108 1	1.09256	5.47469	2.32507	0.0007	0.00928731	GO:0003677	molecular function	DNA binding	gi|565341653|ref|XP_006337993.1|PREDICTED: myb-related protein 305-like [Solanum tuberosum]	564	57.3806	9.73632e-07
PGSC0003DMT400081478	XLOC_004798	Stress-associated protein 3	25.7941	60.4959	1.2298	5e-05	0.00104425	GO:0046872	molecular function	metal ion binding	gi|565391000|ref|XP_006361216.1|PREDICTED: zinc finger A20 and AN1 domain-containing stress-associated protein 8-like isoform X2 [Solanum tuberosum]	318	36.1946	1.49493e-11
PGSC0003DMT400081478	XLOC_004798	Stress-associated protein 3	25.7941	60.4959	1.2298	5e-05	0.00104425	GO:0008270	molecular function	zinc ion binding	gi|565391000|ref|XP_006361216.1|PREDICTED: zinc finger A20 and AN1 domain-containing stress-associated protein 8-like isoform X2 [Solanum tuberosum]	318	36.1946	1.49493e-11
PGSC0003DMT400081478	XLOC_004798	Stress-associated protein 3	25.7941	60.4959	1.2298	5e-05	0.00104425	GO:0003677	molecular function	DNA binding	gi|565391000|ref|XP_006361216.1|PREDICTED: zinc finger A20 and AN1 domain-containing stress-associated protein 8-like isoform X2 [Solanum tuberosum]	318	36.1946	1.49493e-11
PGSC0003DMT400062438	XLOC_004842	Transmembrane emp24 domain-containing protein 10	25.8276	44.3042	0.778529	0.00635	0.0461543	GO:0016021	cellular component	integral component of membrane	gi|565364072|ref|XP_006348751.1|PREDICTED: transmembrane emp24 domain-containing protein p24delta9-like [Solanum tuberosum]	409	53.1434	5.36784e-06
PGSC0003DMT400062438	XLOC_004842	Transmembrane emp24 domain-containing protein 10	25.8276	44.3042	0.778529	0.00635	0.0461543	GO:0016020	cellular component	membrane	gi|565364072|ref|XP_006348751.1|PREDICTED: transmembrane emp24 domain-containing protein p24delta9-like [Solanum tuberosum]	409	53.1434	5.36784e-06
PGSC0003DMT400062438	XLOC_004842	Transmembrane emp24 domain-containing protein 10	25.8276	44.3042	0.778529	0.00635	0.0461543	GO:0006810	biological process	transport	gi|565364072|ref|XP_006348751.1|PREDICTED: transmembrane emp24 domain-containing protein p24delta9-like [Solanum tuberosum]	409	53.1434	5.36784e-06
PGSC0003DMT400076882	XLOC_004865	DNA topoisomerase 6 subunit B	26.2632	9.58145	-1.45473	0.0002	0.00335589	GO:0006265	biological process	DNA topological change	gi|297835044|ref|XP_002885404.1|hypothetical protein ARALYDRAFT_318827 [Arabidopsis lyrata subsp. lyrata]	570	48.521	2.02224e-08
PGSC0003DMT400076882	XLOC_004865	DNA topoisomerase 6 subunit B	26.2632	9.58145	-1.45473	0.0002	0.00335589	GO:0005634	cellular component	nucleus	gi|297835044|ref|XP_002885404.1|hypothetical protein ARALYDRAFT_318827 [Arabidopsis lyrata subsp. lyrata]	570	48.521	2.02224e-08
PGSC0003DMT400076882	XLOC_004865	DNA topoisomerase 6 subunit B	26.2632	9.58145	-1.45473	0.0002	0.00335589	GO:0003677	molecular function	DNA binding	gi|297835044|ref|XP_002885404.1|hypothetical protein ARALYDRAFT_318827 [Arabidopsis lyrata subsp. lyrata]	570	48.521	2.02224e-08
PGSC0003DMT400076882	XLOC_004865	DNA topoisomerase 6 subunit B	26.2632	9.58145	-1.45473	0.0002	0.00335589	GO:0009330	cellular component	DNA topoisomerase complex (ATP-hydrolyzing)	gi|297835044|ref|XP_002885404.1|hypothetical protein ARALYDRAFT_318827 [Arabidopsis lyrata subsp. lyrata]	570	48.521	2.02224e-08
PGSC0003DMT400076882	XLOC_004865	DNA topoisomerase 6 subunit B	26.2632	9.58145	-1.45473	0.0002	0.00335589	GO:0048449	biological process	floral organ formation	gi|297835044|ref|XP_002885404.1|hypothetical protein ARALYDRAFT_318827 [Arabidopsis lyrata subsp. lyrata]	570	48.521	2.02224e-08
PGSC0003DMT400076882	XLOC_004865	DNA topoisomerase 6 subunit B	26.2632	9.58145	-1.45473	0.0002	0.00335589	GO:0005524	molecular function	ATP binding	gi|297835044|ref|XP_002885404.1|hypothetical protein ARALYDRAFT_318827 [Arabidopsis lyrata subsp. lyrata]	570	48.521	2.02224e-08
PGSC0003DMT400076882	XLOC_004865	DNA topoisomerase 6 subunit B	26.2632	9.58145	-1.45473	0.0002	0.00335589	GO:0042802	molecular function	identical protein binding	gi|297835044|ref|XP_002885404.1|hypothetical protein ARALYDRAFT_318827 [Arabidopsis lyrata subsp. lyrata]	570	48.521	2.02224e-08
PGSC0003DMT400076882	XLOC_004865	DNA topoisomerase 6 subunit B	26.2632	9.58145	-1.45473	0.0002	0.00335589	GO:0006355	biological process	regulation of transcription, DNA-templated	gi|297835044|ref|XP_002885404.1|hypothetical protein ARALYDRAFT_318827 [Arabidopsis lyrata subsp. lyrata]	570	48.521	2.02224e-08
PGSC0003DMT400076882	XLOC_004865	DNA topoisomerase 6 subunit B	26.2632	9.58145	-1.45473	0.0002	0.00335589	GO:0010026	biological process	trichome differentiation	gi|297835044|ref|XP_002885404.1|hypothetical protein ARALYDRAFT_318827 [Arabidopsis lyrata subsp. lyrata]	570	48.521	2.02224e-08
PGSC0003DMT400076882	XLOC_004865	DNA topoisomerase 6 subunit B	26.2632	9.58145	-1.45473	0.0002	0.00335589	GO:0007155	biological process	cell adhesion	gi|297835044|ref|XP_002885404.1|hypothetical protein ARALYDRAFT_318827 [Arabidopsis lyrata subsp. lyrata]	570	48.521	2.02224e-08
PGSC0003DMT400076882	XLOC_004865	DNA topoisomerase 6 subunit B	26.2632	9.58145	-1.45473	0.0002	0.00335589	GO:0007389	biological process	pattern specification process	gi|297835044|ref|XP_002885404.1|hypothetical protein ARALYDRAFT_318827 [Arabidopsis lyrata subsp. lyrata]	570	48.521	2.02224e-08
PGSC0003DMT400076882	XLOC_004865	DNA topoisomerase 6 subunit B	26.2632	9.58145	-1.45473	0.0002	0.00335589	GO:0000278	biological process	mitotic cell cycle	gi|297835044|ref|XP_002885404.1|hypothetical protein ARALYDRAFT_318827 [Arabidopsis lyrata subsp. lyrata]	570	48.521	2.02224e-08
PGSC0003DMT400076882	XLOC_004865	DNA topoisomerase 6 subunit B	26.2632	9.58145	-1.45473	0.0002	0.00335589	GO:0042023	biological process	DNA endoreduplication	gi|297835044|ref|XP_002885404.1|hypothetical protein ARALYDRAFT_318827 [Arabidopsis lyrata subsp. lyrata]	570	48.521	2.02224e-08
PGSC0003DMT400076882	XLOC_004865	DNA topoisomerase 6 subunit B	26.2632	9.58145	-1.45473	0.0002	0.00335589	GO:0003002	biological process	regionalization	gi|297835044|ref|XP_002885404.1|hypothetical protein ARALYDRAFT_318827 [Arabidopsis lyrata subsp. lyrata]	570	48.521	2.02224e-08
PGSC0003DMT400076882	XLOC_004865	DNA topoisomerase 6 subunit B	26.2632	9.58145	-1.45473	0.0002	0.00335589	GO:0000166	molecular function	nucleotide binding	gi|297835044|ref|XP_002885404.1|hypothetical protein ARALYDRAFT_318827 [Arabidopsis lyrata subsp. lyrata]	570	48.521	2.02224e-08
PGSC0003DMT400076882	XLOC_004865	DNA topoisomerase 6 subunit B	26.2632	9.58145	-1.45473	0.0002	0.00335589	GO:0006396	biological process	RNA processing	gi|297835044|ref|XP_002885404.1|hypothetical protein ARALYDRAFT_318827 [Arabidopsis lyrata subsp. lyrata]	570	48.521	2.02224e-08
PGSC0003DMT400076882	XLOC_004865	DNA topoisomerase 6 subunit B	26.2632	9.58145	-1.45473	0.0002	0.00335589	GO:0045010	biological process	actin nucleation	gi|297835044|ref|XP_002885404.1|hypothetical protein ARALYDRAFT_318827 [Arabidopsis lyrata subsp. lyrata]	570	48.521	2.02224e-08
PGSC0003DMT400076882	XLOC_004865	DNA topoisomerase 6 subunit B	26.2632	9.58145	-1.45473	0.0002	0.00335589	GO:0009741	biological process	response to brassinosteroid	gi|297835044|ref|XP_002885404.1|hypothetical protein ARALYDRAFT_318827 [Arabidopsis lyrata subsp. lyrata]	570	48.521	2.02224e-08
PGSC0003DMT400076882	XLOC_004865	DNA topoisomerase 6 subunit B	26.2632	9.58145	-1.45473	0.0002	0.00335589	GO:0016853	molecular function	isomerase activity	gi|297835044|ref|XP_002885404.1|hypothetical protein ARALYDRAFT_318827 [Arabidopsis lyrata subsp. lyrata]	570	48.521	2.02224e-08
PGSC0003DMT400076882	XLOC_004865	DNA topoisomerase 6 subunit B	26.2632	9.58145	-1.45473	0.0002	0.00335589	GO:0033043	biological process	regulation of organelle organization	gi|297835044|ref|XP_002885404.1|hypothetical protein ARALYDRAFT_318827 [Arabidopsis lyrata subsp. lyrata]	570	48.521	2.02224e-08
PGSC0003DMT400076882	XLOC_004865	DNA topoisomerase 6 subunit B	26.2632	9.58145	-1.45473	0.0002	0.00335589	GO:0003918	molecular function	DNA topoisomerase type II (ATP-hydrolyzing) activity	gi|297835044|ref|XP_002885404.1|hypothetical protein ARALYDRAFT_318827 [Arabidopsis lyrata subsp. lyrata]	570	48.521	2.02224e-08
PGSC0003DMT400076882	XLOC_004865	DNA topoisomerase 6 subunit B	26.2632	9.58145	-1.45473	0.0002	0.00335589	GO:0045893	biological process	positive regulation of transcription, DNA-templated	gi|297835044|ref|XP_002885404.1|hypothetical protein ARALYDRAFT_318827 [Arabidopsis lyrata subsp. lyrata]	570	48.521	2.02224e-08
PGSC0003DMT400076882	XLOC_004865	DNA topoisomerase 6 subunit B	26.2632	9.58145	-1.45473	0.0002	0.00335589	GO:0003916	molecular function	DNA topoisomerase activity	gi|297835044|ref|XP_002885404.1|hypothetical protein ARALYDRAFT_318827 [Arabidopsis lyrata subsp. lyrata]	570	48.521	2.02224e-08
PGSC0003DMT400076882	XLOC_004865	DNA topoisomerase 6 subunit B	26.2632	9.58145	-1.45473	0.0002	0.00335589	GO:0010090	biological process	trichome morphogenesis	gi|297835044|ref|XP_002885404.1|hypothetical protein ARALYDRAFT_318827 [Arabidopsis lyrata subsp. lyrata]	570	48.521	2.02224e-08
PGSC0003DMT400076882	XLOC_004865	DNA topoisomerase 6 subunit B	26.2632	9.58145	-1.45473	0.0002	0.00335589	GO:0043687	biological process	post-translational protein modification	gi|297835044|ref|XP_002885404.1|hypothetical protein ARALYDRAFT_318827 [Arabidopsis lyrata subsp. lyrata]	570	48.521	2.02224e-08
PGSC0003DMT400076882	XLOC_004865	DNA topoisomerase 6 subunit B	26.2632	9.58145	-1.45473	0.0002	0.00335589	GO:0003676	molecular function	nucleic acid binding	gi|460364918|ref|XP_004228355.1|PREDICTED: DNA topoisomerase 6 subunit B isoform X1 [Solanum lycopersicum]	570	62.3882	3.78582e-08
PGSC0003DMT400076879	XLOC_004869	CCHC-type integrase	2.1582	6.00538	1.47643	0.0034	0.0298287	GO:0016301	molecular function	kinase activity	gi|590583314|ref|XP_007014867.1|CCHC-type integrase, putative [Theobroma cacao]	812	42.3578	0.000728741
PGSC0003DMT400076879	XLOC_004869	CCHC-type integrase	2.1582	6.00538	1.47643	0.0034	0.0298287	GO:0005524	molecular function	ATP binding	gi|590583314|ref|XP_007014867.1|CCHC-type integrase, putative [Theobroma cacao]	812	42.3578	0.000728741
PGSC0003DMT400076879	XLOC_004869	CCHC-type integrase	2.1582	6.00538	1.47643	0.0034	0.0298287	GO:0004672	molecular function	protein kinase activity	gi|590583314|ref|XP_007014867.1|CCHC-type integrase, putative [Theobroma cacao]	812	42.3578	0.000728741
PGSC0003DMT400076879	XLOC_004869	CCHC-type integrase	2.1582	6.00538	1.47643	0.0034	0.0298287	GO:0016310	biological process	phosphorylation	gi|590583314|ref|XP_007014867.1|CCHC-type integrase, putative [Theobroma cacao]	812	42.3578	0.000728741
PGSC0003DMT400076879	XLOC_004869	CCHC-type integrase	2.1582	6.00538	1.47643	0.0034	0.0298287	GO:0016740	molecular function	transferase activity	gi|590583314|ref|XP_007014867.1|CCHC-type integrase, putative [Theobroma cacao]	812	42.3578	0.000728741
PGSC0003DMT400076879	XLOC_004869	CCHC-type integrase	2.1582	6.00538	1.47643	0.0034	0.0298287	GO:0000166	molecular function	nucleotide binding	gi|590583314|ref|XP_007014867.1|CCHC-type integrase, putative [Theobroma cacao]	812	42.3578	0.000728741
PGSC0003DMT400076879	XLOC_004869	CCHC-type integrase	2.1582	6.00538	1.47643	0.0034	0.0298287	GO:0006468	biological process	protein phosphorylation	gi|590583314|ref|XP_007014867.1|CCHC-type integrase, putative [Theobroma cacao]	812	42.3578	0.000728741
PGSC0003DMT400076879	XLOC_004869	CCHC-type integrase	2.1582	6.00538	1.47643	0.0034	0.0298287	GO:0004674	molecular function	protein serine/threonine kinase activity	gi|590583314|ref|XP_007014867.1|CCHC-type integrase, putative [Theobroma cacao]	812	42.3578	0.000728741
PGSC0003DMT400029456	XLOC_004904	Ring finger protein	14.4514	32.3533	1.16271	5e-05	0.00104425	GO:0046872	molecular function	metal ion binding	gi|565351775|ref|XP_006342827.1|PREDICTED: RING-H2 finger protein ATL2-like [Solanum tuberosum]	570	68.9366	2.19001e-12
PGSC0003DMT400029456	XLOC_004904	Ring finger protein	14.4514	32.3533	1.16271	5e-05	0.00104425	GO:0008270	molecular function	zinc ion binding	gi|565351775|ref|XP_006342827.1|PREDICTED: RING-H2 finger protein ATL2-like [Solanum tuberosum]	570	68.9366	2.19001e-12
PGSC0003DMT400058335	XLOC_004945	Zinc finger family protein	0.973963	8.75996	3.16899	0.002	0.0203608	GO:0046872	molecular function	metal ion binding	gi|460390911|ref|XP_004241068.1|PREDICTED: RING finger and CHY zinc finger domain-containing protein 1-like [Solanum lycopersicum]	496	66.6254	2.54004e-10
PGSC0003DMT400058335	XLOC_004945	Zinc finger family protein	0.973963	8.75996	3.16899	0.002	0.0203608	GO:0008270	molecular function	zinc ion binding	gi|460390911|ref|XP_004241068.1|PREDICTED: RING finger and CHY zinc finger domain-containing protein 1-like [Solanum lycopersicum]	496	66.6254	2.54004e-10
PGSC0003DMT400058335	XLOC_004945	Zinc finger family protein	0.973963	8.75996	3.16899	0.002	0.0203608	GO:0016567	biological process	protein ubiquitination	gi|460390911|ref|XP_004241068.1|PREDICTED: RING finger and CHY zinc finger domain-containing protein 1-like [Solanum lycopersicum]	496	66.6254	2.54004e-10
PGSC0003DMT400017587	XLOC_005100	Geranylgeranyl hydrogenase	22.497	13.4186	-0.7455	0.00945	0.0501	GO:0055114	biological process	oxidation-reduction process	gi|460367663|ref|XP_004229690.1|PREDICTED: geranylgeranyl diphosphate reductase, chloroplastic-like [Solanum lycopersicum]	426	53.9138	8.67973e-06
PGSC0003DMT400017587	XLOC_005100	Geranylgeranyl hydrogenase	22.497	13.4186	-0.7455	0.00945	0.0501	GO:0051188	biological process	cofactor biosynthetic process	gi|460367663|ref|XP_004229690.1|PREDICTED: geranylgeranyl diphosphate reductase, chloroplastic-like [Solanum lycopersicum]	426	53.9138	8.67973e-06
PGSC0003DMT400017587	XLOC_005100	Geranylgeranyl hydrogenase	22.497	13.4186	-0.7455	0.00945	0.0501	GO:0045550	molecular function	geranylgeranyl reductase activity	gi|460367663|ref|XP_004229690.1|PREDICTED: geranylgeranyl diphosphate reductase, chloroplastic-like [Solanum lycopersicum]	426	53.9138	8.67973e-06
PGSC0003DMT400017587	XLOC_005100	Geranylgeranyl hydrogenase	22.497	13.4186	-0.7455	0.00945	0.0501	GO:0015995	biological process	chlorophyll biosynthetic process	gi|460367663|ref|XP_004229690.1|PREDICTED: geranylgeranyl diphosphate reductase, chloroplastic-like [Solanum lycopersicum]	426	53.9138	8.67973e-06
PGSC0003DMT400017587	XLOC_005100	Geranylgeranyl hydrogenase	22.497	13.4186	-0.7455	0.00945	0.0501	GO:0016628	molecular function	oxidoreductase activity, acting on the CH-CH group of donors, NAD or NADP as acceptor	gi|460367663|ref|XP_004229690.1|PREDICTED: geranylgeranyl diphosphate reductase, chloroplastic-like [Solanum lycopersicum]	426	53.9138	8.67973e-06
PGSC0003DMT400017587	XLOC_005100	Geranylgeranyl hydrogenase	22.497	13.4186	-0.7455	0.00945	0.0501	GO:0015979	biological process	photosynthesis	gi|460367663|ref|XP_004229690.1|PREDICTED: geranylgeranyl diphosphate reductase, chloroplastic-like [Solanum lycopersicum]	426	53.9138	8.67973e-06
PGSC0003DMT400017589	XLOC_005103	IQ-domain 11	24.5453	11.3883	-1.1079	0.0024	0.0233028	GO:0042546	biological process	cell wall biogenesis	gi|565357310|ref|XP_006345487.1|PREDICTED: protein IQ-DOMAIN 14-like [Solanum tuberosum]	809	93.9745	1.64962e-18
PGSC0003DMT400017589	XLOC_005103	IQ-domain 11	24.5453	11.3883	-1.1079	0.0024	0.0233028	GO:0008150	biological process	biological_process	gi|565357310|ref|XP_006345487.1|PREDICTED: protein IQ-DOMAIN 14-like [Solanum tuberosum]	809	93.9745	1.64962e-18
PGSC0003DMT400017589	XLOC_005103	IQ-domain 11	24.5453	11.3883	-1.1079	0.0024	0.0233028	GO:0000271	biological process	polysaccharide biosynthetic process	gi|565357310|ref|XP_006345487.1|PREDICTED: protein IQ-DOMAIN 14-like [Solanum tuberosum]	809	93.9745	1.64962e-18
PGSC0003DMT400017589	XLOC_005103	IQ-domain 11	24.5453	11.3883	-1.1079	0.0024	0.0233028	GO:0005886	cellular component	plasma membrane	gi|565357310|ref|XP_006345487.1|PREDICTED: protein IQ-DOMAIN 14-like [Solanum tuberosum]	809	93.9745	1.64962e-18
PGSC0003DMT400017593	XLOC_005106	Aldehyde oxidase	18.8294	9.29579	-1.01834	0.0032	0.0286613	GO:0005506	molecular function	iron ion binding	gi|723659613|ref|XP_010323883.1|PREDICTED: aldehyde oxidase isoform X2 [Solanum lycopersicum]	619	67.781	1.03309e-09
PGSC0003DMT400017593	XLOC_005106	Aldehyde oxidase	18.8294	9.29579	-1.01834	0.0032	0.0286613	GO:0009851	biological process	auxin biosynthetic process	gi|723659613|ref|XP_010323883.1|PREDICTED: aldehyde oxidase isoform X2 [Solanum lycopersicum]	619	67.781	1.03309e-09
PGSC0003DMT400017593	XLOC_005106	Aldehyde oxidase	18.8294	9.29579	-1.01834	0.0032	0.0286613	GO:0009055	molecular function	electron carrier activity	gi|723659613|ref|XP_010323883.1|PREDICTED: aldehyde oxidase isoform X2 [Solanum lycopersicum]	619	67.781	1.03309e-09
PGSC0003DMT400017593	XLOC_005106	Aldehyde oxidase	18.8294	9.29579	-1.01834	0.0032	0.0286613	GO:0050660	molecular function	flavin adenine dinucleotide binding	gi|723659613|ref|XP_010323883.1|PREDICTED: aldehyde oxidase isoform X2 [Solanum lycopersicum]	619	67.781	1.03309e-09
PGSC0003DMT400017593	XLOC_005106	Aldehyde oxidase	18.8294	9.29579	-1.01834	0.0032	0.0286613	GO:0004031	molecular function	aldehyde oxidase activity	gi|723659613|ref|XP_010323883.1|PREDICTED: aldehyde oxidase isoform X2 [Solanum lycopersicum]	619	67.781	1.03309e-09
PGSC0003DMT400017593	XLOC_005106	Aldehyde oxidase	18.8294	9.29579	-1.01834	0.0032	0.0286613	GO:0055114	biological process	oxidation-reduction process	gi|723659613|ref|XP_010323883.1|PREDICTED: aldehyde oxidase isoform X2 [Solanum lycopersicum]	619	67.781	1.03309e-09
PGSC0003DMT400017593	XLOC_005106	Aldehyde oxidase	18.8294	9.29579	-1.01834	0.0032	0.0286613	GO:0051537	molecular function	2 iron, 2 sulfur cluster binding	gi|723659613|ref|XP_010323883.1|PREDICTED: aldehyde oxidase isoform X2 [Solanum lycopersicum]	619	67.781	1.03309e-09
PGSC0003DMT400017593	XLOC_005106	Aldehyde oxidase	18.8294	9.29579	-1.01834	0.0032	0.0286613	GO:0016491	molecular function	oxidoreductase activity	gi|723659613|ref|XP_010323883.1|PREDICTED: aldehyde oxidase isoform X2 [Solanum lycopersicum]	619	67.781	1.03309e-09
PGSC0003DMT400017593	XLOC_005106	Aldehyde oxidase	18.8294	9.29579	-1.01834	0.0032	0.0286613	GO:0051536	molecular function	iron-sulfur cluster binding	gi|723659613|ref|XP_010323883.1|PREDICTED: aldehyde oxidase isoform X2 [Solanum lycopersicum]	619	67.781	1.03309e-09
PGSC0003DMT400017593	XLOC_005106	Aldehyde oxidase	18.8294	9.29579	-1.01834	0.0032	0.0286613	GO:0003824	molecular function	catalytic activity	gi|723659613|ref|XP_010323883.1|PREDICTED: aldehyde oxidase isoform X2 [Solanum lycopersicum]	619	67.781	1.03309e-09
PGSC0003DMT400017593	XLOC_005106	Aldehyde oxidase	18.8294	9.29579	-1.01834	0.0032	0.0286613	GO:0016614	molecular function	oxidoreductase activity, acting on CH-OH group of donors	gi|723659613|ref|XP_010323883.1|PREDICTED: aldehyde oxidase isoform X2 [Solanum lycopersicum]	619	67.781	1.03309e-09
PGSC0003DMT400017593	XLOC_005106	Aldehyde oxidase	18.8294	9.29579	-1.01834	0.0032	0.0286613	GO:0046872	molecular function	metal ion binding	gi|723659613|ref|XP_010323883.1|PREDICTED: aldehyde oxidase isoform X2 [Solanum lycopersicum]	619	67.781	1.03309e-09
PGSC0003DMT400017593	XLOC_005106	Aldehyde oxidase	18.8294	9.29579	-1.01834	0.0032	0.0286613	GO:0008762	molecular function	UDP-N-acetylmuramate dehydrogenase activity	gi|926459517|ref|NP_001234449.2|aldehyde oxidase [Solanum lycopersicum]	619	59.3066	5.73454e-07
PGSC0003DMT400017671	XLOC_005139	Conserved gene of unknown function	22.5056	11.6871	-0.945367	0.0015	0.0164838	GO:0009740	biological process	gibberellic acid mediated signaling pathway	gi|565357177|ref|XP_006345424.1|PREDICTED: uncharacterized protein LOC102582371 [Solanum tuberosum]	686	75.8702	1.19932e-12
PGSC0003DMT400017671	XLOC_005139	Conserved gene of unknown function	22.5056	11.6871	-0.945367	0.0015	0.0164838	GO:0005618	cellular component	cell wall	gi|565357177|ref|XP_006345424.1|PREDICTED: uncharacterized protein LOC102582371 [Solanum tuberosum]	686	75.8702	1.19932e-12
PGSC0003DMT400017671	XLOC_005139	Conserved gene of unknown function	22.5056	11.6871	-0.945367	0.0015	0.0164838	GO:0015995	biological process	chlorophyll biosynthetic process	gi|565357177|ref|XP_006345424.1|PREDICTED: uncharacterized protein LOC102582371 [Solanum tuberosum]	686	75.8702	1.19932e-12
PGSC0003DMT400017671	XLOC_005139	Conserved gene of unknown function	22.5056	11.6871	-0.945367	0.0015	0.0164838	GO:0010162	biological process	seed dormancy process	gi|565357177|ref|XP_006345424.1|PREDICTED: uncharacterized protein LOC102582371 [Solanum tuberosum]	686	75.8702	1.19932e-12
PGSC0003DMT400017671	XLOC_005139	Conserved gene of unknown function	22.5056	11.6871	-0.945367	0.0015	0.0164838	GO:0005886	cellular component	plasma membrane	gi|565357177|ref|XP_006345424.1|PREDICTED: uncharacterized protein LOC102582371 [Solanum tuberosum]	686	75.8702	1.19932e-12
PGSC0003DMT400074567	XLOC_005201	ATP binding protein	29.2373	15.5116	-0.914464	0.0009	0.0112963	GO:0005524	molecular function	ATP binding	gi|565386688|ref|XP_006359141.1|PREDICTED: putative cell division cycle ATPase-like [Solanum tuberosum]	979	112.464	3.1682e-24
PGSC0003DMT400074567	XLOC_005201	ATP binding protein	29.2373	15.5116	-0.914464	0.0009	0.0112963	GO:0000166	molecular function	nucleotide binding	gi|565386688|ref|XP_006359141.1|PREDICTED: putative cell division cycle ATPase-like [Solanum tuberosum]	979	112.464	3.1682e-24
PGSC0003DMT400079885	XLOC_005209	Chromo domain protein LHP1	97.9915	60.6478	-0.692201	0.0077	0.0501	GO:0006355	biological process	regulation of transcription, DNA-templated	gi|350536271|ref|NP_001234750.1|chromo domain protein LHP1 [Solanum lycopersicum]	874	46.595	1.40002e-07
PGSC0003DMT400079885	XLOC_005209	Chromo domain protein LHP1	97.9915	60.6478	-0.692201	0.0077	0.0501	GO:0006351	biological process	transcription, DNA-templated	gi|350536271|ref|NP_001234750.1|chromo domain protein LHP1 [Solanum lycopersicum]	874	46.595	1.40002e-07
PGSC0003DMT400079885	XLOC_005209	Chromo domain protein LHP1	97.9915	60.6478	-0.692201	0.0077	0.0501	GO:0016568	biological process	chromatin modification	gi|350536271|ref|NP_001234750.1|chromo domain protein LHP1 [Solanum lycopersicum]	874	46.595	1.40002e-07
PGSC0003DMT400079885	XLOC_005209	Chromo domain protein LHP1	97.9915	60.6478	-0.692201	0.0077	0.0501	GO:0005634	cellular component	nucleus	gi|350536271|ref|NP_001234750.1|chromo domain protein LHP1 [Solanum lycopersicum]	874	46.595	1.40002e-07
PGSC0003DMT400080069	XLOC_005277	Transcription factor	9.11871	3.82145	-1.25471	0.0034	0.0298287	GO:0006355	biological process	regulation of transcription, DNA-templated	gi|460367753|ref|XP_004229735.1|PREDICTED: probable WRKY transcription factor 12 [Solanum lycopersicum]	470	57.7658	1.96787e-07
PGSC0003DMT400080069	XLOC_005277	Transcription factor	9.11871	3.82145	-1.25471	0.0034	0.0298287	GO:0043565	molecular function	sequence-specific DNA binding	gi|460367753|ref|XP_004229735.1|PREDICTED: probable WRKY transcription factor 12 [Solanum lycopersicum]	470	57.7658	1.96787e-07
PGSC0003DMT400080069	XLOC_005277	Transcription factor	9.11871	3.82145	-1.25471	0.0034	0.0298287	GO:0003700	molecular function	transcription factor activity, sequence-specific DNA binding	gi|460367753|ref|XP_004229735.1|PREDICTED: probable WRKY transcription factor 12 [Solanum lycopersicum]	470	57.7658	1.96787e-07
PGSC0003DMT400080069	XLOC_005277	Transcription factor	9.11871	3.82145	-1.25471	0.0034	0.0298287	GO:0009718	biological process	anthocyanin-containing compound biosynthetic process	gi|565362502|ref|XP_006347986.1|PREDICTED: probable WRKY transcription factor 12-like [Solanum tuberosum]	470	57.7658	2.76289e-07
PGSC0003DMT400092702	XLOC_005284	4,5-DOPA dioxygenase extradiol	20.2184	38.5712	0.931853	0.00205	0.0207174	GO:0006725	biological process	cellular aromatic compound metabolic process	gi|565362474|ref|XP_006347972.1|PREDICTED: 4,5-DOPA dioxygenase extradiol-like [Solanum tuberosum]	511	73.559	9.22603e-13
PGSC0003DMT400092702	XLOC_005284	4,5-DOPA dioxygenase extradiol	20.2184	38.5712	0.931853	0.00205	0.0207174	GO:0055114	biological process	oxidation-reduction process	gi|565362474|ref|XP_006347972.1|PREDICTED: 4,5-DOPA dioxygenase extradiol-like [Solanum tuberosum]	511	73.559	9.22603e-13
PGSC0003DMT400092702	XLOC_005284	4,5-DOPA dioxygenase extradiol	20.2184	38.5712	0.931853	0.00205	0.0207174	GO:0016491	molecular function	oxidoreductase activity	gi|565362474|ref|XP_006347972.1|PREDICTED: 4,5-DOPA dioxygenase extradiol-like [Solanum tuberosum]	511	73.559	9.22603e-13
PGSC0003DMT400092702	XLOC_005284	4,5-DOPA dioxygenase extradiol	20.2184	38.5712	0.931853	0.00205	0.0207174	GO:0016701	molecular function	oxidoreductase activity, acting on single donors with incorporation of molecular oxygen	gi|565362474|ref|XP_006347972.1|PREDICTED: 4,5-DOPA dioxygenase extradiol-like [Solanum tuberosum]	511	73.559	9.22603e-13
PGSC0003DMT400092702	XLOC_005284	4,5-DOPA dioxygenase extradiol	20.2184	38.5712	0.931853	0.00205	0.0207174	GO:0008270	molecular function	zinc ion binding	gi|565362474|ref|XP_006347972.1|PREDICTED: 4,5-DOPA dioxygenase extradiol-like [Solanum tuberosum]	511	73.559	9.22603e-13
PGSC0003DMT400092702	XLOC_005284	4,5-DOPA dioxygenase extradiol	20.2184	38.5712	0.931853	0.00205	0.0207174	GO:0008198	molecular function	ferrous iron binding	gi|565362474|ref|XP_006347972.1|PREDICTED: 4,5-DOPA dioxygenase extradiol-like [Solanum tuberosum]	511	73.559	9.22603e-13
PGSC0003DMT400092702	XLOC_005284	4,5-DOPA dioxygenase extradiol	20.2184	38.5712	0.931853	0.00205	0.0207174	GO:0051213	molecular function	dioxygenase activity	gi|47900738|gb|AAT39310.1|4,5-DOPA dioxygenase extradiol-like protein, putative [Solanum demissum]	511	58.151	4.53388e-07
PGSC0003DMT400071366	XLOC_005360	Peroxisomal biogenesis factor	53.4407	88.8388	0.733252	0.0051	0.039518	GO:0016559	biological process	peroxisome fission	gi|565344756|ref|XP_006339470.1|PREDICTED: peroxisomal membrane protein 11C-like isoform X1 [Solanum tuberosum]	444	61.6178	7.0328e-09
PGSC0003DMT400071366	XLOC_005360	Peroxisomal biogenesis factor	53.4407	88.8388	0.733252	0.0051	0.039518	GO:0005779	cellular component	integral component of peroxisomal membrane	gi|565344756|ref|XP_006339470.1|PREDICTED: peroxisomal membrane protein 11C-like isoform X1 [Solanum tuberosum]	444	61.6178	7.0328e-09
PGSC0003DMT400000500	XLOC_005413	Origin recognition complex 5 subunit	6.16913	3.18849	-0.952194	0.0092	0.05017	GO:0006260	biological process	DNA replication	gi|565345001|ref|XP_006339588.1|PREDICTED: origin recognition complex subunit 5-like [Solanum tuberosum]	1026	83.5741	3.10256e-14
PGSC0003DMT400000500	XLOC_005413	Origin recognition complex 5 subunit	6.16913	3.18849	-0.952194	0.0092	0.05017	GO:0000278	biological process	mitotic cell cycle	gi|565345001|ref|XP_006339588.1|PREDICTED: origin recognition complex subunit 5-like [Solanum tuberosum]	1026	83.5741	3.10256e-14
PGSC0003DMT400000500	XLOC_005413	Origin recognition complex 5 subunit	6.16913	3.18849	-0.952194	0.0092	0.05017	GO:0006396	biological process	RNA processing	gi|565345001|ref|XP_006339588.1|PREDICTED: origin recognition complex subunit 5-like [Solanum tuberosum]	1026	83.5741	3.10256e-14
PGSC0003DMT400000500	XLOC_005413	Origin recognition complex 5 subunit	6.16913	3.18849	-0.952194	0.0092	0.05017	GO:0000808	cellular component	origin recognition complex	gi|565345001|ref|XP_006339588.1|PREDICTED: origin recognition complex subunit 5-like [Solanum tuberosum]	1026	83.5741	3.10256e-14
PGSC0003DMT400000500	XLOC_005413	Origin recognition complex 5 subunit	6.16913	3.18849	-0.952194	0.0092	0.05017	GO:0005634	cellular component	nucleus	gi|565345001|ref|XP_006339588.1|PREDICTED: origin recognition complex subunit 5-like [Solanum tuberosum]	1026	83.5741	3.10256e-14
PGSC0003DMT400000510	XLOC_005419	RLK4 (RECEPTOR KINASE 4)	3.74605	1.38753	-1.43285	0.00095	0.0117381	GO:0016740	molecular function	transferase activity	gi|643716978|gb|KDP28604.1|hypothetical protein JCGZ_14375 [Jatropha curcas]	1596	54.299	2.154e-09
PGSC0003DMT400000510	XLOC_005419	RLK4 (RECEPTOR KINASE 4)	3.74605	1.38753	-1.43285	0.00095	0.0117381	GO:0004674	molecular function	protein serine/threonine kinase activity	gi|643716978|gb|KDP28604.1|hypothetical protein JCGZ_14375 [Jatropha curcas]	1596	54.299	2.154e-09
PGSC0003DMT400000510	XLOC_005419	RLK4 (RECEPTOR KINASE 4)	3.74605	1.38753	-1.43285	0.00095	0.0117381	GO:0016310	biological process	phosphorylation	gi|643716978|gb|KDP28604.1|hypothetical protein JCGZ_14375 [Jatropha curcas]	1596	54.299	2.154e-09
PGSC0003DMT400000510	XLOC_005419	RLK4 (RECEPTOR KINASE 4)	3.74605	1.38753	-1.43285	0.00095	0.0117381	GO:0004672	molecular function	protein kinase activity	gi|643716978|gb|KDP28604.1|hypothetical protein JCGZ_14375 [Jatropha curcas]	1596	54.299	2.154e-09
PGSC0003DMT400000510	XLOC_005419	RLK4 (RECEPTOR KINASE 4)	3.74605	1.38753	-1.43285	0.00095	0.0117381	GO:0006468	biological process	protein phosphorylation	gi|643716978|gb|KDP28604.1|hypothetical protein JCGZ_14375 [Jatropha curcas]	1596	54.299	2.154e-09
PGSC0003DMT400000510	XLOC_005419	RLK4 (RECEPTOR KINASE 4)	3.74605	1.38753	-1.43285	0.00095	0.0117381	GO:0000166	molecular function	nucleotide binding	gi|643716978|gb|KDP28604.1|hypothetical protein JCGZ_14375 [Jatropha curcas]	1596	54.299	2.154e-09
PGSC0003DMT400000510	XLOC_005419	RLK4 (RECEPTOR KINASE 4)	3.74605	1.38753	-1.43285	0.00095	0.0117381	GO:0005524	molecular function	ATP binding	gi|643716978|gb|KDP28604.1|hypothetical protein JCGZ_14375 [Jatropha curcas]	1596	54.299	2.154e-09
PGSC0003DMT400000510	XLOC_005419	RLK4 (RECEPTOR KINASE 4)	3.74605	1.38753	-1.43285	0.00095	0.0117381	GO:0016301	molecular function	kinase activity	gi|643716978|gb|KDP28604.1|hypothetical protein JCGZ_14375 [Jatropha curcas]	1596	54.299	2.154e-09
PGSC0003DMT400000510	XLOC_005419	RLK4 (RECEPTOR KINASE 4)	3.74605	1.38753	-1.43285	0.00095	0.0117381	GO:0048544	biological process	recognition of pollen	gi|643716978|gb|KDP28604.1|hypothetical protein JCGZ_14375 [Jatropha curcas]	1596	54.299	2.154e-09
PGSC0003DMT400000510	XLOC_005419	RLK4 (RECEPTOR KINASE 4)	3.74605	1.38753	-1.43285	0.00095	0.0117381	GO:0005516	molecular function	calmodulin binding	gi|359489821|ref|XP_002276095.2|PREDICTED: G-type lectin S-receptor-like serine/threonine-protein kinase SD2-2 [Vitis vinifera]	1596	64.6994	1.53664e-07
PGSC0003DMT400000510	XLOC_005419	RLK4 (RECEPTOR KINASE 4)	3.74605	1.38753	-1.43285	0.00095	0.0117381	GO:0030246	molecular function	carbohydrate binding	gi|357514545|ref|XP_003627561.1|G-type lectin S-receptor-like Serine/Threonine-kinase [Medicago truncatula]	1596	64.6994	1.80965e-07
PGSC0003DMT400000510	XLOC_005419	RLK4 (RECEPTOR KINASE 4)	3.74605	1.38753	-1.43285	0.00095	0.0117381	GO:0018108	biological process	peptidyl-tyrosine phosphorylation	gi|734433467|gb|KHN46722.1|G-type lectin S-receptor-like serine/threonine-protein kinase SD2-2 [Glycine soja]	1596	62.7734	7.54142e-07
PGSC0003DMT400000510	XLOC_005419	RLK4 (RECEPTOR KINASE 4)	3.74605	1.38753	-1.43285	0.00095	0.0117381	GO:0004714	molecular function	transmembrane receptor protein tyrosine kinase activity	gi|734433467|gb|KHN46722.1|G-type lectin S-receptor-like serine/threonine-protein kinase SD2-2 [Glycine soja]	1596	62.7734	7.54142e-07
PGSC0003DMT400000510	XLOC_005419	RLK4 (RECEPTOR KINASE 4)	3.74605	1.38753	-1.43285	0.00095	0.0117381	GO:0008270	molecular function	zinc ion binding	gi|734390798|gb|KHN26952.1|G-type lectin S-receptor-like serine/threonine-protein kinase SD2-2 [Glycine soja]	1596	62.003	1.07339e-06
PGSC0003DMT400000510	XLOC_005419	RLK4 (RECEPTOR KINASE 4)	3.74605	1.38753	-1.43285	0.00095	0.0117381	GO:0046872	molecular function	metal ion binding	gi|734390798|gb|KHN26952.1|G-type lectin S-receptor-like serine/threonine-protein kinase SD2-2 [Glycine soja]	1596	62.003	1.07339e-06
PGSC0003DMT400000647	XLOC_005478	EMB1703	3.1266	1.28579	-1.28194	0.00185	0.0192293	GO:0046872	molecular function	metal ion binding	gi|147863011|emb|CAN82990.1|hypothetical protein VITISV_009585 [Vitis vinifera]	2318	61.6178	5.62069e-09
PGSC0003DMT400000647	XLOC_005478	EMB1703	3.1266	1.28579	-1.28194	0.00185	0.0192293	GO:0016874	molecular function	ligase activity	gi|147863011|emb|CAN82990.1|hypothetical protein VITISV_009585 [Vitis vinifera]	2318	61.6178	5.62069e-09
PGSC0003DMT400000647	XLOC_005478	EMB1703	3.1266	1.28579	-1.28194	0.00185	0.0192293	GO:0007275	biological process	multicellular organismal development	gi|147863011|emb|CAN82990.1|hypothetical protein VITISV_009585 [Vitis vinifera]	2318	61.6178	5.62069e-09
PGSC0003DMT400000647	XLOC_005478	EMB1703	3.1266	1.28579	-1.28194	0.00185	0.0192293	GO:0008270	molecular function	zinc ion binding	gi|147863011|emb|CAN82990.1|hypothetical protein VITISV_009585 [Vitis vinifera]	2318	61.6178	5.62069e-09
PGSC0003DMT400000647	XLOC_005478	EMB1703	3.1266	1.28579	-1.28194	0.00185	0.0192293	GO:0016567	biological process	protein ubiquitination	gi|147863011|emb|CAN82990.1|hypothetical protein VITISV_009585 [Vitis vinifera]	2318	61.6178	5.62069e-09
PGSC0003DMT400000647	XLOC_005478	EMB1703	3.1266	1.28579	-1.28194	0.00185	0.0192293	GO:0004842	molecular function	ubiquitin-protein transferase activity	gi|147863011|emb|CAN82990.1|hypothetical protein VITISV_009585 [Vitis vinifera]	2318	61.6178	5.62069e-09
PGSC0003DMT400000647	XLOC_005478	EMB1703	3.1266	1.28579	-1.28194	0.00185	0.0192293	GO:0006511	biological process	ubiquitin-dependent protein catabolic process	gi|147863011|emb|CAN82990.1|hypothetical protein VITISV_009585 [Vitis vinifera]	2318	61.6178	5.62069e-09
PGSC0003DMT400000647	XLOC_005478	EMB1703	3.1266	1.28579	-1.28194	0.00185	0.0192293	GO:0005634	cellular component	nucleus	gi|147863011|emb|CAN82990.1|hypothetical protein VITISV_009585 [Vitis vinifera]	2318	61.6178	5.62069e-09
PGSC0003DMT400000662	XLOC_005488	Ormdl	32.2189	57.916	0.846055	0.003	0.0274348	GO:0010286	biological process	heat acclimation	gi|565345294|ref|XP_006339732.1|PREDICTED: uncharacterized protein C119.09c-like [Solanum tuberosum]	295	54.6842	3.07989e-07
PGSC0003DMT400000662	XLOC_005488	Ormdl	32.2189	57.916	0.846055	0.003	0.0274348	GO:0005789	cellular component	endoplasmic reticulum membrane	gi|565345294|ref|XP_006339732.1|PREDICTED: uncharacterized protein C119.09c-like [Solanum tuberosum]	295	54.6842	3.07989e-07
PGSC0003DMT400000662	XLOC_005488	Ormdl	32.2189	57.916	0.846055	0.003	0.0274348	GO:0016021	cellular component	integral component of membrane	gi|565345294|ref|XP_006339732.1|PREDICTED: uncharacterized protein C119.09c-like [Solanum tuberosum]	295	54.6842	3.07989e-07
PGSC0003DMT400000662	XLOC_005488	Ormdl	32.2189	57.916	0.846055	0.003	0.0274348	GO:0006661	biological process	phosphatidylinositol biosynthetic process	gi|565345294|ref|XP_006339732.1|PREDICTED: uncharacterized protein C119.09c-like [Solanum tuberosum]	295	54.6842	3.07989e-07
PGSC0003DMT400000694	XLOC_005501	HB1	2.52664	58.2218	4.52627	5e-05	0.00104425	GO:0006355	biological process	regulation of transcription, DNA-templated	gi|565345345|ref|XP_006339757.1|PREDICTED: homeobox-leucine zipper protein ATHB-12-like [Solanum tuberosum]	473	63.5438	2.01878e-09
PGSC0003DMT400000694	XLOC_005501	HB1	2.52664	58.2218	4.52627	5e-05	0.00104425	GO:0006351	biological process	transcription, DNA-templated	gi|565345345|ref|XP_006339757.1|PREDICTED: homeobox-leucine zipper protein ATHB-12-like [Solanum tuberosum]	473	63.5438	2.01878e-09
PGSC0003DMT400000694	XLOC_005501	HB1	2.52664	58.2218	4.52627	5e-05	0.00104425	GO:0043565	molecular function	sequence-specific DNA binding	gi|565345345|ref|XP_006339757.1|PREDICTED: homeobox-leucine zipper protein ATHB-12-like [Solanum tuberosum]	473	63.5438	2.01878e-09
PGSC0003DMT400000694	XLOC_005501	HB1	2.52664	58.2218	4.52627	5e-05	0.00104425	GO:0005634	cellular component	nucleus	gi|565345345|ref|XP_006339757.1|PREDICTED: homeobox-leucine zipper protein ATHB-12-like [Solanum tuberosum]	473	63.5438	2.01878e-09
PGSC0003DMT400000694	XLOC_005501	HB1	2.52664	58.2218	4.52627	5e-05	0.00104425	GO:0003700	molecular function	transcription factor activity, sequence-specific DNA binding	gi|565345345|ref|XP_006339757.1|PREDICTED: homeobox-leucine zipper protein ATHB-12-like [Solanum tuberosum]	473	63.5438	2.01878e-09
PGSC0003DMT400000694	XLOC_005501	HB1	2.52664	58.2218	4.52627	5e-05	0.00104425	GO:0003677	molecular function	DNA binding	gi|565345345|ref|XP_006339757.1|PREDICTED: homeobox-leucine zipper protein ATHB-12-like [Solanum tuberosum]	473	63.5438	2.01878e-09
PGSC0003DMT400070751	XLOC_005519	EIL3	43.4902	96.5876	1.15115	5e-05	0.00104425	GO:0006355	biological process	regulation of transcription, DNA-templated	gi|351000269|gb|ADZ97022.2|EIL6, partial [Nicotiana tabacum]	1137	87.4261	2.47335e-15
PGSC0003DMT400070751	XLOC_005519	EIL3	43.4902	96.5876	1.15115	5e-05	0.00104425	GO:0005634	cellular component	nucleus	gi|351000269|gb|ADZ97022.2|EIL6, partial [Nicotiana tabacum]	1137	87.4261	2.47335e-15
PGSC0003DMT400070751	XLOC_005519	EIL3	43.4902	96.5876	1.15115	5e-05	0.00104425	GO:0003700	molecular function	transcription factor activity, sequence-specific DNA binding	gi|351000269|gb|ADZ97022.2|EIL6, partial [Nicotiana tabacum]	1137	87.4261	2.47335e-15
PGSC0003DMT400070722	XLOC_005527	Receptor-like kinase 17	6.44404	2.40203	-1.42371	0.0006	0.00824862	GO:0005524	molecular function	ATP binding	gi|565361948|ref|XP_006347714.1|PREDICTED: probable inactive leucine-rich repeat receptor-like protein kinase At3g03770-like [Solanum tuberosum]	1479	78.9518	4.35834e-12
PGSC0003DMT400070722	XLOC_005527	Receptor-like kinase 17	6.44404	2.40203	-1.42371	0.0006	0.00824862	GO:0004672	molecular function	protein kinase activity	gi|565361948|ref|XP_006347714.1|PREDICTED: probable inactive leucine-rich repeat receptor-like protein kinase At3g03770-like [Solanum tuberosum]	1479	78.9518	4.35834e-12
PGSC0003DMT400070722	XLOC_005527	Receptor-like kinase 17	6.44404	2.40203	-1.42371	0.0006	0.00824862	GO:0006468	biological process	protein phosphorylation	gi|565361948|ref|XP_006347714.1|PREDICTED: probable inactive leucine-rich repeat receptor-like protein kinase At3g03770-like [Solanum tuberosum]	1479	78.9518	4.35834e-12
PGSC0003DMT400070722	XLOC_005527	Receptor-like kinase 17	6.44404	2.40203	-1.42371	0.0006	0.00824862	GO:0016301	molecular function	kinase activity	gi|145308448|gb|ABP57459.1|receptor-like kinase 17 precursor [Solanum chacoense]	1479	70.0922	4.57091e-13
PGSC0003DMT400070722	XLOC_005527	Receptor-like kinase 17	6.44404	2.40203	-1.42371	0.0006	0.00824862	GO:0016310	biological process	phosphorylation	gi|145308448|gb|ABP57459.1|receptor-like kinase 17 precursor [Solanum chacoense]	1479	70.0922	4.57091e-13
PGSC0003DMT400049998	XLOC_005545	Annexin	9.10928	3.84338	-1.24496	0.0035	0.0304485	GO:0005509	molecular function	calcium ion binding	gi|700255181|gb|AIU49210.1|annexin ANNAT3, partial [Solanum tuberosum]	605	75.8702	2.87216e-13
PGSC0003DMT400049998	XLOC_005545	Annexin	9.10928	3.84338	-1.24496	0.0035	0.0304485	GO:0005544	molecular function	calcium-dependent phospholipid binding	gi|700255181|gb|AIU49210.1|annexin ANNAT3, partial [Solanum tuberosum]	605	75.8702	2.87216e-13
PGSC0003DMT400073646	XLOC_005597	Peptidase A1, pepsin	0	1.02173	Inf	5e-05	0.00104425	GO:0006508	biological process	proteolysis	gi|565392440|ref|XP_006361904.1|PREDICTED: basic 7S globulin-like [Solanum tuberosum]	812	85.8853	1.13308e-15
PGSC0003DMT400073646	XLOC_005597	Peptidase A1, pepsin	0	1.02173	Inf	5e-05	0.00104425	GO:0004190	molecular function	aspartic-type endopeptidase activity	gi|565392440|ref|XP_006361904.1|PREDICTED: basic 7S globulin-like [Solanum tuberosum]	812	85.8853	1.13308e-15
PGSC0003DMT400073651	XLOC_005599	Ca2+ antiporter/cation exchanger	69.6038	30.3818	-1.19596	5e-05	0.00104425	GO:0010163	biological process	high-affinity potassium ion import	gi|565392340|ref|XP_006361862.1|PREDICTED: cation/calcium exchanger 5-like [Solanum tuberosum]	1052	87.0409	2.65392e-15
PGSC0003DMT400073651	XLOC_005599	Ca2+ antiporter/cation exchanger	69.6038	30.3818	-1.19596	5e-05	0.00104425	GO:0016021	cellular component	integral component of membrane	gi|565392340|ref|XP_006361862.1|PREDICTED: cation/calcium exchanger 5-like [Solanum tuberosum]	1052	87.0409	2.65392e-15
PGSC0003DMT400073651	XLOC_005599	Ca2+ antiporter/cation exchanger	69.6038	30.3818	-1.19596	5e-05	0.00104425	GO:0034399	cellular component	nuclear periphery	gi|565392340|ref|XP_006361862.1|PREDICTED: cation/calcium exchanger 5-like [Solanum tuberosum]	1052	87.0409	2.65392e-15
PGSC0003DMT400073651	XLOC_005599	Ca2+ antiporter/cation exchanger	69.6038	30.3818	-1.19596	5e-05	0.00104425	GO:0016020	cellular component	membrane	gi|565392340|ref|XP_006361862.1|PREDICTED: cation/calcium exchanger 5-like [Solanum tuberosum]	1052	87.0409	2.65392e-15
PGSC0003DMT400073651	XLOC_005599	Ca2+ antiporter/cation exchanger	69.6038	30.3818	-1.19596	5e-05	0.00104425	GO:0055085	biological process	transmembrane transport	gi|565392340|ref|XP_006361862.1|PREDICTED: cation/calcium exchanger 5-like [Solanum tuberosum]	1052	87.0409	2.65392e-15
PGSC0003DMT400073651	XLOC_005599	Ca2+ antiporter/cation exchanger	69.6038	30.3818	-1.19596	5e-05	0.00104425	GO:0015081	molecular function	sodium ion transmembrane transporter activity	gi|565392340|ref|XP_006361862.1|PREDICTED: cation/calcium exchanger 5-like [Solanum tuberosum]	1052	87.0409	2.65392e-15
PGSC0003DMT400073651	XLOC_005599	Ca2+ antiporter/cation exchanger	69.6038	30.3818	-1.19596	5e-05	0.00104425	GO:0035725	biological process	sodium ion transmembrane transport	gi|565392340|ref|XP_006361862.1|PREDICTED: cation/calcium exchanger 5-like [Solanum tuberosum]	1052	87.0409	2.65392e-15
PGSC0003DMT400073651	XLOC_005599	Ca2+ antiporter/cation exchanger	69.6038	30.3818	-1.19596	5e-05	0.00104425	GO:0015079	molecular function	potassium ion transmembrane transporter activity	gi|565392340|ref|XP_006361862.1|PREDICTED: cation/calcium exchanger 5-like [Solanum tuberosum]	1052	87.0409	2.65392e-15
PGSC0003DMT400048873	XLOC_005609	Kinesin-3	18.8762	9.47072	-0.995024	0.0009	0.0112963	GO:0005524	molecular function	ATP binding	gi|565392307|ref|XP_006361846.1|PREDICTED: kinesin-4-like isoform X1 [Solanum tuberosum]	1558	165.236	4.05744e-40
PGSC0003DMT400048873	XLOC_005609	Kinesin-3	18.8762	9.47072	-0.995024	0.0009	0.0112963	GO:0005871	cellular component	kinesin complex	gi|565392307|ref|XP_006361846.1|PREDICTED: kinesin-4-like isoform X1 [Solanum tuberosum]	1558	165.236	4.05744e-40
PGSC0003DMT400048873	XLOC_005609	Kinesin-3	18.8762	9.47072	-0.995024	0.0009	0.0112963	GO:0008152	biological process	metabolic process	gi|565392307|ref|XP_006361846.1|PREDICTED: kinesin-4-like isoform X1 [Solanum tuberosum]	1558	165.236	4.05744e-40
PGSC0003DMT400048873	XLOC_005609	Kinesin-3	18.8762	9.47072	-0.995024	0.0009	0.0112963	GO:0000166	molecular function	nucleotide binding	gi|565392307|ref|XP_006361846.1|PREDICTED: kinesin-4-like isoform X1 [Solanum tuberosum]	1558	165.236	4.05744e-40
PGSC0003DMT400048873	XLOC_005609	Kinesin-3	18.8762	9.47072	-0.995024	0.0009	0.0112963	GO:0003777	molecular function	microtubule motor activity	gi|565392307|ref|XP_006361846.1|PREDICTED: kinesin-4-like isoform X1 [Solanum tuberosum]	1558	165.236	4.05744e-40
PGSC0003DMT400048873	XLOC_005609	Kinesin-3	18.8762	9.47072	-0.995024	0.0009	0.0112963	GO:0008017	molecular function	microtubule binding	gi|565392307|ref|XP_006361846.1|PREDICTED: kinesin-4-like isoform X1 [Solanum tuberosum]	1558	165.236	4.05744e-40
PGSC0003DMT400048873	XLOC_005609	Kinesin-3	18.8762	9.47072	-0.995024	0.0009	0.0112963	GO:0007018	biological process	microtubule-based movement	gi|565392307|ref|XP_006361846.1|PREDICTED: kinesin-4-like isoform X1 [Solanum tuberosum]	1558	165.236	4.05744e-40
PGSC0003DMT400048873	XLOC_005609	Kinesin-3	18.8762	9.47072	-0.995024	0.0009	0.0112963	GO:0005874	cellular component	microtubule	gi|565392307|ref|XP_006361846.1|PREDICTED: kinesin-4-like isoform X1 [Solanum tuberosum]	1558	165.236	4.05744e-40
PGSC0003DMT400007183	XLOC_005672	Small GTP-binding protein Sar1BNt	214.439	363.675	0.762086	0.0057	0.0427548	GO:0015031	biological process	protein transport	gi|302759723|ref|XP_002963284.1|Sar1, ras family GTPase [Selaginella moellendorffii]	362	50.8322	3.61846e-08
PGSC0003DMT400007183	XLOC_005672	Small GTP-binding protein Sar1BNt	214.439	363.675	0.762086	0.0057	0.0427548	GO:0006810	biological process	transport	gi|302759723|ref|XP_002963284.1|Sar1, ras family GTPase [Selaginella moellendorffii]	362	50.8322	3.61846e-08
PGSC0003DMT400007183	XLOC_005672	Small GTP-binding protein Sar1BNt	214.439	363.675	0.762086	0.0057	0.0427548	GO:0000166	molecular function	nucleotide binding	gi|302759723|ref|XP_002963284.1|Sar1, ras family GTPase [Selaginella moellendorffii]	362	50.8322	3.61846e-08
PGSC0003DMT400007183	XLOC_005672	Small GTP-binding protein Sar1BNt	214.439	363.675	0.762086	0.0057	0.0427548	GO:0005525	molecular function	GTP binding	gi|302759723|ref|XP_002963284.1|Sar1, ras family GTPase [Selaginella moellendorffii]	362	50.8322	3.61846e-08
PGSC0003DMT400007183	XLOC_005672	Small GTP-binding protein Sar1BNt	214.439	363.675	0.762086	0.0057	0.0427548	GO:0005794	cellular component	Golgi apparatus	gi|302759723|ref|XP_002963284.1|Sar1, ras family GTPase [Selaginella moellendorffii]	362	50.8322	3.61846e-08
PGSC0003DMT400007183	XLOC_005672	Small GTP-binding protein Sar1BNt	214.439	363.675	0.762086	0.0057	0.0427548	GO:0006886	biological process	intracellular protein transport	gi|302759723|ref|XP_002963284.1|Sar1, ras family GTPase [Selaginella moellendorffii]	362	50.8322	3.61846e-08
PGSC0003DMT400007183	XLOC_005672	Small GTP-binding protein Sar1BNt	214.439	363.675	0.762086	0.0057	0.0427548	GO:0005622	cellular component	intracellular	gi|302759723|ref|XP_002963284.1|Sar1, ras family GTPase [Selaginella moellendorffii]	362	50.8322	3.61846e-08
PGSC0003DMT400007183	XLOC_005672	Small GTP-binding protein Sar1BNt	214.439	363.675	0.762086	0.0057	0.0427548	GO:0005783	cellular component	endoplasmic reticulum	gi|302759723|ref|XP_002963284.1|Sar1, ras family GTPase [Selaginella moellendorffii]	362	50.8322	3.61846e-08
PGSC0003DMT400007183	XLOC_005672	Small GTP-binding protein Sar1BNt	214.439	363.675	0.762086	0.0057	0.0427548	GO:0016192	biological process	vesicle-mediated transport	gi|302759723|ref|XP_002963284.1|Sar1, ras family GTPase [Selaginella moellendorffii]	362	50.8322	3.61846e-08
PGSC0003DMT400007183	XLOC_005672	Small GTP-binding protein Sar1BNt	214.439	363.675	0.762086	0.0057	0.0427548	GO:0007264	biological process	small GTPase mediated signal transduction	gi|922347091|ref|XP_013450457.1|Ras-related small GTP-binding family protein [Medicago truncatula]	362	51.6026	9.82392e-06
PGSC0003DMT400061076	XLOC_005792	Globulin	17.5969	9.33612	-0.914423	0.00685	0.0488344	GO:0045735	molecular function	nutrient reservoir activity	gi|565365475|ref|XP_006349431.1|PREDICTED: 13S globulin seed storage protein 2-like [Solanum tuberosum]	684	75.8702	9.56115e-13
PGSC0003DMT400032690	XLOC_005859	Methyl binding domain protein	10.2319	5.90722	-0.792524	0.00625	0.0456242	GO:0046872	molecular function	metal ion binding	gi|565370318|ref|XP_006351768.1|PREDICTED: uncharacterized protein LOC102605647 [Solanum tuberosum]	1710	126.331	1.15061e-35
PGSC0003DMT400032690	XLOC_005859	Methyl binding domain protein	10.2319	5.90722	-0.792524	0.00625	0.0456242	GO:0005634	cellular component	nucleus	gi|565370318|ref|XP_006351768.1|PREDICTED: uncharacterized protein LOC102605647 [Solanum tuberosum]	1710	126.331	1.15061e-35
PGSC0003DMT400032690	XLOC_005859	Methyl binding domain protein	10.2319	5.90722	-0.792524	0.00625	0.0456242	GO:0003677	molecular function	DNA binding	gi|565370318|ref|XP_006351768.1|PREDICTED: uncharacterized protein LOC102605647 [Solanum tuberosum]	1710	126.331	1.15061e-35
PGSC0003DMT400032681	XLOC_005862	2-dehydro-3-deoxyphosphoheptonate aldolase/ 3-deoxy-d-arabino-heptulosonate 7-phosphate synthetase	50.4577	97.3527	0.948146	0.0006	0.00824862	GO:0009534	cellular component	chloroplast thylakoid	gi|565370306|ref|XP_006351762.1|PREDICTED: phospho-2-dehydro-3-deoxyheptonate aldolase 2, chloroplastic-like [Solanum tuberosum]	993	117.087	9.63587e-26
PGSC0003DMT400032681	XLOC_005862	2-dehydro-3-deoxyphosphoheptonate aldolase/ 3-deoxy-d-arabino-heptulosonate 7-phosphate synthetase	50.4577	97.3527	0.948146	0.0006	0.00824862	GO:0003849	molecular function	3-deoxy-7-phosphoheptulonate synthase activity	gi|565370306|ref|XP_006351762.1|PREDICTED: phospho-2-dehydro-3-deoxyheptonate aldolase 2, chloroplastic-like [Solanum tuberosum]	993	117.087	9.63587e-26
PGSC0003DMT400032681	XLOC_005862	2-dehydro-3-deoxyphosphoheptonate aldolase/ 3-deoxy-d-arabino-heptulosonate 7-phosphate synthetase	50.4577	97.3527	0.948146	0.0006	0.00824862	GO:0009073	biological process	aromatic amino acid family biosynthetic process	gi|565370306|ref|XP_006351762.1|PREDICTED: phospho-2-dehydro-3-deoxyheptonate aldolase 2, chloroplastic-like [Solanum tuberosum]	993	117.087	9.63587e-26
PGSC0003DMT400032681	XLOC_005862	2-dehydro-3-deoxyphosphoheptonate aldolase/ 3-deoxy-d-arabino-heptulosonate 7-phosphate synthetase	50.4577	97.3527	0.948146	0.0006	0.00824862	GO:0009536	cellular component	plastid	gi|115476972|ref|NP_001062082.1|Os08g0484500 [Oryza sativa Japonica Group]	993	79.7221	4.41872e-13
PGSC0003DMT400013115	XLOC_005914	Conserved gene of unknown function	17.6278	9.66968	-0.866309	0.0065	0.0468907	GO:0000911	biological process	cytokinesis by cell plate formation	gi|565403265|ref|XP_006367083.1|PREDICTED: uncharacterized protein LOC102586934 [Solanum tuberosum]	1268	121.709	2.66768e-26
PGSC0003DMT400013115	XLOC_005914	Conserved gene of unknown function	17.6278	9.66968	-0.866309	0.0065	0.0468907	GO:0000226	biological process	microtubule cytoskeleton organization	gi|565403265|ref|XP_006367083.1|PREDICTED: uncharacterized protein LOC102586934 [Solanum tuberosum]	1268	121.709	2.66768e-26
PGSC0003DMT400013115	XLOC_005914	Conserved gene of unknown function	17.6278	9.66968	-0.866309	0.0065	0.0468907	GO:0008150	biological process	biological_process	gi|565403265|ref|XP_006367083.1|PREDICTED: uncharacterized protein LOC102586934 [Solanum tuberosum]	1268	121.709	2.66768e-26
PGSC0003DMT400066542	XLOC_005954	Conserved gene of unknown function	7.54	25.6419	1.76587	5e-05	0.00104425	GO:0008150	biological process	biological_process	gi|565359078|ref|XP_006346349.1|PREDICTED: uncharacterized protein LOC102599039 [Solanum tuberosum]	1017	120.168	1.01862e-26
PGSC0003DMT400066542	XLOC_005954	Conserved gene of unknown function	7.54	25.6419	1.76587	5e-05	0.00104425	GO:0010264	biological process	myo-inositol hexakisphosphate biosynthetic process	gi|565359078|ref|XP_006346349.1|PREDICTED: uncharacterized protein LOC102599039 [Solanum tuberosum]	1017	120.168	1.01862e-26
PGSC0003DMT400066542	XLOC_005954	Conserved gene of unknown function	7.54	25.6419	1.76587	5e-05	0.00104425	GO:0005575	cellular component	cellular_component	gi|565359078|ref|XP_006346349.1|PREDICTED: uncharacterized protein LOC102599039 [Solanum tuberosum]	1017	120.168	1.01862e-26
PGSC0003DMT400066572	XLOC_005973	UDP-glucose:glucosyltransferase	13.7909	6.06345	-1.18551	0.0025	0.0239717	GO:0016740	molecular function	transferase activity	gi|209954691|dbj|BAG80536.1|UDP-glucose:glucosyltransferase [Lycium barbarum]	882	66.6254	6.20562e-09
PGSC0003DMT400066572	XLOC_005973	UDP-glucose:glucosyltransferase	13.7909	6.06345	-1.18551	0.0025	0.0239717	GO:0008152	biological process	metabolic process	gi|209954691|dbj|BAG80536.1|UDP-glucose:glucosyltransferase [Lycium barbarum]	882	66.6254	6.20562e-09
PGSC0003DMT400066572	XLOC_005973	UDP-glucose:glucosyltransferase	13.7909	6.06345	-1.18551	0.0025	0.0239717	GO:0016758	molecular function	transferase activity, transferring hexosyl groups	gi|209954691|dbj|BAG80536.1|UDP-glucose:glucosyltransferase [Lycium barbarum]	882	66.6254	6.20562e-09
PGSC0003DMT400066572	XLOC_005973	UDP-glucose:glucosyltransferase	13.7909	6.06345	-1.18551	0.0025	0.0239717	GO:0016757	molecular function	transferase activity, transferring glycosyl groups	gi|209954691|dbj|BAG80536.1|UDP-glucose:glucosyltransferase [Lycium barbarum]	882	66.6254	6.20562e-09
PGSC0003DMT400066572	XLOC_005973	UDP-glucose:glucosyltransferase	13.7909	6.06345	-1.18551	0.0025	0.0239717	GO:0050275	molecular function	scopoletin glucosyltransferase activity	gi|75308024|sp|Q9AT54.1|SCGT_TOBACRecName: Full=Scopoletin glucosyltransferase; AltName: Full=Phenylpropanoid:glucosyltransferase 1 [Nicotiana tabacum]	882	63.929	5.38072e-08
PGSC0003DMT400066572	XLOC_005973	UDP-glucose:glucosyltransferase	13.7909	6.06345	-1.18551	0.0025	0.0239717	GO:0042802	molecular function	identical protein binding	gi|75308024|sp|Q9AT54.1|SCGT_TOBACRecName: Full=Scopoletin glucosyltransferase; AltName: Full=Phenylpropanoid:glucosyltransferase 1 [Nicotiana tabacum]	882	63.929	5.38072e-08
PGSC0003DMT400066574	XLOC_005974	Twi1 protein	1.3424	6.2696	2.22356	0.0002	0.00335589	GO:0016740	molecular function	transferase activity	gi|460369829|ref|XP_004230759.1|PREDICTED: scopoletin glucosyltransferase [Solanum lycopersicum]	874	92.0485	1.57774e-17
PGSC0003DMT400066574	XLOC_005974	Twi1 protein	1.3424	6.2696	2.22356	0.0002	0.00335589	GO:0008152	biological process	metabolic process	gi|460369829|ref|XP_004230759.1|PREDICTED: scopoletin glucosyltransferase [Solanum lycopersicum]	874	92.0485	1.57774e-17
PGSC0003DMT400066574	XLOC_005974	Twi1 protein	1.3424	6.2696	2.22356	0.0002	0.00335589	GO:0016758	molecular function	transferase activity, transferring hexosyl groups	gi|460369829|ref|XP_004230759.1|PREDICTED: scopoletin glucosyltransferase [Solanum lycopersicum]	874	92.0485	1.57774e-17
PGSC0003DMT400066574	XLOC_005974	Twi1 protein	1.3424	6.2696	2.22356	0.0002	0.00335589	GO:0016757	molecular function	transferase activity, transferring glycosyl groups	gi|460369829|ref|XP_004230759.1|PREDICTED: scopoletin glucosyltransferase [Solanum lycopersicum]	874	92.0485	1.57774e-17
PGSC0003DMT400066574	XLOC_005974	Twi1 protein	1.3424	6.2696	2.22356	0.0002	0.00335589	GO:0050275	molecular function	scopoletin glucosyltransferase activity	gi|75308024|sp|Q9AT54.1|SCGT_TOBACRecName: Full=Scopoletin glucosyltransferase; AltName: Full=Phenylpropanoid:glucosyltransferase 1 [Nicotiana tabacum]	874	76.6406	2.66805e-12
PGSC0003DMT400066574	XLOC_005974	Twi1 protein	1.3424	6.2696	2.22356	0.0002	0.00335589	GO:0042802	molecular function	identical protein binding	gi|75308024|sp|Q9AT54.1|SCGT_TOBACRecName: Full=Scopoletin glucosyltransferase; AltName: Full=Phenylpropanoid:glucosyltransferase 1 [Nicotiana tabacum]	874	76.6406	2.66805e-12
PGSC0003DMT400066588	XLOC_005982	U-box domain-containing protein 25	24.9659	45.9703	0.880741	0.00145	0.0160521	GO:0016874	molecular function	ligase activity	gi|565359188|ref|XP_006346399.1|PREDICTED: U-box domain-containing protein 26-like [Solanum tuberosum]	786	80.1073	1.13136e-16
PGSC0003DMT400066588	XLOC_005982	U-box domain-containing protein 25	24.9659	45.9703	0.880741	0.00145	0.0160521	GO:0016567	biological process	protein ubiquitination	gi|565359188|ref|XP_006346399.1|PREDICTED: U-box domain-containing protein 26-like [Solanum tuberosum]	786	80.1073	1.13136e-16
PGSC0003DMT400066588	XLOC_005982	U-box domain-containing protein 25	24.9659	45.9703	0.880741	0.00145	0.0160521	GO:0004842	molecular function	ubiquitin-protein transferase activity	gi|565359188|ref|XP_006346399.1|PREDICTED: U-box domain-containing protein 26-like [Solanum tuberosum]	786	80.1073	1.13136e-16
PGSC0003DMT400066657	XLOC_006009	ATP binding protein	9.60759	4.00031	-1.26406	0.0004	0.00594774	GO:0005524	molecular function	ATP binding	gi|567860852|ref|XP_006423080.1|hypothetical protein CICLE_v10027659mg [Citrus clementina]	3876	75.8702	3.7667e-10
PGSC0003DMT400066657	XLOC_006009	ATP binding protein	9.60759	4.00031	-1.26406	0.0004	0.00594774	GO:0005871	cellular component	kinesin complex	gi|567860852|ref|XP_006423080.1|hypothetical protein CICLE_v10027659mg [Citrus clementina]	3876	75.8702	3.7667e-10
PGSC0003DMT400066657	XLOC_006009	ATP binding protein	9.60759	4.00031	-1.26406	0.0004	0.00594774	GO:0008152	biological process	metabolic process	gi|567860852|ref|XP_006423080.1|hypothetical protein CICLE_v10027659mg [Citrus clementina]	3876	75.8702	3.7667e-10
PGSC0003DMT400066657	XLOC_006009	ATP binding protein	9.60759	4.00031	-1.26406	0.0004	0.00594774	GO:0000166	molecular function	nucleotide binding	gi|567860852|ref|XP_006423080.1|hypothetical protein CICLE_v10027659mg [Citrus clementina]	3876	75.8702	3.7667e-10
PGSC0003DMT400066657	XLOC_006009	ATP binding protein	9.60759	4.00031	-1.26406	0.0004	0.00594774	GO:0003777	molecular function	microtubule motor activity	gi|567860852|ref|XP_006423080.1|hypothetical protein CICLE_v10027659mg [Citrus clementina]	3876	75.8702	3.7667e-10
PGSC0003DMT400066657	XLOC_006009	ATP binding protein	9.60759	4.00031	-1.26406	0.0004	0.00594774	GO:0008017	molecular function	microtubule binding	gi|567860852|ref|XP_006423080.1|hypothetical protein CICLE_v10027659mg [Citrus clementina]	3876	75.8702	3.7667e-10
PGSC0003DMT400066657	XLOC_006009	ATP binding protein	9.60759	4.00031	-1.26406	0.0004	0.00594774	GO:0007018	biological process	microtubule-based movement	gi|567860852|ref|XP_006423080.1|hypothetical protein CICLE_v10027659mg [Citrus clementina]	3876	75.8702	3.7667e-10
PGSC0003DMT400066657	XLOC_006009	ATP binding protein	9.60759	4.00031	-1.26406	0.0004	0.00594774	GO:0005874	cellular component	microtubule	gi|567860852|ref|XP_006423080.1|hypothetical protein CICLE_v10027659mg [Citrus clementina]	3876	75.8702	3.7667e-10
PGSC0003DMT400066657	XLOC_006009	ATP binding protein	9.60759	4.00031	-1.26406	0.0004	0.00594774	GO:0000911	biological process	cytokinesis by cell plate formation	gi|590686299|ref|XP_007042337.1|ATP binding protein, putative isoform 1 [Theobroma cacao]	3876	61.2326	1.31845e-09
PGSC0003DMT400066657	XLOC_006009	ATP binding protein	9.60759	4.00031	-1.26406	0.0004	0.00594774	GO:0000281	biological process	mitotic cytokinesis	gi|590686299|ref|XP_007042337.1|ATP binding protein, putative isoform 1 [Theobroma cacao]	3876	61.2326	1.31845e-09
PGSC0003DMT400066657	XLOC_006009	ATP binding protein	9.60759	4.00031	-1.26406	0.0004	0.00594774	GO:0016301	molecular function	kinase activity	gi|728846108|gb|KHG25551.1|A-kinase anchor 9 [Gossypium arboreum]	3876	64.6994	7.27339e-07
PGSC0003DMT400066657	XLOC_006009	ATP binding protein	9.60759	4.00031	-1.26406	0.0004	0.00594774	GO:0016310	biological process	phosphorylation	gi|728846108|gb|KHG25551.1|A-kinase anchor 9 [Gossypium arboreum]	3876	64.6994	7.27339e-07
PGSC0003DMT400064824	XLOC_006046	Ring finger protein	4.79063	9.06183	0.919588	0.00345	0.0301448	GO:0046872	molecular function	metal ion binding	gi|565399928|ref|XP_006365491.1|PREDICTED: RING-H2 finger protein ATL65-like [Solanum tuberosum]	786	69.707	3.27264e-10
PGSC0003DMT400064824	XLOC_006046	Ring finger protein	4.79063	9.06183	0.919588	0.00345	0.0301448	GO:0009693	biological process	ethylene biosynthetic process	gi|565399928|ref|XP_006365491.1|PREDICTED: RING-H2 finger protein ATL65-like [Solanum tuberosum]	786	69.707	3.27264e-10
PGSC0003DMT400064824	XLOC_006046	Ring finger protein	4.79063	9.06183	0.919588	0.00345	0.0301448	GO:0008270	molecular function	zinc ion binding	gi|565399928|ref|XP_006365491.1|PREDICTED: RING-H2 finger protein ATL65-like [Solanum tuberosum]	786	69.707	3.27264e-10
PGSC0003DMT400004060	XLOC_006129	Auxin-responsive family protein	20.8894	10.6836	-0.967377	0.0095	0.0501	GO:0009733	biological process	response to auxin	gi|565387881|ref|XP_006359716.1|PREDICTED: indole-3-acetic acid-induced protein ARG7-like [Solanum tuberosum]	190	46.2098	8.51727e-05
PGSC0003DMT400047948	XLOC_006162	Expansin	27.6021	48.5031	0.813299	0.0037	0.0316123	GO:0005576	cellular component	extracellular region	gi|568214880|ref|NP_001275349.1|expansin-like protein precursor [Solanum tuberosum]	494	62.7734	4.64021e-09
PGSC0003DMT400047948	XLOC_006162	Expansin	27.6021	48.5031	0.813299	0.0037	0.0316123	GO:0019953	biological process	sexual reproduction	gi|350535991|ref|NP_001234736.1|expansin-like protein precursor [Solanum lycopersicum]	494	62.003	9.39091e-09
PGSC0003DMT400038056	XLOC_006174	Dimethylaniline monooxygenase	20.5128	11.3354	-0.855686	0.0052	0.0400284	GO:0055114	biological process	oxidation-reduction process	gi|565397571|ref|XP_006364364.1|PREDICTED: probable flavin-containing monooxygenase 1-like [Solanum tuberosum]	988	117.087	1.03706e-25
PGSC0003DMT400038056	XLOC_006174	Dimethylaniline monooxygenase	20.5128	11.3354	-0.855686	0.0052	0.0400284	GO:0004499	molecular function	N,N-dimethylaniline monooxygenase activity	gi|565397571|ref|XP_006364364.1|PREDICTED: probable flavin-containing monooxygenase 1-like [Solanum tuberosum]	988	117.087	1.03706e-25
PGSC0003DMT400038056	XLOC_006174	Dimethylaniline monooxygenase	20.5128	11.3354	-0.855686	0.0052	0.0400284	GO:0050661	molecular function	NADP binding	gi|565397571|ref|XP_006364364.1|PREDICTED: probable flavin-containing monooxygenase 1-like [Solanum tuberosum]	988	117.087	1.03706e-25
PGSC0003DMT400038056	XLOC_006174	Dimethylaniline monooxygenase	20.5128	11.3354	-0.855686	0.0052	0.0400284	GO:0050660	molecular function	flavin adenine dinucleotide binding	gi|565397571|ref|XP_006364364.1|PREDICTED: probable flavin-containing monooxygenase 1-like [Solanum tuberosum]	988	117.087	1.03706e-25
PGSC0003DMT400038056	XLOC_006174	Dimethylaniline monooxygenase	20.5128	11.3354	-0.855686	0.0052	0.0400284	GO:0004497	molecular function	monooxygenase activity	gi|703157445|ref|XP_010111727.1|putative flavin-containing monooxygenase 1 [Morus notabilis]	988	61.6178	3.31123e-07
PGSC0003DMT400039061	XLOC_006365	WRKY transcription factor	5.08414	10.1331	0.995003	0.00315	0.0283595	GO:0006355	biological process	regulation of transcription, DNA-templated	gi|565386607|ref|XP_006359101.1|PREDICTED: probable WRKY transcription factor 14-like [Solanum tuberosum]	780	101.679	2.44379e-21
PGSC0003DMT400039061	XLOC_006365	WRKY transcription factor	5.08414	10.1331	0.995003	0.00315	0.0283595	GO:0043565	molecular function	sequence-specific DNA binding	gi|565386607|ref|XP_006359101.1|PREDICTED: probable WRKY transcription factor 14-like [Solanum tuberosum]	780	101.679	2.44379e-21
PGSC0003DMT400039061	XLOC_006365	WRKY transcription factor	5.08414	10.1331	0.995003	0.00315	0.0283595	GO:0003700	molecular function	transcription factor activity, sequence-specific DNA binding	gi|565386607|ref|XP_006359101.1|PREDICTED: probable WRKY transcription factor 14-like [Solanum tuberosum]	780	101.679	2.44379e-21
PGSC0003DMT400051165	XLOC_006431	Hydrolase	19.4017	8.71244	-1.15503	0.00065	0.00877939	GO:0008270	molecular function	zinc ion binding	gi|460371580|ref|XP_004231613.1|PREDICTED: uncharacterized protein LOC101257617 isoform X1 [Solanum lycopersicum]	844	75.8702	4.00878e-12
PGSC0003DMT400051165	XLOC_006431	Hydrolase	19.4017	8.71244	-1.15503	0.00065	0.00877939	GO:0004527	molecular function	exonuclease activity	gi|566164301|ref|XP_006383905.1|endonuclease/exonuclease/phosphatase family protein [Populus trichocarpa]	844	50.8322	0.000740848
PGSC0003DMT400051165	XLOC_006431	Hydrolase	19.4017	8.71244	-1.15503	0.00065	0.00877939	GO:0090305	biological process	nucleic acid phosphodiester bond hydrolysis	gi|566164301|ref|XP_006383905.1|endonuclease/exonuclease/phosphatase family protein [Populus trichocarpa]	844	50.8322	0.000740848
PGSC0003DMT400051165	XLOC_006431	Hydrolase	19.4017	8.71244	-1.15503	0.00065	0.00877939	GO:0004519	molecular function	endonuclease activity	gi|566164301|ref|XP_006383905.1|endonuclease/exonuclease/phosphatase family protein [Populus trichocarpa]	844	50.8322	0.000740848
PGSC0003DMT400022352	XLOC_006477	Endochitinase (Chitinase)	6.44311	41.6309	2.69183	5e-05	0.00104425	GO:0006032	biological process	chitin catabolic process	gi|21495|emb|CAA47921.1|chitinase [Solanum tuberosum]	494	75.485	1.80042e-13
PGSC0003DMT400022352	XLOC_006477	Endochitinase (Chitinase)	6.44311	41.6309	2.69183	5e-05	0.00104425	GO:0016787	molecular function	hydrolase activity	gi|21495|emb|CAA47921.1|chitinase [Solanum tuberosum]	494	75.485	1.80042e-13
PGSC0003DMT400022352	XLOC_006477	Endochitinase (Chitinase)	6.44311	41.6309	2.69183	5e-05	0.00104425	GO:0008152	biological process	metabolic process	gi|21495|emb|CAA47921.1|chitinase [Solanum tuberosum]	494	75.485	1.80042e-13
PGSC0003DMT400022352	XLOC_006477	Endochitinase (Chitinase)	6.44311	41.6309	2.69183	5e-05	0.00104425	GO:0005975	biological process	carbohydrate metabolic process	gi|21495|emb|CAA47921.1|chitinase [Solanum tuberosum]	494	75.485	1.80042e-13
PGSC0003DMT400022352	XLOC_006477	Endochitinase (Chitinase)	6.44311	41.6309	2.69183	5e-05	0.00104425	GO:0016798	molecular function	hydrolase activity, acting on glycosyl bonds	gi|21495|emb|CAA47921.1|chitinase [Solanum tuberosum]	494	75.485	1.80042e-13
PGSC0003DMT400022352	XLOC_006477	Endochitinase (Chitinase)	6.44311	41.6309	2.69183	5e-05	0.00104425	GO:0004568	molecular function	chitinase activity	gi|21495|emb|CAA47921.1|chitinase [Solanum tuberosum]	494	75.485	1.80042e-13
PGSC0003DMT400022352	XLOC_006477	Endochitinase (Chitinase)	6.44311	41.6309	2.69183	5e-05	0.00104425	GO:0016998	biological process	cell wall macromolecule catabolic process	gi|21495|emb|CAA47921.1|chitinase [Solanum tuberosum]	494	75.485	1.80042e-13
PGSC0003DMT400022352	XLOC_006477	Endochitinase (Chitinase)	6.44311	41.6309	2.69183	5e-05	0.00104425	GO:0006952	biological process	defense response	gi|525314362|ref|NP_001266258.1|basic endochitinase precursor [Solanum lycopersicum]	494	68.1662	6.4786e-11
PGSC0003DMT400022352	XLOC_006477	Endochitinase (Chitinase)	6.44311	41.6309	2.69183	5e-05	0.00104425	GO:0000272	biological process	polysaccharide catabolic process	gi|525314362|ref|NP_001266258.1|basic endochitinase precursor [Solanum lycopersicum]	494	68.1662	6.4786e-11
PGSC0003DMT400022352	XLOC_006477	Endochitinase (Chitinase)	6.44311	41.6309	2.69183	5e-05	0.00104425	GO:0005576	cellular component	extracellular region	gi|525314362|ref|NP_001266258.1|basic endochitinase precursor [Solanum lycopersicum]	494	68.1662	6.4786e-11
PGSC0003DMT400022352	XLOC_006477	Endochitinase (Chitinase)	6.44311	41.6309	2.69183	5e-05	0.00104425	GO:0005615	cellular component	extracellular space	gi|525314362|ref|NP_001266258.1|basic endochitinase precursor [Solanum lycopersicum]	494	68.1662	6.4786e-11
PGSC0003DMT400022352	XLOC_006477	Endochitinase (Chitinase)	6.44311	41.6309	2.69183	5e-05	0.00104425	GO:0008061	molecular function	chitin binding	gi|296080858|emb|CBI18788.3|unnamed protein product [Vitis vinifera]	494	56.9954	7.48348e-07
PGSC0003DMT400085117	XLOC_006537	Alpha tubulin 1	138.368	66.5759	-1.05544	5e-05	0.00104425	GO:0007017	biological process	microtubule-based process	gi|760442685|ref|XP_011398411.1|Tubulin alpha chain [Auxenochlorella protothecoides]	534	45.4394	9.16243e-06
PGSC0003DMT400085117	XLOC_006537	Alpha tubulin 1	138.368	66.5759	-1.05544	5e-05	0.00104425	GO:0051258	biological process	protein polymerization	gi|760442685|ref|XP_011398411.1|Tubulin alpha chain [Auxenochlorella protothecoides]	534	45.4394	9.16243e-06
PGSC0003DMT400085117	XLOC_006537	Alpha tubulin 1	138.368	66.5759	-1.05544	5e-05	0.00104425	GO:0005874	cellular component	microtubule	gi|760442685|ref|XP_011398411.1|Tubulin alpha chain [Auxenochlorella protothecoides]	534	45.4394	9.16243e-06
PGSC0003DMT400085117	XLOC_006537	Alpha tubulin 1	138.368	66.5759	-1.05544	5e-05	0.00104425	GO:0000166	molecular function	nucleotide binding	gi|760442685|ref|XP_011398411.1|Tubulin alpha chain [Auxenochlorella protothecoides]	534	45.4394	9.16243e-06
PGSC0003DMT400085117	XLOC_006537	Alpha tubulin 1	138.368	66.5759	-1.05544	5e-05	0.00104425	GO:0005737	cellular component	cytoplasm	gi|760442685|ref|XP_011398411.1|Tubulin alpha chain [Auxenochlorella protothecoides]	534	45.4394	9.16243e-06
PGSC0003DMT400085117	XLOC_006537	Alpha tubulin 1	138.368	66.5759	-1.05544	5e-05	0.00104425	GO:0005525	molecular function	GTP binding	gi|760442685|ref|XP_011398411.1|Tubulin alpha chain [Auxenochlorella protothecoides]	534	45.4394	9.16243e-06
PGSC0003DMT400085117	XLOC_006537	Alpha tubulin 1	138.368	66.5759	-1.05544	5e-05	0.00104425	GO:0043234	cellular component	protein complex	gi|760442685|ref|XP_011398411.1|Tubulin alpha chain [Auxenochlorella protothecoides]	534	45.4394	9.16243e-06
PGSC0003DMT400085117	XLOC_006537	Alpha tubulin 1	138.368	66.5759	-1.05544	5e-05	0.00104425	GO:0005200	molecular function	structural constituent of cytoskeleton	gi|760442685|ref|XP_011398411.1|Tubulin alpha chain [Auxenochlorella protothecoides]	534	45.4394	9.16243e-06
PGSC0003DMT400085117	XLOC_006537	Alpha tubulin 1	138.368	66.5759	-1.05544	5e-05	0.00104425	GO:0008152	biological process	metabolic process	gi|760442685|ref|XP_011398411.1|Tubulin alpha chain [Auxenochlorella protothecoides]	534	45.4394	9.16243e-06
PGSC0003DMT400085117	XLOC_006537	Alpha tubulin 1	138.368	66.5759	-1.05544	5e-05	0.00104425	GO:0003924	molecular function	GTPase activity	gi|760442685|ref|XP_011398411.1|Tubulin alpha chain [Auxenochlorella protothecoides]	534	45.4394	9.16243e-06
PGSC0003DMT400085117	XLOC_006537	Alpha tubulin 1	138.368	66.5759	-1.05544	5e-05	0.00104425	GO:0005856	cellular component	cytoskeleton	gi|760442685|ref|XP_011398411.1|Tubulin alpha chain [Auxenochlorella protothecoides]	534	45.4394	9.16243e-06
PGSC0003DMT400033880	XLOC_006574	Sigma factor sigb regulation protein rsbq	2.62557	6.12212	1.2214	0.00955	0.0501	GO:0016787	molecular function	hydrolase activity	gi|224084431|ref|XP_002307293.1|hydrolase family protein [Populus trichocarpa]	511	54.6842	4.79301e-06
PGSC0003DMT400033880	XLOC_006574	Sigma factor sigb regulation protein rsbq	2.62557	6.12212	1.2214	0.00955	0.0501	GO:0008152	biological process	metabolic process	gi|224084431|ref|XP_002307293.1|hydrolase family protein [Populus trichocarpa]	511	54.6842	4.79301e-06
PGSC0003DMT400033880	XLOC_006574	Sigma factor sigb regulation protein rsbq	2.62557	6.12212	1.2214	0.00955	0.0501	GO:0009640	biological process	photomorphogenesis	gi|695065028|ref|XP_009421091.1|PREDICTED: probable esterase D14L [Musa acuminata subsp. malaccensis]	511	52.373	3.02427e-05
PGSC0003DMT400033880	XLOC_006574	Sigma factor sigb regulation protein rsbq	2.62557	6.12212	1.2214	0.00955	0.0501	GO:0009704	biological process	de-etiolation	gi|695065028|ref|XP_009421091.1|PREDICTED: probable esterase D14L [Musa acuminata subsp. malaccensis]	511	52.373	3.02427e-05
PGSC0003DMT400065506	XLOC_006585	WRKY domain class transcription factor	0.813256	3.40594	2.06627	0.0046	0.036698	GO:0006355	biological process	regulation of transcription, DNA-templated	gi|565388914|ref|XP_006360211.1|PREDICTED: probable WRKY transcription factor 7-like [Solanum tuberosum]	631	55.4546	1.25575e-08
PGSC0003DMT400065506	XLOC_006585	WRKY domain class transcription factor	0.813256	3.40594	2.06627	0.0046	0.036698	GO:0043565	molecular function	sequence-specific DNA binding	gi|565388914|ref|XP_006360211.1|PREDICTED: probable WRKY transcription factor 7-like [Solanum tuberosum]	631	55.4546	1.25575e-08
PGSC0003DMT400065506	XLOC_006585	WRKY domain class transcription factor	0.813256	3.40594	2.06627	0.0046	0.036698	GO:0003700	molecular function	transcription factor activity, sequence-specific DNA binding	gi|565388914|ref|XP_006360211.1|PREDICTED: probable WRKY transcription factor 7-like [Solanum tuberosum]	631	55.4546	1.25575e-08
PGSC0003DMT400089961	XLOC_006591	Conserved gene of unknown function	23.3341	8.5214	-1.45328	0.00205	0.0207174	GO:0005509	molecular function	calcium ion binding	gi|565388928|ref|XP_006360218.1|PREDICTED: calmodulin-like protein 1-like [Solanum tuberosum]	324	46.2098	0.000505739
PGSC0003DMT400089961	XLOC_006591	Conserved gene of unknown function	23.3341	8.5214	-1.45328	0.00205	0.0207174	GO:0000272	biological process	polysaccharide catabolic process	gi|565388928|ref|XP_006360218.1|PREDICTED: calmodulin-like protein 1-like [Solanum tuberosum]	324	46.2098	0.000505739
PGSC0003DMT400064749	XLOC_006642	Conserved gene of unknown function	116.56	309.708	1.40984	5e-05	0.00104425	GO:0003674	molecular function	molecular_function	gi|565395590|ref|XP_006363421.1|PREDICTED: uncharacterized protein LOC102605491 [Solanum tuberosum]	572	65.855	1.02454e-09
PGSC0003DMT400064749	XLOC_006642	Conserved gene of unknown function	116.56	309.708	1.40984	5e-05	0.00104425	GO:0009507	cellular component	chloroplast	gi|565395590|ref|XP_006363421.1|PREDICTED: uncharacterized protein LOC102605491 [Solanum tuberosum]	572	65.855	1.02454e-09
PGSC0003DMT400064749	XLOC_006642	Conserved gene of unknown function	116.56	309.708	1.40984	5e-05	0.00104425	GO:0008150	biological process	biological_process	gi|565395590|ref|XP_006363421.1|PREDICTED: uncharacterized protein LOC102605491 [Solanum tuberosum]	572	65.855	1.02454e-09
PGSC0003DMT400064740	XLOC_006644	Conserved gene of unknown function	13.922	6.30363	-1.14311	0.0014	0.0156625	GO:0005819	cellular component	spindle	gi|565395572|ref|XP_006363412.1|PREDICTED: uncharacterized protein LOC102602912 isoform X1 [Solanum tuberosum]	990	74.3294	2.74305e-11
PGSC0003DMT400064740	XLOC_006644	Conserved gene of unknown function	13.922	6.30363	-1.14311	0.0014	0.0156625	GO:0007067	biological process	mitotic nuclear division	gi|565395572|ref|XP_006363412.1|PREDICTED: uncharacterized protein LOC102602912 isoform X1 [Solanum tuberosum]	990	74.3294	2.74305e-11
PGSC0003DMT400064740	XLOC_006644	Conserved gene of unknown function	13.922	6.30363	-1.14311	0.0014	0.0156625	GO:0005874	cellular component	microtubule	gi|565395572|ref|XP_006363412.1|PREDICTED: uncharacterized protein LOC102602912 isoform X1 [Solanum tuberosum]	990	74.3294	2.74305e-11
PGSC0003DMT400064740	XLOC_006644	Conserved gene of unknown function	13.922	6.30363	-1.14311	0.0014	0.0156625	GO:0000226	biological process	microtubule cytoskeleton organization	gi|30685394|ref|NP_197055.2|TPX2 (targeting protein for Xklp2) family protein [Arabidopsis thaliana]	990	42.743	4.87713e-05
PGSC0003DMT400064740	XLOC_006644	Conserved gene of unknown function	13.922	6.30363	-1.14311	0.0014	0.0156625	GO:0000911	biological process	cytokinesis by cell plate formation	gi|30685394|ref|NP_197055.2|TPX2 (targeting protein for Xklp2) family protein [Arabidopsis thaliana]	990	42.743	4.87713e-05
PGSC0003DMT400064740	XLOC_006644	Conserved gene of unknown function	13.922	6.30363	-1.14311	0.0014	0.0156625	GO:0005634	cellular component	nucleus	gi|30685394|ref|NP_197055.2|TPX2 (targeting protein for Xklp2) family protein [Arabidopsis thaliana]	990	42.743	4.87713e-05
PGSC0003DMT400064740	XLOC_006644	Conserved gene of unknown function	13.922	6.30363	-1.14311	0.0014	0.0156625	GO:0006260	biological process	DNA replication	gi|30685394|ref|NP_197055.2|TPX2 (targeting protein for Xklp2) family protein [Arabidopsis thaliana]	990	42.743	4.87713e-05
PGSC0003DMT400064740	XLOC_006644	Conserved gene of unknown function	13.922	6.30363	-1.14311	0.0014	0.0156625	GO:0006306	biological process	DNA methylation	gi|30685394|ref|NP_197055.2|TPX2 (targeting protein for Xklp2) family protein [Arabidopsis thaliana]	990	42.743	4.87713e-05
PGSC0003DMT400064740	XLOC_006644	Conserved gene of unknown function	13.922	6.30363	-1.14311	0.0014	0.0156625	GO:0003674	molecular function	molecular_function	gi|30685394|ref|NP_197055.2|TPX2 (targeting protein for Xklp2) family protein [Arabidopsis thaliana]	990	42.743	4.87713e-05
PGSC0003DMT400064740	XLOC_006644	Conserved gene of unknown function	13.922	6.30363	-1.14311	0.0014	0.0156625	GO:0051567	biological process	histone H3-K9 methylation	gi|30685394|ref|NP_197055.2|TPX2 (targeting protein for Xklp2) family protein [Arabidopsis thaliana]	990	42.743	4.87713e-05
PGSC0003DMT400064740	XLOC_006644	Conserved gene of unknown function	13.922	6.30363	-1.14311	0.0014	0.0156625	GO:0016458	biological process	gene silencing	gi|30685394|ref|NP_197055.2|TPX2 (targeting protein for Xklp2) family protein [Arabidopsis thaliana]	990	42.743	4.87713e-05
PGSC0003DMT400064740	XLOC_006644	Conserved gene of unknown function	13.922	6.30363	-1.14311	0.0014	0.0156625	GO:0034968	biological process	histone lysine methylation	gi|30685394|ref|NP_197055.2|TPX2 (targeting protein for Xklp2) family protein [Arabidopsis thaliana]	990	42.743	4.87713e-05
PGSC0003DMT400064740	XLOC_006644	Conserved gene of unknown function	13.922	6.30363	-1.14311	0.0014	0.0156625	GO:0009909	biological process	regulation of flower development	gi|30685394|ref|NP_197055.2|TPX2 (targeting protein for Xklp2) family protein [Arabidopsis thaliana]	990	42.743	4.87713e-05
PGSC0003DMT400064740	XLOC_006644	Conserved gene of unknown function	13.922	6.30363	-1.14311	0.0014	0.0156625	GO:0008283	biological process	cell proliferation	gi|30685394|ref|NP_197055.2|TPX2 (targeting protein for Xklp2) family protein [Arabidopsis thaliana]	990	42.743	4.87713e-05
PGSC0003DMT400024342	XLOC_006713	UDP-glucosyltransferase	4.01833	0.859222	-2.22549	0.00065	0.00877939	GO:0008152	biological process	metabolic process	gi|565398939|ref|XP_006365021.1|PREDICTED: UDP-glycosyltransferase 87A2-like [Solanum tuberosum]	874	86.6557	1.2317e-15
PGSC0003DMT400024342	XLOC_006713	UDP-glucosyltransferase	4.01833	0.859222	-2.22549	0.00065	0.00877939	GO:0016758	molecular function	transferase activity, transferring hexosyl groups	gi|565398939|ref|XP_006365021.1|PREDICTED: UDP-glycosyltransferase 87A2-like [Solanum tuberosum]	874	86.6557	1.2317e-15
PGSC0003DMT400054514	XLOC_006818	Phospho-n-acetylmuramoyl-pentapeptide-transferase	2.05116	7.04615	1.78039	0.00905	0.0501	GO:0016740	molecular function	transferase activity	gi|255583559|ref|XP_002532536.1|phospho-n-acetylmuramoyl-pentapeptide-transferase, putative [Ricinus communis]	304	41.2022	0.000403573
PGSC0003DMT400054514	XLOC_006818	Phospho-n-acetylmuramoyl-pentapeptide-transferase	2.05116	7.04615	1.78039	0.00905	0.0501	GO:0016021	cellular component	integral component of membrane	gi|255583559|ref|XP_002532536.1|phospho-n-acetylmuramoyl-pentapeptide-transferase, putative [Ricinus communis]	304	41.2022	0.000403573
PGSC0003DMT400054514	XLOC_006818	Phospho-n-acetylmuramoyl-pentapeptide-transferase	2.05116	7.04615	1.78039	0.00905	0.0501	GO:0008152	biological process	metabolic process	gi|255583559|ref|XP_002532536.1|phospho-n-acetylmuramoyl-pentapeptide-transferase, putative [Ricinus communis]	304	41.2022	0.000403573
PGSC0003DMT400054514	XLOC_006818	Phospho-n-acetylmuramoyl-pentapeptide-transferase	2.05116	7.04615	1.78039	0.00905	0.0501	GO:0016020	cellular component	membrane	gi|255583559|ref|XP_002532536.1|phospho-n-acetylmuramoyl-pentapeptide-transferase, putative [Ricinus communis]	304	41.2022	0.000403573
PGSC0003DMT400054514	XLOC_006818	Phospho-n-acetylmuramoyl-pentapeptide-transferase	2.05116	7.04615	1.78039	0.00905	0.0501	GO:0008963	molecular function	phospho-N-acetylmuramoyl-pentapeptide-transferase activity	gi|255583559|ref|XP_002532536.1|phospho-n-acetylmuramoyl-pentapeptide-transferase, putative [Ricinus communis]	304	41.2022	0.000403573
PGSC0003DMT400054514	XLOC_006818	Phospho-n-acetylmuramoyl-pentapeptide-transferase	2.05116	7.04615	1.78039	0.00905	0.0501	GO:0051992	molecular function	UDP-N-acetylmuramoyl-L-alanyl-D-glutamyl-meso-2,6-diaminopimelyl-D-alanyl-D-alanine:undecaprenyl-phosphate transferase activity	gi|255583559|ref|XP_002532536.1|phospho-n-acetylmuramoyl-pentapeptide-transferase, putative [Ricinus communis]	304	41.2022	0.000403573
PGSC0003DMT400018693	XLOC_006865	Zinc finger protein	11.7684	4.27853	-1.45974	0.0001	0.0019042	GO:0016788	molecular function	hydrolase activity, acting on ester bonds	gi|565378212|ref|XP_006355554.1|PREDICTED: GDSL esterase/lipase At1g29670-like [Solanum tuberosum]	684	87.0409	1.1054e-16
PGSC0003DMT400018693	XLOC_006865	Zinc finger protein	11.7684	4.27853	-1.45974	0.0001	0.0019042	GO:0008152	biological process	metabolic process	gi|565378212|ref|XP_006355554.1|PREDICTED: GDSL esterase/lipase At1g29670-like [Solanum tuberosum]	684	87.0409	1.1054e-16
PGSC0003DMT400026493	XLOC_006938	Phytophthora-inhibited protease 1	1.31112	4.01256	1.61373	0.00785	0.0501	GO:0006508	biological process	proteolysis	gi|565393545|ref|XP_006362435.1|PREDICTED: fruit bromelain-like [Solanum tuberosum]	646	90.5077	5.42855e-18
PGSC0003DMT400026493	XLOC_006938	Phytophthora-inhibited protease 1	1.31112	4.01256	1.61373	0.00785	0.0501	GO:0016787	molecular function	hydrolase activity	gi|565393545|ref|XP_006362435.1|PREDICTED: fruit bromelain-like [Solanum tuberosum]	646	90.5077	5.42855e-18
PGSC0003DMT400026493	XLOC_006938	Phytophthora-inhibited protease 1	1.31112	4.01256	1.61373	0.00785	0.0501	GO:0008234	molecular function	cysteine-type peptidase activity	gi|565393545|ref|XP_006362435.1|PREDICTED: fruit bromelain-like [Solanum tuberosum]	646	90.5077	5.42855e-18
PGSC0003DMT400026493	XLOC_006938	Phytophthora-inhibited protease 1	1.31112	4.01256	1.61373	0.00785	0.0501	GO:0008233	molecular function	peptidase activity	gi|565393545|ref|XP_006362435.1|PREDICTED: fruit bromelain-like [Solanum tuberosum]	646	90.5077	5.42855e-18
PGSC0003DMT400026493	XLOC_006938	Phytophthora-inhibited protease 1	1.31112	4.01256	1.61373	0.00785	0.0501	GO:0055114	biological process	oxidation-reduction process	gi|734406304|gb|KHN33932.1|KDEL-tailed cysteine endopeptidase CEP1 [Glycine soja]	646	36.965	0.00032017
PGSC0003DMT400026493	XLOC_006938	Phytophthora-inhibited protease 1	1.31112	4.01256	1.61373	0.00785	0.0501	GO:0016491	molecular function	oxidoreductase activity	gi|734406304|gb|KHN33932.1|KDEL-tailed cysteine endopeptidase CEP1 [Glycine soja]	646	36.965	0.00032017
PGSC0003DMT400026493	XLOC_006938	Phytophthora-inhibited protease 1	1.31112	4.01256	1.61373	0.00785	0.0501	GO:0032440	molecular function	2-alkenal reductase [NAD(P)] activity	gi|734406304|gb|KHN33932.1|KDEL-tailed cysteine endopeptidase CEP1 [Glycine soja]	646	36.965	0.00032017
PGSC0003DMT400026497	XLOC_006941	Alpha galactosidase	19.3007	35.5612	0.881649	0.00175	0.0185181	GO:0016021	cellular component	integral component of membrane	gi|18403435|ref|NP_565779.1|trichome birefringence-like 37 protein [Arabidopsis thaliana]	695	39.6614	1.04249e-07
PGSC0003DMT400026497	XLOC_006941	Alpha galactosidase	19.3007	35.5612	0.881649	0.00175	0.0185181	GO:0008150	biological process	biological_process	gi|18403435|ref|NP_565779.1|trichome birefringence-like 37 protein [Arabidopsis thaliana]	695	39.6614	1.04249e-07
PGSC0003DMT400026501	XLOC_006943	Triacylglycerol lipase	2.09673	4.92365	1.23159	0.00765	0.0501	GO:0006629	biological process	lipid metabolic process	gi|723675027|ref|XP_004232957.2|PREDICTED: phospholipase A1-II 1-like [Solanum lycopersicum]	730	88.5817	9.40004e-17
PGSC0003DMT400026501	XLOC_006943	Triacylglycerol lipase	2.09673	4.92365	1.23159	0.00765	0.0501	GO:0016787	molecular function	hydrolase activity	gi|723675027|ref|XP_004232957.2|PREDICTED: phospholipase A1-II 1-like [Solanum lycopersicum]	730	88.5817	9.40004e-17
PGSC0003DMT400026501	XLOC_006943	Triacylglycerol lipase	2.09673	4.92365	1.23159	0.00765	0.0501	GO:0008970	molecular function	phosphatidylcholine 1-acylhydrolase activity	gi|115465575|ref|NP_001056387.1|Os05g0574100 [Oryza sativa Japonica Group]	730	41.9726	0.00073613
PGSC0003DMT400026501	XLOC_006943	Triacylglycerol lipase	2.09673	4.92365	1.23159	0.00765	0.0501	GO:0005737	cellular component	cytoplasm	gi|115465575|ref|NP_001056387.1|Os05g0574100 [Oryza sativa Japonica Group]	730	41.9726	0.00073613
PGSC0003DMT400026501	XLOC_006943	Triacylglycerol lipase	2.09673	4.92365	1.23159	0.00765	0.0501	GO:0016042	biological process	lipid catabolic process	gi|115465575|ref|NP_001056387.1|Os05g0574100 [Oryza sativa Japonica Group]	730	41.9726	0.00073613
PGSC0003DMT400076435	XLOC_006991	PHO2	10.3678	45.1165	2.12155	5e-05	0.00104425	GO:0016036	biological process	cellular response to phosphate starvation	gi|565360567|ref|XP_006347038.1|PREDICTED: probable ubiquitin-conjugating enzyme E2 24-like [Solanum tuberosum]	1748	125.176	1.67148e-26
PGSC0003DMT400076435	XLOC_006991	PHO2	10.3678	45.1165	2.12155	5e-05	0.00104425	GO:0006817	biological process	phosphate ion transport	gi|565360567|ref|XP_006347038.1|PREDICTED: probable ubiquitin-conjugating enzyme E2 24-like [Solanum tuberosum]	1748	125.176	1.67148e-26
PGSC0003DMT400076435	XLOC_006991	PHO2	10.3678	45.1165	2.12155	5e-05	0.00104425	GO:0006301	biological process	postreplication repair	gi|565360567|ref|XP_006347038.1|PREDICTED: probable ubiquitin-conjugating enzyme E2 24-like [Solanum tuberosum]	1748	125.176	1.67148e-26
PGSC0003DMT400076435	XLOC_006991	PHO2	10.3678	45.1165	2.12155	5e-05	0.00104425	GO:0055062	biological process	phosphate ion homeostasis	gi|565360567|ref|XP_006347038.1|PREDICTED: probable ubiquitin-conjugating enzyme E2 24-like [Solanum tuberosum]	1748	125.176	1.67148e-26
PGSC0003DMT400057803	XLOC_007002	Conserved gene of unknown function	18.4753	36.245	0.972184	0.0007	0.00928731	GO:0016021	cellular component	integral component of membrane	gi|460374117|ref|XP_004232858.1|PREDICTED: tetraspanin-19 [Solanum lycopersicum]	409	59.3066	3.01366e-08
PGSC0003DMT400057803	XLOC_007002	Conserved gene of unknown function	18.4753	36.245	0.972184	0.0007	0.00928731	GO:0016020	cellular component	membrane	gi|460374117|ref|XP_004232858.1|PREDICTED: tetraspanin-19 [Solanum lycopersicum]	409	59.3066	3.01366e-08
PGSC0003DMT400057690	XLOC_007054	MYB transcription factor	0	1.98422	Inf	5e-05	0.00104425	GO:0009611	biological process	response to wounding	gi|565360796|ref|XP_006347152.1|PREDICTED: transcription factor MYB86-like [Solanum tuberosum]	695	72.4034	2.11801e-11
PGSC0003DMT400057690	XLOC_007054	MYB transcription factor	0	1.98422	Inf	5e-05	0.00104425	GO:0009695	biological process	jasmonic acid biosynthetic process	gi|565360796|ref|XP_006347152.1|PREDICTED: transcription factor MYB86-like [Solanum tuberosum]	695	72.4034	2.11801e-11
PGSC0003DMT400057690	XLOC_007054	MYB transcription factor	0	1.98422	Inf	5e-05	0.00104425	GO:0003700	molecular function	transcription factor activity, sequence-specific DNA binding	gi|565360796|ref|XP_006347152.1|PREDICTED: transcription factor MYB86-like [Solanum tuberosum]	695	72.4034	2.11801e-11
PGSC0003DMT400057690	XLOC_007054	MYB transcription factor	0	1.98422	Inf	5e-05	0.00104425	GO:0009738	biological process	abscisic acid-activated signaling pathway	gi|565360796|ref|XP_006347152.1|PREDICTED: transcription factor MYB86-like [Solanum tuberosum]	695	72.4034	2.11801e-11
PGSC0003DMT400057690	XLOC_007054	MYB transcription factor	0	1.98422	Inf	5e-05	0.00104425	GO:0003677	molecular function	DNA binding	gi|565360796|ref|XP_006347152.1|PREDICTED: transcription factor MYB86-like [Solanum tuberosum]	695	72.4034	2.11801e-11
PGSC0003DMT400057690	XLOC_007054	MYB transcription factor	0	1.98422	Inf	5e-05	0.00104425	GO:0042538	biological process	hyperosmotic salinity response	gi|565360796|ref|XP_006347152.1|PREDICTED: transcription factor MYB86-like [Solanum tuberosum]	695	72.4034	2.11801e-11
PGSC0003DMT400057690	XLOC_007054	MYB transcription factor	0	1.98422	Inf	5e-05	0.00104425	GO:0009873	biological process	ethylene-activated signaling pathway	gi|565360796|ref|XP_006347152.1|PREDICTED: transcription factor MYB86-like [Solanum tuberosum]	695	72.4034	2.11801e-11
PGSC0003DMT400057690	XLOC_007054	MYB transcription factor	0	1.98422	Inf	5e-05	0.00104425	GO:0009867	biological process	jasmonic acid mediated signaling pathway	gi|565360796|ref|XP_006347152.1|PREDICTED: transcription factor MYB86-like [Solanum tuberosum]	695	72.4034	2.11801e-11
PGSC0003DMT400057690	XLOC_007054	MYB transcription factor	0	1.98422	Inf	5e-05	0.00104425	GO:0009733	biological process	response to auxin	gi|565360796|ref|XP_006347152.1|PREDICTED: transcription factor MYB86-like [Solanum tuberosum]	695	72.4034	2.11801e-11
PGSC0003DMT400057690	XLOC_007054	MYB transcription factor	0	1.98422	Inf	5e-05	0.00104425	GO:0009414	biological process	response to water deprivation	gi|565360796|ref|XP_006347152.1|PREDICTED: transcription factor MYB86-like [Solanum tuberosum]	695	72.4034	2.11801e-11
PGSC0003DMT400057690	XLOC_007054	MYB transcription factor	0	1.98422	Inf	5e-05	0.00104425	GO:0007165	biological process	signal transduction	gi|565360796|ref|XP_006347152.1|PREDICTED: transcription factor MYB86-like [Solanum tuberosum]	695	72.4034	2.11801e-11
PGSC0003DMT400057690	XLOC_007054	MYB transcription factor	0	1.98422	Inf	5e-05	0.00104425	GO:0006355	biological process	regulation of transcription, DNA-templated	gi|565360796|ref|XP_006347152.1|PREDICTED: transcription factor MYB86-like [Solanum tuberosum]	695	72.4034	2.11801e-11
PGSC0003DMT400057690	XLOC_007054	MYB transcription factor	0	1.98422	Inf	5e-05	0.00104425	GO:0005622	cellular component	intracellular	gi|565360796|ref|XP_006347152.1|PREDICTED: transcription factor MYB86-like [Solanum tuberosum]	695	72.4034	2.11801e-11
PGSC0003DMT400055905	XLOC_007081	Thioredoxin h	19.7383	46.8063	1.24571	5e-05	0.00104425	GO:0055114	biological process	oxidation-reduction process	gi|565400746|ref|XP_006365880.1|PREDICTED: thioredoxin-like protein CXXS1-like isoform X1 [Solanum tuberosum]	228	40.817	0.000236716
PGSC0003DMT400055905	XLOC_007081	Thioredoxin h	19.7383	46.8063	1.24571	5e-05	0.00104425	GO:0045454	biological process	cell redox homeostasis	gi|565400746|ref|XP_006365880.1|PREDICTED: thioredoxin-like protein CXXS1-like isoform X1 [Solanum tuberosum]	228	40.817	0.000236716
PGSC0003DMT400055905	XLOC_007081	Thioredoxin h	19.7383	46.8063	1.24571	5e-05	0.00104425	GO:0003756	molecular function	protein disulfide isomerase activity	gi|565400746|ref|XP_006365880.1|PREDICTED: thioredoxin-like protein CXXS1-like isoform X1 [Solanum tuberosum]	228	40.817	0.000236716
PGSC0003DMT400055905	XLOC_007081	Thioredoxin h	19.7383	46.8063	1.24571	5e-05	0.00104425	GO:0006662	biological process	glycerol ether metabolic process	gi|565400746|ref|XP_006365880.1|PREDICTED: thioredoxin-like protein CXXS1-like isoform X1 [Solanum tuberosum]	228	40.817	0.000236716
PGSC0003DMT400055905	XLOC_007081	Thioredoxin h	19.7383	46.8063	1.24571	5e-05	0.00104425	GO:0006661	biological process	phosphatidylinositol biosynthetic process	gi|565400746|ref|XP_006365880.1|PREDICTED: thioredoxin-like protein CXXS1-like isoform X1 [Solanum tuberosum]	228	40.817	0.000236716
PGSC0003DMT400055905	XLOC_007081	Thioredoxin h	19.7383	46.8063	1.24571	5e-05	0.00104425	GO:0006457	biological process	protein folding	gi|565400746|ref|XP_006365880.1|PREDICTED: thioredoxin-like protein CXXS1-like isoform X1 [Solanum tuberosum]	228	40.817	0.000236716
PGSC0003DMT400055905	XLOC_007081	Thioredoxin h	19.7383	46.8063	1.24571	5e-05	0.00104425	GO:0015035	molecular function	protein disulfide oxidoreductase activity	gi|565400746|ref|XP_006365880.1|PREDICTED: thioredoxin-like protein CXXS1-like isoform X1 [Solanum tuberosum]	228	40.817	0.000236716
PGSC0003DMT400055905	XLOC_007081	Thioredoxin h	19.7383	46.8063	1.24571	5e-05	0.00104425	GO:0005829	cellular component	cytosol	gi|565400746|ref|XP_006365880.1|PREDICTED: thioredoxin-like protein CXXS1-like isoform X1 [Solanum tuberosum]	228	40.817	0.000236716
PGSC0003DMT400005250	XLOC_007085	Gibberellin 2-oxidase 1	12.5262	4.57528	-1.45302	0.0035	0.0304485	GO:0046872	molecular function	metal ion binding	gi|723674015|ref|XP_004232746.2|PREDICTED: gibberellin 2-beta-dioxygenase 8 [Solanum lycopersicum]	684	84.3445	1.19863e-15
PGSC0003DMT400005250	XLOC_007085	Gibberellin 2-oxidase 1	12.5262	4.57528	-1.45302	0.0035	0.0304485	GO:0055114	biological process	oxidation-reduction process	gi|723674015|ref|XP_004232746.2|PREDICTED: gibberellin 2-beta-dioxygenase 8 [Solanum lycopersicum]	684	84.3445	1.19863e-15
PGSC0003DMT400005250	XLOC_007085	Gibberellin 2-oxidase 1	12.5262	4.57528	-1.45302	0.0035	0.0304485	GO:0016706	molecular function	oxidoreductase activity, acting on paired donors, with incorporation or reduction of molecular oxygen, 2-oxoglutarate as one donor, and incorporation of one atom each of oxygen into both donors	gi|723674015|ref|XP_004232746.2|PREDICTED: gibberellin 2-beta-dioxygenase 8 [Solanum lycopersicum]	684	84.3445	1.19863e-15
PGSC0003DMT400005250	XLOC_007085	Gibberellin 2-oxidase 1	12.5262	4.57528	-1.45302	0.0035	0.0304485	GO:0016491	molecular function	oxidoreductase activity	gi|723674015|ref|XP_004232746.2|PREDICTED: gibberellin 2-beta-dioxygenase 8 [Solanum lycopersicum]	684	84.3445	1.19863e-15
PGSC0003DMT400005268	XLOC_007091	Pectinesterase	17.1063	5.40902	-1.66109	0.0042	0.0344965	GO:0005618	cellular component	cell wall	gi|460373872|ref|XP_004232737.1|PREDICTED: pectinesterase-like [Solanum lycopersicum]	555	40.817	3.55303e-07
PGSC0003DMT400005268	XLOC_007091	Pectinesterase	17.1063	5.40902	-1.66109	0.0042	0.0344965	GO:0045490	biological process	pectin catabolic process	gi|460373872|ref|XP_004232737.1|PREDICTED: pectinesterase-like [Solanum lycopersicum]	555	40.817	3.55303e-07
PGSC0003DMT400005268	XLOC_007091	Pectinesterase	17.1063	5.40902	-1.66109	0.0042	0.0344965	GO:0042545	biological process	cell wall modification	gi|460373872|ref|XP_004232737.1|PREDICTED: pectinesterase-like [Solanum lycopersicum]	555	40.817	3.55303e-07
PGSC0003DMT400005268	XLOC_007091	Pectinesterase	17.1063	5.40902	-1.66109	0.0042	0.0344965	GO:0016787	molecular function	hydrolase activity	gi|460373872|ref|XP_004232737.1|PREDICTED: pectinesterase-like [Solanum lycopersicum]	555	40.817	3.55303e-07
PGSC0003DMT400005268	XLOC_007091	Pectinesterase	17.1063	5.40902	-1.66109	0.0042	0.0344965	GO:0045330	molecular function	aspartyl esterase activity	gi|460373872|ref|XP_004232737.1|PREDICTED: pectinesterase-like [Solanum lycopersicum]	555	40.817	3.55303e-07
PGSC0003DMT400005268	XLOC_007091	Pectinesterase	17.1063	5.40902	-1.66109	0.0042	0.0344965	GO:0043086	biological process	negative regulation of catalytic activity	gi|460373872|ref|XP_004232737.1|PREDICTED: pectinesterase-like [Solanum lycopersicum]	555	40.817	3.55303e-07
PGSC0003DMT400005268	XLOC_007091	Pectinesterase	17.1063	5.40902	-1.66109	0.0042	0.0344965	GO:0004857	molecular function	enzyme inhibitor activity	gi|460373872|ref|XP_004232737.1|PREDICTED: pectinesterase-like [Solanum lycopersicum]	555	40.817	3.55303e-07
PGSC0003DMT400005268	XLOC_007091	Pectinesterase	17.1063	5.40902	-1.66109	0.0042	0.0344965	GO:0030599	molecular function	pectinesterase activity	gi|460373872|ref|XP_004232737.1|PREDICTED: pectinesterase-like [Solanum lycopersicum]	555	40.817	3.55303e-07
PGSC0003DMT400042478	XLOC_007116	Peroxisomal membrane protein 2, pxmp2	12.6509	27.532	1.12187	0.00025	0.00403304	GO:0016021	cellular component	integral component of membrane	gi|702321842|ref|XP_010052870.1|PREDICTED: peroxisomal membrane protein PMP22-like [Eucalyptus grandis]	342	52.7582	3.44305e-06
PGSC0003DMT400043083	XLOC_007127	Homeobox protein knotted-1-like LET6	21.9686	107.7	2.29351	5e-05	0.00104425	GO:0006355	biological process	regulation of transcription, DNA-templated	gi|566164197|ref|XP_002304900.2|Knox protein 1 [Populus trichocarpa]	646	62.003	1.40798e-10
PGSC0003DMT400043083	XLOC_007127	Homeobox protein knotted-1-like LET6	21.9686	107.7	2.29351	5e-05	0.00104425	GO:0043565	molecular function	sequence-specific DNA binding	gi|566164197|ref|XP_002304900.2|Knox protein 1 [Populus trichocarpa]	646	62.003	1.40798e-10
PGSC0003DMT400043083	XLOC_007127	Homeobox protein knotted-1-like LET6	21.9686	107.7	2.29351	5e-05	0.00104425	GO:0005634	cellular component	nucleus	gi|566164197|ref|XP_002304900.2|Knox protein 1 [Populus trichocarpa]	646	62.003	1.40798e-10
PGSC0003DMT400043083	XLOC_007127	Homeobox protein knotted-1-like LET6	21.9686	107.7	2.29351	5e-05	0.00104425	GO:0003677	molecular function	DNA binding	gi|566164197|ref|XP_002304900.2|Knox protein 1 [Populus trichocarpa]	646	62.003	1.40798e-10
PGSC0003DMT400043083	XLOC_007127	Homeobox protein knotted-1-like LET6	21.9686	107.7	2.29351	5e-05	0.00104425	GO:0019827	biological process	stem cell population maintenance	gi|565362856|ref|XP_006348160.1|PREDICTED: homeobox protein knotted-1-like LET6-like isoform X1 [Solanum tuberosum]	646	66.2402	1.66985e-09
PGSC0003DMT400043083	XLOC_007127	Homeobox protein knotted-1-like LET6	21.9686	107.7	2.29351	5e-05	0.00104425	GO:0009909	biological process	regulation of flower development	gi|565362856|ref|XP_006348160.1|PREDICTED: homeobox protein knotted-1-like LET6-like isoform X1 [Solanum tuberosum]	646	66.2402	1.66985e-09
PGSC0003DMT400043083	XLOC_007127	Homeobox protein knotted-1-like LET6	21.9686	107.7	2.29351	5e-05	0.00104425	GO:0048440	biological process	carpel development	gi|565362856|ref|XP_006348160.1|PREDICTED: homeobox protein knotted-1-like LET6-like isoform X1 [Solanum tuberosum]	646	66.2402	1.66985e-09
PGSC0003DMT400043083	XLOC_007127	Homeobox protein knotted-1-like LET6	21.9686	107.7	2.29351	5e-05	0.00104425	GO:0007389	biological process	pattern specification process	gi|565362856|ref|XP_006348160.1|PREDICTED: homeobox protein knotted-1-like LET6-like isoform X1 [Solanum tuberosum]	646	66.2402	1.66985e-09
PGSC0003DMT400043083	XLOC_007127	Homeobox protein knotted-1-like LET6	21.9686	107.7	2.29351	5e-05	0.00104425	GO:0009934	biological process	regulation of meristem structural organization	gi|565362856|ref|XP_006348160.1|PREDICTED: homeobox protein knotted-1-like LET6-like isoform X1 [Solanum tuberosum]	646	66.2402	1.66985e-09
PGSC0003DMT400043083	XLOC_007127	Homeobox protein knotted-1-like LET6	21.9686	107.7	2.29351	5e-05	0.00104425	GO:0048507	biological process	meristem development	gi|565362856|ref|XP_006348160.1|PREDICTED: homeobox protein knotted-1-like LET6-like isoform X1 [Solanum tuberosum]	646	66.2402	1.66985e-09
PGSC0003DMT400043083	XLOC_007127	Homeobox protein knotted-1-like LET6	21.9686	107.7	2.29351	5e-05	0.00104425	GO:0010051	biological process	xylem and phloem pattern formation	gi|565362856|ref|XP_006348160.1|PREDICTED: homeobox protein knotted-1-like LET6-like isoform X1 [Solanum tuberosum]	646	66.2402	1.66985e-09
PGSC0003DMT400043083	XLOC_007127	Homeobox protein knotted-1-like LET6	21.9686	107.7	2.29351	5e-05	0.00104425	GO:0009887	biological process	organ morphogenesis	gi|565362856|ref|XP_006348160.1|PREDICTED: homeobox protein knotted-1-like LET6-like isoform X1 [Solanum tuberosum]	646	66.2402	1.66985e-09
PGSC0003DMT400043083	XLOC_007127	Homeobox protein knotted-1-like LET6	21.9686	107.7	2.29351	5e-05	0.00104425	GO:0009855	biological process	determination of bilateral symmetry	gi|565362856|ref|XP_006348160.1|PREDICTED: homeobox protein knotted-1-like LET6-like isoform X1 [Solanum tuberosum]	646	66.2402	1.66985e-09
PGSC0003DMT400043083	XLOC_007127	Homeobox protein knotted-1-like LET6	21.9686	107.7	2.29351	5e-05	0.00104425	GO:0009886	biological process	post-embryonic morphogenesis	gi|565362856|ref|XP_006348160.1|PREDICTED: homeobox protein knotted-1-like LET6-like isoform X1 [Solanum tuberosum]	646	66.2402	1.66985e-09
PGSC0003DMT400043083	XLOC_007127	Homeobox protein knotted-1-like LET6	21.9686	107.7	2.29351	5e-05	0.00104425	GO:0048519	biological process	negative regulation of biological process	gi|565362856|ref|XP_006348160.1|PREDICTED: homeobox protein knotted-1-like LET6-like isoform X1 [Solanum tuberosum]	646	66.2402	1.66985e-09
PGSC0003DMT400043083	XLOC_007127	Homeobox protein knotted-1-like LET6	21.9686	107.7	2.29351	5e-05	0.00104425	GO:0048481	biological process	ovule development	gi|565362856|ref|XP_006348160.1|PREDICTED: homeobox protein knotted-1-like LET6-like isoform X1 [Solanum tuberosum]	646	66.2402	1.66985e-09
PGSC0003DMT400043083	XLOC_007127	Homeobox protein knotted-1-like LET6	21.9686	107.7	2.29351	5e-05	0.00104425	GO:0010093	biological process	specification of floral organ identity	gi|565362856|ref|XP_006348160.1|PREDICTED: homeobox protein knotted-1-like LET6-like isoform X1 [Solanum tuberosum]	646	66.2402	1.66985e-09
PGSC0003DMT400043083	XLOC_007127	Homeobox protein knotted-1-like LET6	21.9686	107.7	2.29351	5e-05	0.00104425	GO:0048513	biological process	organ development	gi|565362856|ref|XP_006348160.1|PREDICTED: homeobox protein knotted-1-like LET6-like isoform X1 [Solanum tuberosum]	646	66.2402	1.66985e-09
PGSC0003DMT400043083	XLOC_007127	Homeobox protein knotted-1-like LET6	21.9686	107.7	2.29351	5e-05	0.00104425	GO:0048439	biological process	flower morphogenesis	gi|565362856|ref|XP_006348160.1|PREDICTED: homeobox protein knotted-1-like LET6-like isoform X1 [Solanum tuberosum]	646	66.2402	1.66985e-09
PGSC0003DMT400043083	XLOC_007127	Homeobox protein knotted-1-like LET6	21.9686	107.7	2.29351	5e-05	0.00104425	GO:0009691	biological process	cytokinin biosynthetic process	gi|565362856|ref|XP_006348160.1|PREDICTED: homeobox protein knotted-1-like LET6-like isoform X1 [Solanum tuberosum]	646	66.2402	1.66985e-09
PGSC0003DMT400043083	XLOC_007127	Homeobox protein knotted-1-like LET6	21.9686	107.7	2.29351	5e-05	0.00104425	GO:0048438	biological process	floral whorl development	gi|565362856|ref|XP_006348160.1|PREDICTED: homeobox protein knotted-1-like LET6-like isoform X1 [Solanum tuberosum]	646	66.2402	1.66985e-09
PGSC0003DMT400043101	XLOC_007137	Dead box ATP-dependent RNA helicase	51.4909	30.0922	-0.774927	0.003	0.0274348	GO:0004386	molecular function	helicase activity	gi|147774689|emb|CAN74342.1|hypothetical protein VITISV_005473 [Vitis vinifera]	1332	108.997	4.65391e-22
PGSC0003DMT400043101	XLOC_007137	Dead box ATP-dependent RNA helicase	51.4909	30.0922	-0.774927	0.003	0.0274348	GO:0003676	molecular function	nucleic acid binding	gi|147774689|emb|CAN74342.1|hypothetical protein VITISV_005473 [Vitis vinifera]	1332	108.997	4.65391e-22
PGSC0003DMT400043101	XLOC_007137	Dead box ATP-dependent RNA helicase	51.4909	30.0922	-0.774927	0.003	0.0274348	GO:0005524	molecular function	ATP binding	gi|147774689|emb|CAN74342.1|hypothetical protein VITISV_005473 [Vitis vinifera]	1332	108.997	4.65391e-22
PGSC0003DMT400043101	XLOC_007137	Dead box ATP-dependent RNA helicase	51.4909	30.0922	-0.774927	0.003	0.0274348	GO:0016787	molecular function	hydrolase activity	gi|147774689|emb|CAN74342.1|hypothetical protein VITISV_005473 [Vitis vinifera]	1332	108.997	4.65391e-22
PGSC0003DMT400043101	XLOC_007137	Dead box ATP-dependent RNA helicase	51.4909	30.0922	-0.774927	0.003	0.0274348	GO:0008152	biological process	metabolic process	gi|147774689|emb|CAN74342.1|hypothetical protein VITISV_005473 [Vitis vinifera]	1332	108.997	4.65391e-22
PGSC0003DMT400043101	XLOC_007137	Dead box ATP-dependent RNA helicase	51.4909	30.0922	-0.774927	0.003	0.0274348	GO:0000166	molecular function	nucleotide binding	gi|147774689|emb|CAN74342.1|hypothetical protein VITISV_005473 [Vitis vinifera]	1332	108.997	4.65391e-22
PGSC0003DMT400045740	XLOC_007170	UDP-glucosyltransferase	1.20669	3.75403	1.63739	0.0025	0.0239717	GO:0008152	biological process	metabolic process	gi|460373679|ref|XP_004232642.1|PREDICTED: anthocyanidin 3-O-glucosyltransferase 2-like [Solanum lycopersicum]	912	92.0485	2.22003e-17
PGSC0003DMT400045740	XLOC_007170	UDP-glucosyltransferase	1.20669	3.75403	1.63739	0.0025	0.0239717	GO:0016758	molecular function	transferase activity, transferring hexosyl groups	gi|460373679|ref|XP_004232642.1|PREDICTED: anthocyanidin 3-O-glucosyltransferase 2-like [Solanum lycopersicum]	912	92.0485	2.22003e-17
PGSC0003DMT400018869	XLOC_007178	H/ACA ribonucleoprotein complex subunit 4	65.5111	36.1104	-0.859327	0.0014	0.0156625	GO:0009506	cellular component	plasmodesma	gi|225440338|ref|XP_002270073.1|PREDICTED: H/ACA ribonucleoprotein complex subunit 4 [Vitis vinifera]	1084	75.8702	1.36554e-11
PGSC0003DMT400018869	XLOC_007178	H/ACA ribonucleoprotein complex subunit 4	65.5111	36.1104	-0.859327	0.0014	0.0156625	GO:0001510	biological process	RNA methylation	gi|225440338|ref|XP_002270073.1|PREDICTED: H/ACA ribonucleoprotein complex subunit 4 [Vitis vinifera]	1084	75.8702	1.36554e-11
PGSC0003DMT400018869	XLOC_007178	H/ACA ribonucleoprotein complex subunit 4	65.5111	36.1104	-0.859327	0.0014	0.0156625	GO:0006396	biological process	RNA processing	gi|225440338|ref|XP_002270073.1|PREDICTED: H/ACA ribonucleoprotein complex subunit 4 [Vitis vinifera]	1084	75.8702	1.36554e-11
PGSC0003DMT400018869	XLOC_007178	H/ACA ribonucleoprotein complex subunit 4	65.5111	36.1104	-0.859327	0.0014	0.0156625	GO:0009982	molecular function	pseudouridine synthase activity	gi|225440338|ref|XP_002270073.1|PREDICTED: H/ACA ribonucleoprotein complex subunit 4 [Vitis vinifera]	1084	75.8702	1.36554e-11
PGSC0003DMT400018869	XLOC_007178	H/ACA ribonucleoprotein complex subunit 4	65.5111	36.1104	-0.859327	0.0014	0.0156625	GO:0009451	biological process	RNA modification	gi|225440338|ref|XP_002270073.1|PREDICTED: H/ACA ribonucleoprotein complex subunit 4 [Vitis vinifera]	1084	75.8702	1.36554e-11
PGSC0003DMT400018869	XLOC_007178	H/ACA ribonucleoprotein complex subunit 4	65.5111	36.1104	-0.859327	0.0014	0.0156625	GO:0003723	molecular function	RNA binding	gi|225440338|ref|XP_002270073.1|PREDICTED: H/ACA ribonucleoprotein complex subunit 4 [Vitis vinifera]	1084	75.8702	1.36554e-11
PGSC0003DMT400018869	XLOC_007178	H/ACA ribonucleoprotein complex subunit 4	65.5111	36.1104	-0.859327	0.0014	0.0156625	GO:0001522	biological process	pseudouridine synthesis	gi|225440338|ref|XP_002270073.1|PREDICTED: H/ACA ribonucleoprotein complex subunit 4 [Vitis vinifera]	1084	75.8702	1.36554e-11
PGSC0003DMT400018869	XLOC_007178	H/ACA ribonucleoprotein complex subunit 4	65.5111	36.1104	-0.859327	0.0014	0.0156625	GO:0005829	cellular component	cytosol	gi|225440338|ref|XP_002270073.1|PREDICTED: H/ACA ribonucleoprotein complex subunit 4 [Vitis vinifera]	1084	75.8702	1.36554e-11
PGSC0003DMT400018869	XLOC_007178	H/ACA ribonucleoprotein complex subunit 4	65.5111	36.1104	-0.859327	0.0014	0.0156625	GO:0006164	biological process	purine nucleotide biosynthetic process	gi|225440338|ref|XP_002270073.1|PREDICTED: H/ACA ribonucleoprotein complex subunit 4 [Vitis vinifera]	1084	75.8702	1.36554e-11
PGSC0003DMT400018869	XLOC_007178	H/ACA ribonucleoprotein complex subunit 4	65.5111	36.1104	-0.859327	0.0014	0.0156625	GO:0019013	cellular component	viral nucleocapsid	gi|703140439|ref|XP_010107220.1|H/ACA ribonucleoprotein complex subunit 4 [Morus notabilis]	1084	74.3294	4.17243e-11
PGSC0003DMT400018869	XLOC_007178	H/ACA ribonucleoprotein complex subunit 4	65.5111	36.1104	-0.859327	0.0014	0.0156625	GO:0030529	cellular component	ribonucleoprotein complex	gi|703140439|ref|XP_010107220.1|H/ACA ribonucleoprotein complex subunit 4 [Morus notabilis]	1084	74.3294	4.17243e-11
PGSC0003DMT400035478	XLOC_007203	RNA recognition motif-containing protein	20.9556	54.4082	1.37649	5e-05	0.00104425	GO:0003676	molecular function	nucleic acid binding	gi|565398545|ref|XP_006364833.1|PREDICTED: RNA-binding protein 38-like isoform X1 [Solanum tuberosum]	532	76.6406	1.07067e-13
PGSC0003DMT400035478	XLOC_007203	RNA recognition motif-containing protein	20.9556	54.4082	1.37649	5e-05	0.00104425	GO:0000166	molecular function	nucleotide binding	gi|565398545|ref|XP_006364833.1|PREDICTED: RNA-binding protein 38-like isoform X1 [Solanum tuberosum]	532	76.6406	1.07067e-13
PGSC0003DMT400035507	XLOC_007211	Sugar transporter	0.342515	1.48281	2.1141	0.00985	0.0501	GO:0022857	molecular function	transmembrane transporter activity	gi|565352783|ref|XP_006343319.1|PREDICTED: monosaccharide-sensing protein 2-like isoform X1 [Solanum tuberosum]	1368	77.411	1.18942e-11
PGSC0003DMT400035507	XLOC_007211	Sugar transporter	0.342515	1.48281	2.1141	0.00985	0.0501	GO:0022891	molecular function	substrate-specific transmembrane transporter activity	gi|565352783|ref|XP_006343319.1|PREDICTED: monosaccharide-sensing protein 2-like isoform X1 [Solanum tuberosum]	1368	77.411	1.18942e-11
PGSC0003DMT400035507	XLOC_007211	Sugar transporter	0.342515	1.48281	2.1141	0.00985	0.0501	GO:0016021	cellular component	integral component of membrane	gi|565352783|ref|XP_006343319.1|PREDICTED: monosaccharide-sensing protein 2-like isoform X1 [Solanum tuberosum]	1368	77.411	1.18942e-11
PGSC0003DMT400035507	XLOC_007211	Sugar transporter	0.342515	1.48281	2.1141	0.00985	0.0501	GO:0016020	cellular component	membrane	gi|565352783|ref|XP_006343319.1|PREDICTED: monosaccharide-sensing protein 2-like isoform X1 [Solanum tuberosum]	1368	77.411	1.18942e-11
PGSC0003DMT400035507	XLOC_007211	Sugar transporter	0.342515	1.48281	2.1141	0.00985	0.0501	GO:0055085	biological process	transmembrane transport	gi|565352783|ref|XP_006343319.1|PREDICTED: monosaccharide-sensing protein 2-like isoform X1 [Solanum tuberosum]	1368	77.411	1.18942e-11
PGSC0003DMT400035507	XLOC_007211	Sugar transporter	0.342515	1.48281	2.1141	0.00985	0.0501	GO:0006810	biological process	transport	gi|565352783|ref|XP_006343319.1|PREDICTED: monosaccharide-sensing protein 2-like isoform X1 [Solanum tuberosum]	1368	77.411	1.18942e-11
PGSC0003DMT400035507	XLOC_007211	Sugar transporter	0.342515	1.48281	2.1141	0.00985	0.0501	GO:0005215	molecular function	transporter activity	gi|565352783|ref|XP_006343319.1|PREDICTED: monosaccharide-sensing protein 2-like isoform X1 [Solanum tuberosum]	1368	77.411	1.18942e-11
PGSC0003DMT400086252	XLOC_007218	Amino acid transporter	12.1208	22.0783	0.865144	0.00505	0.039266	GO:0016021	cellular component	integral component of membrane	gi|565347704|ref|XP_006340864.1|PREDICTED: proton-coupled amino acid transporter 3-like [Solanum tuberosum]	798	99.3673	2.04362e-20
PGSC0003DMT400086252	XLOC_007218	Amino acid transporter	12.1208	22.0783	0.865144	0.00505	0.039266	GO:0016020	cellular component	membrane	gi|565347704|ref|XP_006340864.1|PREDICTED: proton-coupled amino acid transporter 3-like [Solanum tuberosum]	798	99.3673	2.04362e-20
PGSC0003DMT400003877	XLOC_007235	Class II chitinase	16.2898	162.177	3.31553	5e-05	0.00104425	GO:0006952	biological process	defense response	gi|2493672|sp|Q40114.1|CHIA_SOLCIRecName: Full=Acidic endochitinase pcht28; Flags: Precursor	473	50.0618	2.83208e-10
PGSC0003DMT400003877	XLOC_007235	Class II chitinase	16.2898	162.177	3.31553	5e-05	0.00104425	GO:0004568	molecular function	chitinase activity	gi|2493672|sp|Q40114.1|CHIA_SOLCIRecName: Full=Acidic endochitinase pcht28; Flags: Precursor	473	50.0618	2.83208e-10
PGSC0003DMT400003877	XLOC_007235	Class II chitinase	16.2898	162.177	3.31553	5e-05	0.00104425	GO:0016787	molecular function	hydrolase activity	gi|2493672|sp|Q40114.1|CHIA_SOLCIRecName: Full=Acidic endochitinase pcht28; Flags: Precursor	473	50.0618	2.83208e-10
PGSC0003DMT400003877	XLOC_007235	Class II chitinase	16.2898	162.177	3.31553	5e-05	0.00104425	GO:0016998	biological process	cell wall macromolecule catabolic process	gi|2493672|sp|Q40114.1|CHIA_SOLCIRecName: Full=Acidic endochitinase pcht28; Flags: Precursor	473	50.0618	2.83208e-10
PGSC0003DMT400003877	XLOC_007235	Class II chitinase	16.2898	162.177	3.31553	5e-05	0.00104425	GO:0000272	biological process	polysaccharide catabolic process	gi|2493672|sp|Q40114.1|CHIA_SOLCIRecName: Full=Acidic endochitinase pcht28; Flags: Precursor	473	50.0618	2.83208e-10
PGSC0003DMT400003877	XLOC_007235	Class II chitinase	16.2898	162.177	3.31553	5e-05	0.00104425	GO:0005975	biological process	carbohydrate metabolic process	gi|2493672|sp|Q40114.1|CHIA_SOLCIRecName: Full=Acidic endochitinase pcht28; Flags: Precursor	473	50.0618	2.83208e-10
PGSC0003DMT400003877	XLOC_007235	Class II chitinase	16.2898	162.177	3.31553	5e-05	0.00104425	GO:0005576	cellular component	extracellular region	gi|2493672|sp|Q40114.1|CHIA_SOLCIRecName: Full=Acidic endochitinase pcht28; Flags: Precursor	473	50.0618	2.83208e-10
PGSC0003DMT400003877	XLOC_007235	Class II chitinase	16.2898	162.177	3.31553	5e-05	0.00104425	GO:0008152	biological process	metabolic process	gi|2493672|sp|Q40114.1|CHIA_SOLCIRecName: Full=Acidic endochitinase pcht28; Flags: Precursor	473	50.0618	2.83208e-10
PGSC0003DMT400003877	XLOC_007235	Class II chitinase	16.2898	162.177	3.31553	5e-05	0.00104425	GO:0006032	biological process	chitin catabolic process	gi|2493672|sp|Q40114.1|CHIA_SOLCIRecName: Full=Acidic endochitinase pcht28; Flags: Precursor	473	50.0618	2.83208e-10
PGSC0003DMT400003877	XLOC_007235	Class II chitinase	16.2898	162.177	3.31553	5e-05	0.00104425	GO:0016798	molecular function	hydrolase activity, acting on glycosyl bonds	gi|2493672|sp|Q40114.1|CHIA_SOLCIRecName: Full=Acidic endochitinase pcht28; Flags: Precursor	473	50.0618	2.83208e-10
PGSC0003DMT400003877	XLOC_007235	Class II chitinase	16.2898	162.177	3.31553	5e-05	0.00104425	GO:0005615	cellular component	extracellular space	gi|2493672|sp|Q40114.1|CHIA_SOLCIRecName: Full=Acidic endochitinase pcht28; Flags: Precursor	473	50.0618	2.83208e-10
PGSC0003DMT400003877	XLOC_007235	Class II chitinase	16.2898	162.177	3.31553	5e-05	0.00104425	GO:0009607	biological process	response to biotic stimulus	gi|269313500|gb|ACZ36442.1|chitinase [Solanum lycopersicum]	473	46.9802	7.47693e-09
PGSC0003DMT400003878	XLOC_007236	Acidic 27 kDa endochitinase	123.951	223.24	0.848822	0.0015	0.0164838	GO:0006952	biological process	defense response	gi|116341|sp|P17513.1|CHIP_TOBACRecName: Full=Acidic endochitinase P; AltName: Full=Pathogenesis-related protein P; Short=PR-P; Flags: Precursor	479	42.743	3.81351e-08
PGSC0003DMT400003878	XLOC_007236	Acidic 27 kDa endochitinase	123.951	223.24	0.848822	0.0015	0.0164838	GO:0004568	molecular function	chitinase activity	gi|116341|sp|P17513.1|CHIP_TOBACRecName: Full=Acidic endochitinase P; AltName: Full=Pathogenesis-related protein P; Short=PR-P; Flags: Precursor	479	42.743	3.81351e-08
PGSC0003DMT400003878	XLOC_007236	Acidic 27 kDa endochitinase	123.951	223.24	0.848822	0.0015	0.0164838	GO:0009607	biological process	response to biotic stimulus	gi|116341|sp|P17513.1|CHIP_TOBACRecName: Full=Acidic endochitinase P; AltName: Full=Pathogenesis-related protein P; Short=PR-P; Flags: Precursor	479	42.743	3.81351e-08
PGSC0003DMT400003878	XLOC_007236	Acidic 27 kDa endochitinase	123.951	223.24	0.848822	0.0015	0.0164838	GO:0016787	molecular function	hydrolase activity	gi|116341|sp|P17513.1|CHIP_TOBACRecName: Full=Acidic endochitinase P; AltName: Full=Pathogenesis-related protein P; Short=PR-P; Flags: Precursor	479	42.743	3.81351e-08
PGSC0003DMT400003878	XLOC_007236	Acidic 27 kDa endochitinase	123.951	223.24	0.848822	0.0015	0.0164838	GO:0016998	biological process	cell wall macromolecule catabolic process	gi|116341|sp|P17513.1|CHIP_TOBACRecName: Full=Acidic endochitinase P; AltName: Full=Pathogenesis-related protein P; Short=PR-P; Flags: Precursor	479	42.743	3.81351e-08
PGSC0003DMT400003878	XLOC_007236	Acidic 27 kDa endochitinase	123.951	223.24	0.848822	0.0015	0.0164838	GO:0000272	biological process	polysaccharide catabolic process	gi|116341|sp|P17513.1|CHIP_TOBACRecName: Full=Acidic endochitinase P; AltName: Full=Pathogenesis-related protein P; Short=PR-P; Flags: Precursor	479	42.743	3.81351e-08
PGSC0003DMT400003878	XLOC_007236	Acidic 27 kDa endochitinase	123.951	223.24	0.848822	0.0015	0.0164838	GO:0005975	biological process	carbohydrate metabolic process	gi|116341|sp|P17513.1|CHIP_TOBACRecName: Full=Acidic endochitinase P; AltName: Full=Pathogenesis-related protein P; Short=PR-P; Flags: Precursor	479	42.743	3.81351e-08
PGSC0003DMT400003878	XLOC_007236	Acidic 27 kDa endochitinase	123.951	223.24	0.848822	0.0015	0.0164838	GO:0005576	cellular component	extracellular region	gi|116341|sp|P17513.1|CHIP_TOBACRecName: Full=Acidic endochitinase P; AltName: Full=Pathogenesis-related protein P; Short=PR-P; Flags: Precursor	479	42.743	3.81351e-08
PGSC0003DMT400003878	XLOC_007236	Acidic 27 kDa endochitinase	123.951	223.24	0.848822	0.0015	0.0164838	GO:0008152	biological process	metabolic process	gi|116341|sp|P17513.1|CHIP_TOBACRecName: Full=Acidic endochitinase P; AltName: Full=Pathogenesis-related protein P; Short=PR-P; Flags: Precursor	479	42.743	3.81351e-08
PGSC0003DMT400003878	XLOC_007236	Acidic 27 kDa endochitinase	123.951	223.24	0.848822	0.0015	0.0164838	GO:0006032	biological process	chitin catabolic process	gi|116341|sp|P17513.1|CHIP_TOBACRecName: Full=Acidic endochitinase P; AltName: Full=Pathogenesis-related protein P; Short=PR-P; Flags: Precursor	479	42.743	3.81351e-08
PGSC0003DMT400003878	XLOC_007236	Acidic 27 kDa endochitinase	123.951	223.24	0.848822	0.0015	0.0164838	GO:0016798	molecular function	hydrolase activity, acting on glycosyl bonds	gi|116341|sp|P17513.1|CHIP_TOBACRecName: Full=Acidic endochitinase P; AltName: Full=Pathogenesis-related protein P; Short=PR-P; Flags: Precursor	479	42.743	3.81351e-08
PGSC0003DMT400003878	XLOC_007236	Acidic 27 kDa endochitinase	123.951	223.24	0.848822	0.0015	0.0164838	GO:0005615	cellular component	extracellular space	gi|350534512|ref|NP_001234400.1|acidic 27 kDa endochitinase precursor [Solanum lycopersicum]	479	51.2174	7.05599e-05
PGSC0003DMT400003908	XLOC_007254	Conserved gene of unknown function	42.5623	26.1828	-0.700953	0.00905	0.0501	GO:0005739	cellular component	mitochondrion	gi|565347586|ref|XP_006340805.1|PREDICTED: uncharacterized protein LOC102584459 isoform X1 [Solanum tuberosum]	920	60.8474	6.68034e-07
PGSC0003DMT400009413	XLOC_007267	Conserved gene of unknown function	2.63974	5.58752	1.08181	0.00195	0.0199876	GO:0016020	cellular component	membrane	gi|460373426|ref|XP_004232520.1|PREDICTED: CSC1-like protein At4g35870 [Solanum lycopersicum]	1558	106.686	8.43757e-21
PGSC0003DMT400009413	XLOC_007267	Conserved gene of unknown function	2.63974	5.58752	1.08181	0.00195	0.0199876	GO:0006623	biological process	protein targeting to vacuole	gi|922329725|ref|XP_003629245.2|ERD (early-responsive to dehydration stress) family protein [Medicago truncatula]	1558	70.4774	2.45082e-09
PGSC0003DMT400009413	XLOC_007267	Conserved gene of unknown function	2.63974	5.58752	1.08181	0.00195	0.0199876	GO:0005622	cellular component	intracellular	gi|922329725|ref|XP_003629245.2|ERD (early-responsive to dehydration stress) family protein [Medicago truncatula]	1558	70.4774	2.45082e-09
PGSC0003DMT400009413	XLOC_007267	Conserved gene of unknown function	2.63974	5.58752	1.08181	0.00195	0.0199876	GO:0016021	cellular component	integral component of membrane	gi|703163299|ref|XP_010113294.1|Transmembrane protein 63C [Morus notabilis]	1558	65.0846	1.24053e-07
PGSC0003DMT400009406	XLOC_007270	Aspartic proteinase nepenthesin-1	5.50576	10.0508	0.868292	0.0074	0.0501	GO:0006508	biological process	proteolysis	gi|565347525|ref|XP_006340776.1|PREDICTED: aspartic proteinase-like protein 1-like [Solanum tuberosum]	1026	102.834	1.05737e-20
PGSC0003DMT400009406	XLOC_007270	Aspartic proteinase nepenthesin-1	5.50576	10.0508	0.868292	0.0074	0.0501	GO:0016787	molecular function	hydrolase activity	gi|565347525|ref|XP_006340776.1|PREDICTED: aspartic proteinase-like protein 1-like [Solanum tuberosum]	1026	102.834	1.05737e-20
PGSC0003DMT400009406	XLOC_007270	Aspartic proteinase nepenthesin-1	5.50576	10.0508	0.868292	0.0074	0.0501	GO:0004190	molecular function	aspartic-type endopeptidase activity	gi|565347525|ref|XP_006340776.1|PREDICTED: aspartic proteinase-like protein 1-like [Solanum tuberosum]	1026	102.834	1.05737e-20
PGSC0003DMT400009406	XLOC_007270	Aspartic proteinase nepenthesin-1	5.50576	10.0508	0.868292	0.0074	0.0501	GO:0008233	molecular function	peptidase activity	gi|565347525|ref|XP_006340776.1|PREDICTED: aspartic proteinase-like protein 1-like [Solanum tuberosum]	1026	102.834	1.05737e-20
PGSC0003DMT400009406	XLOC_007270	Aspartic proteinase nepenthesin-1	5.50576	10.0508	0.868292	0.0074	0.0501	GO:0031225	cellular component	anchored component of membrane	gi|225431324|ref|XP_002269880.1|PREDICTED: aspartic proteinase-like protein 1 [Vitis vinifera]	1026	44.669	4.22884e-10
PGSC0003DMT400009380	XLOC_007279	Ascorbate peroxidase	30.9795	18.1196	-0.773763	0.0071	0.0501	GO:0055114	biological process	oxidation-reduction process	gi|674892153|emb|CDY40651.1|BnaA03g53120D [Brassica napus]	540	75.485	2.91535e-13
PGSC0003DMT400009380	XLOC_007279	Ascorbate peroxidase	30.9795	18.1196	-0.773763	0.0071	0.0501	GO:0020037	molecular function	heme binding	gi|674892153|emb|CDY40651.1|BnaA03g53120D [Brassica napus]	540	75.485	2.91535e-13
PGSC0003DMT400009380	XLOC_007279	Ascorbate peroxidase	30.9795	18.1196	-0.773763	0.0071	0.0501	GO:0006979	biological process	response to oxidative stress	gi|674892153|emb|CDY40651.1|BnaA03g53120D [Brassica napus]	540	75.485	2.91535e-13
PGSC0003DMT400009380	XLOC_007279	Ascorbate peroxidase	30.9795	18.1196	-0.773763	0.0071	0.0501	GO:0004601	molecular function	peroxidase activity	gi|674892153|emb|CDY40651.1|BnaA03g53120D [Brassica napus]	540	75.485	2.91535e-13
PGSC0003DMT400009380	XLOC_007279	Ascorbate peroxidase	30.9795	18.1196	-0.773763	0.0071	0.0501	GO:0016491	molecular function	oxidoreductase activity	gi|55709892|gb|AAV58827.1|ascorbate peroxidase [Populus tomentosa]	540	67.3958	2.29586e-10
PGSC0003DMT400009380	XLOC_007279	Ascorbate peroxidase	30.9795	18.1196	-0.773763	0.0071	0.0501	GO:0016688	molecular function	L-ascorbate peroxidase activity	gi|55709892|gb|AAV58827.1|ascorbate peroxidase [Populus tomentosa]	540	67.3958	2.29586e-10
PGSC0003DMT400033014	XLOC_007362	Rhomboid family protein	11.0796	26.8536	1.27721	0.0001	0.0019042	GO:0006508	biological process	proteolysis	gi|565394976|ref|XP_006363129.1|PREDICTED: uncharacterized protein LOC102578851 isoform X1 [Solanum tuberosum]	798	89.7373	4.50433e-17
PGSC0003DMT400033014	XLOC_007362	Rhomboid family protein	11.0796	26.8536	1.27721	0.0001	0.0019042	GO:0004252	molecular function	serine-type endopeptidase activity	gi|565394976|ref|XP_006363129.1|PREDICTED: uncharacterized protein LOC102578851 isoform X1 [Solanum tuberosum]	798	89.7373	4.50433e-17
PGSC0003DMT400033014	XLOC_007362	Rhomboid family protein	11.0796	26.8536	1.27721	0.0001	0.0019042	GO:0016021	cellular component	integral component of membrane	gi|565394976|ref|XP_006363129.1|PREDICTED: uncharacterized protein LOC102578851 isoform X1 [Solanum tuberosum]	798	89.7373	4.50433e-17
PGSC0003DMT400067880	XLOC_007384	Delta(7)-sterol-C5(6)-desaturase	3.4768	11.2611	1.69551	0.00025	0.00403304	GO:0055114	biological process	oxidation-reduction process	gi|565383096|ref|XP_006357862.1|PREDICTED: delta(7)-sterol-C5(6)-desaturase-like [Solanum tuberosum]	505	68.9366	3.79044e-11
PGSC0003DMT400067880	XLOC_007384	Delta(7)-sterol-C5(6)-desaturase	3.4768	11.2611	1.69551	0.00025	0.00403304	GO:0016491	molecular function	oxidoreductase activity	gi|565383096|ref|XP_006357862.1|PREDICTED: delta(7)-sterol-C5(6)-desaturase-like [Solanum tuberosum]	505	68.9366	3.79044e-11
PGSC0003DMT400067880	XLOC_007384	Delta(7)-sterol-C5(6)-desaturase	3.4768	11.2611	1.69551	0.00025	0.00403304	GO:0016021	cellular component	integral component of membrane	gi|565383096|ref|XP_006357862.1|PREDICTED: delta(7)-sterol-C5(6)-desaturase-like [Solanum tuberosum]	505	68.9366	3.79044e-11
PGSC0003DMT400067880	XLOC_007384	Delta(7)-sterol-C5(6)-desaturase	3.4768	11.2611	1.69551	0.00025	0.00403304	GO:0016020	cellular component	membrane	gi|565383096|ref|XP_006357862.1|PREDICTED: delta(7)-sterol-C5(6)-desaturase-like [Solanum tuberosum]	505	68.9366	3.79044e-11
PGSC0003DMT400067880	XLOC_007384	Delta(7)-sterol-C5(6)-desaturase	3.4768	11.2611	1.69551	0.00025	0.00403304	GO:0005506	molecular function	iron ion binding	gi|565383096|ref|XP_006357862.1|PREDICTED: delta(7)-sterol-C5(6)-desaturase-like [Solanum tuberosum]	505	68.9366	3.79044e-11
PGSC0003DMT400067880	XLOC_007384	Delta(7)-sterol-C5(6)-desaturase	3.4768	11.2611	1.69551	0.00025	0.00403304	GO:0006633	biological process	fatty acid biosynthetic process	gi|565383096|ref|XP_006357862.1|PREDICTED: delta(7)-sterol-C5(6)-desaturase-like [Solanum tuberosum]	505	68.9366	3.79044e-11
PGSC0003DMT400067880	XLOC_007384	Delta(7)-sterol-C5(6)-desaturase	3.4768	11.2611	1.69551	0.00025	0.00403304	GO:0016126	biological process	sterol biosynthetic process	gi|33301670|sp|Q9ZT29.1|SC5D_TOBACRecName: Full=Delta(7)-sterol-C5(6)-desaturase; AltName: Full=Delta(7)-sterol-C5-desaturase; AltName: Full=Delta-7-C-5 sterol desaturase [Nicotiana tabacum]	505	56.225	1.6158e-06
PGSC0003DMT400067880	XLOC_007384	Delta(7)-sterol-C5(6)-desaturase	3.4768	11.2611	1.69551	0.00025	0.00403304	GO:0006629	biological process	lipid metabolic process	gi|33301670|sp|Q9ZT29.1|SC5D_TOBACRecName: Full=Delta(7)-sterol-C5(6)-desaturase; AltName: Full=Delta(7)-sterol-C5-desaturase; AltName: Full=Delta-7-C-5 sterol desaturase [Nicotiana tabacum]	505	56.225	1.6158e-06
PGSC0003DMT400067880	XLOC_007384	Delta(7)-sterol-C5(6)-desaturase	3.4768	11.2611	1.69551	0.00025	0.00403304	GO:0050046	molecular function	lathosterol oxidase activity	gi|33301670|sp|Q9ZT29.1|SC5D_TOBACRecName: Full=Delta(7)-sterol-C5(6)-desaturase; AltName: Full=Delta(7)-sterol-C5-desaturase; AltName: Full=Delta-7-C-5 sterol desaturase [Nicotiana tabacum]	505	56.225	1.6158e-06
PGSC0003DMT400067880	XLOC_007384	Delta(7)-sterol-C5(6)-desaturase	3.4768	11.2611	1.69551	0.00025	0.00403304	GO:0005789	cellular component	endoplasmic reticulum membrane	gi|33301670|sp|Q9ZT29.1|SC5D_TOBACRecName: Full=Delta(7)-sterol-C5(6)-desaturase; AltName: Full=Delta(7)-sterol-C5-desaturase; AltName: Full=Delta-7-C-5 sterol desaturase [Nicotiana tabacum]	505	56.225	1.6158e-06
PGSC0003DMT400067880	XLOC_007384	Delta(7)-sterol-C5(6)-desaturase	3.4768	11.2611	1.69551	0.00025	0.00403304	GO:0008202	biological process	steroid metabolic process	gi|33301670|sp|Q9ZT29.1|SC5D_TOBACRecName: Full=Delta(7)-sterol-C5(6)-desaturase; AltName: Full=Delta(7)-sterol-C5-desaturase; AltName: Full=Delta-7-C-5 sterol desaturase [Nicotiana tabacum]	505	56.225	1.6158e-06
PGSC0003DMT400067880	XLOC_007384	Delta(7)-sterol-C5(6)-desaturase	3.4768	11.2611	1.69551	0.00025	0.00403304	GO:0005783	cellular component	endoplasmic reticulum	gi|33301670|sp|Q9ZT29.1|SC5D_TOBACRecName: Full=Delta(7)-sterol-C5(6)-desaturase; AltName: Full=Delta(7)-sterol-C5-desaturase; AltName: Full=Delta-7-C-5 sterol desaturase [Nicotiana tabacum]	505	56.225	1.6158e-06
PGSC0003DMT400067880	XLOC_007384	Delta(7)-sterol-C5(6)-desaturase	3.4768	11.2611	1.69551	0.00025	0.00403304	GO:0006694	biological process	steroid biosynthetic process	gi|33301670|sp|Q9ZT29.1|SC5D_TOBACRecName: Full=Delta(7)-sterol-C5(6)-desaturase; AltName: Full=Delta(7)-sterol-C5-desaturase; AltName: Full=Delta-7-C-5 sterol desaturase [Nicotiana tabacum]	505	56.225	1.6158e-06
PGSC0003DMT400067880	XLOC_007384	Delta(7)-sterol-C5(6)-desaturase	3.4768	11.2611	1.69551	0.00025	0.00403304	GO:0006084	biological process	acetyl-CoA metabolic process	gi|297828714|ref|XP_002882239.1|hypothetical protein ARALYDRAFT_477495 [Arabidopsis lyrata subsp. lyrata]	505	47.3654	5.90524e-05
PGSC0003DMT400067880	XLOC_007384	Delta(7)-sterol-C5(6)-desaturase	3.4768	11.2611	1.69551	0.00025	0.00403304	GO:0019745	biological process	pentacyclic triterpenoid biosynthetic process	gi|297828714|ref|XP_002882239.1|hypothetical protein ARALYDRAFT_477495 [Arabidopsis lyrata subsp. lyrata]	505	47.3654	5.90524e-05
PGSC0003DMT400067880	XLOC_007384	Delta(7)-sterol-C5(6)-desaturase	3.4768	11.2611	1.69551	0.00025	0.00403304	GO:0016132	biological process	brassinosteroid biosynthetic process	gi|297828714|ref|XP_002882239.1|hypothetical protein ARALYDRAFT_477495 [Arabidopsis lyrata subsp. lyrata]	505	47.3654	5.90524e-05
PGSC0003DMT400067880	XLOC_007384	Delta(7)-sterol-C5(6)-desaturase	3.4768	11.2611	1.69551	0.00025	0.00403304	GO:0000248	molecular function	C-5 sterol desaturase activity	gi|15232935|ref|NP_186907.1|delta(7)-sterol-C5(6)-desaturase 1 [Arabidopsis thaliana]	505	47.3654	6.00162e-05
PGSC0003DMT400067873	XLOC_007388	Ribosomal protein L11	610.787	342.656	-0.833909	0.0022	0.0218084	GO:0003735	molecular function	structural constituent of ribosome	gi|118482573|gb|ABK93207.1|unknown [Populus trichocarpa]	342	53.9138	1.27819e-06
PGSC0003DMT400067873	XLOC_007388	Ribosomal protein L11	610.787	342.656	-0.833909	0.0022	0.0218084	GO:0006412	biological process	translation	gi|118482573|gb|ABK93207.1|unknown [Populus trichocarpa]	342	53.9138	1.27819e-06
PGSC0003DMT400067873	XLOC_007388	Ribosomal protein L11	610.787	342.656	-0.833909	0.0022	0.0218084	GO:0030529	cellular component	ribonucleoprotein complex	gi|118482573|gb|ABK93207.1|unknown [Populus trichocarpa]	342	53.9138	1.27819e-06
PGSC0003DMT400067873	XLOC_007388	Ribosomal protein L11	610.787	342.656	-0.833909	0.0022	0.0218084	GO:0005840	cellular component	ribosome	gi|118482573|gb|ABK93207.1|unknown [Populus trichocarpa]	342	53.9138	1.27819e-06
PGSC0003DMT400067873	XLOC_007388	Ribosomal protein L11	610.787	342.656	-0.833909	0.0022	0.0218084	GO:0005622	cellular component	intracellular	gi|118482573|gb|ABK93207.1|unknown [Populus trichocarpa]	342	53.9138	1.27819e-06
PGSC0003DMT400067873	XLOC_007388	Ribosomal protein L11	610.787	342.656	-0.833909	0.0022	0.0218084	GO:0001510	biological process	RNA methylation	gi|15231108|ref|NP_191429.1|60S ribosomal protein L11-2 [Arabidopsis thaliana]	342	53.5286	1.58477e-06
PGSC0003DMT400067873	XLOC_007388	Ribosomal protein L11	610.787	342.656	-0.833909	0.0022	0.0218084	GO:0016020	cellular component	membrane	gi|15231108|ref|NP_191429.1|60S ribosomal protein L11-2 [Arabidopsis thaliana]	342	53.5286	1.58477e-06
PGSC0003DMT400067873	XLOC_007388	Ribosomal protein L11	610.787	342.656	-0.833909	0.0022	0.0218084	GO:0022626	cellular component	cytosolic ribosome	gi|15231108|ref|NP_191429.1|60S ribosomal protein L11-2 [Arabidopsis thaliana]	342	53.5286	1.58477e-06
PGSC0003DMT400067873	XLOC_007388	Ribosomal protein L11	610.787	342.656	-0.833909	0.0022	0.0218084	GO:0005773	cellular component	vacuole	gi|15231108|ref|NP_191429.1|60S ribosomal protein L11-2 [Arabidopsis thaliana]	342	53.5286	1.58477e-06
PGSC0003DMT400067873	XLOC_007388	Ribosomal protein L11	610.787	342.656	-0.833909	0.0022	0.0218084	GO:0022625	cellular component	cytosolic large ribosomal subunit	gi|15231108|ref|NP_191429.1|60S ribosomal protein L11-2 [Arabidopsis thaliana]	342	53.5286	1.58477e-06
PGSC0003DMT400067873	XLOC_007388	Ribosomal protein L11	610.787	342.656	-0.833909	0.0022	0.0218084	GO:0019843	molecular function	rRNA binding	gi|15231108|ref|NP_191429.1|60S ribosomal protein L11-2 [Arabidopsis thaliana]	342	53.5286	1.58477e-06
PGSC0003DMT400067873	XLOC_007388	Ribosomal protein L11	610.787	342.656	-0.833909	0.0022	0.0218084	GO:0005737	cellular component	cytoplasm	gi|15231108|ref|NP_191429.1|60S ribosomal protein L11-2 [Arabidopsis thaliana]	342	53.5286	1.58477e-06
PGSC0003DMT400067873	XLOC_007388	Ribosomal protein L11	610.787	342.656	-0.833909	0.0022	0.0218084	GO:0005794	cellular component	Golgi apparatus	gi|15231108|ref|NP_191429.1|60S ribosomal protein L11-2 [Arabidopsis thaliana]	342	53.5286	1.58477e-06
PGSC0003DMT400067873	XLOC_007388	Ribosomal protein L11	610.787	342.656	-0.833909	0.0022	0.0218084	GO:0005829	cellular component	cytosol	gi|15231108|ref|NP_191429.1|60S ribosomal protein L11-2 [Arabidopsis thaliana]	342	53.5286	1.58477e-06
PGSC0003DMT400067873	XLOC_007388	Ribosomal protein L11	610.787	342.656	-0.833909	0.0022	0.0218084	GO:0009507	cellular component	chloroplast	gi|79595462|ref|NP_850376.2|60S ribosomal protein L16A [Arabidopsis thaliana]	342	53.5286	1.68145e-06
PGSC0003DMT400067873	XLOC_007388	Ribosomal protein L11	610.787	342.656	-0.833909	0.0022	0.0218084	GO:0009506	cellular component	plasmodesma	gi|79595462|ref|NP_850376.2|60S ribosomal protein L16A [Arabidopsis thaliana]	342	53.5286	1.68145e-06
PGSC0003DMT400067873	XLOC_007388	Ribosomal protein L11	610.787	342.656	-0.833909	0.0022	0.0218084	GO:0044822	molecular function	poly(A) RNA binding	gi|79595462|ref|NP_850376.2|60S ribosomal protein L16A [Arabidopsis thaliana]	342	53.5286	1.68145e-06
PGSC0003DMT400067873	XLOC_007388	Ribosomal protein L11	610.787	342.656	-0.833909	0.0022	0.0218084	GO:0000027	biological process	ribosomal large subunit assembly	gi|79595462|ref|NP_850376.2|60S ribosomal protein L16A [Arabidopsis thaliana]	342	53.5286	1.68145e-06
PGSC0003DMT400067873	XLOC_007388	Ribosomal protein L11	610.787	342.656	-0.833909	0.0022	0.0218084	GO:0005730	cellular component	nucleolus	gi|79595462|ref|NP_850376.2|60S ribosomal protein L16A [Arabidopsis thaliana]	342	53.5286	1.68145e-06
PGSC0003DMT400078583	XLOC_007393	Zinc finger protein	5.90654	2.50278	-1.23878	0.0053	0.0405839	GO:0046872	molecular function	metal ion binding	gi|565383010|ref|XP_006357820.1|PREDICTED: zinc finger CCCH domain-containing protein 14-like [Solanum tuberosum]	646	81.6481	6.22561e-15
PGSC0003DMT400078583	XLOC_007393	Zinc finger protein	5.90654	2.50278	-1.23878	0.0053	0.0405839	GO:0008150	biological process	biological_process	gi|565383010|ref|XP_006357820.1|PREDICTED: zinc finger CCCH domain-containing protein 14-like [Solanum tuberosum]	646	81.6481	6.22561e-15
PGSC0003DMT400078610	XLOC_007396	ATP synthase subunit beta	3.51185	0.944876	-1.89403	0.0028	0.0260699	GO:0015986	biological process	ATP synthesis coupled proton transport	gi|565382972|ref|XP_006357802.1|PREDICTED: ATP synthase subunit beta, mitochondrial-like [Solanum tuberosum]	1040	88.9669	5.3962e-16
PGSC0003DMT400078610	XLOC_007396	ATP synthase subunit beta	3.51185	0.944876	-1.89403	0.0028	0.0260699	GO:0045261	cellular component	proton-transporting ATP synthase complex, catalytic core F(1)	gi|565382972|ref|XP_006357802.1|PREDICTED: ATP synthase subunit beta, mitochondrial-like [Solanum tuberosum]	1040	88.9669	5.3962e-16
PGSC0003DMT400078610	XLOC_007396	ATP synthase subunit beta	3.51185	0.944876	-1.89403	0.0028	0.0260699	GO:0006811	biological process	ion transport	gi|565382972|ref|XP_006357802.1|PREDICTED: ATP synthase subunit beta, mitochondrial-like [Solanum tuberosum]	1040	88.9669	5.3962e-16
PGSC0003DMT400078610	XLOC_007396	ATP synthase subunit beta	3.51185	0.944876	-1.89403	0.0028	0.0260699	GO:0006810	biological process	transport	gi|565382972|ref|XP_006357802.1|PREDICTED: ATP synthase subunit beta, mitochondrial-like [Solanum tuberosum]	1040	88.9669	5.3962e-16
PGSC0003DMT400078610	XLOC_007396	ATP synthase subunit beta	3.51185	0.944876	-1.89403	0.0028	0.0260699	GO:0046933	molecular function	proton-transporting ATP synthase activity, rotational mechanism	gi|565382972|ref|XP_006357802.1|PREDICTED: ATP synthase subunit beta, mitochondrial-like [Solanum tuberosum]	1040	88.9669	5.3962e-16
PGSC0003DMT400078610	XLOC_007396	ATP synthase subunit beta	3.51185	0.944876	-1.89403	0.0028	0.0260699	GO:0046034	biological process	ATP metabolic process	gi|565382972|ref|XP_006357802.1|PREDICTED: ATP synthase subunit beta, mitochondrial-like [Solanum tuberosum]	1040	88.9669	5.3962e-16
PGSC0003DMT400078610	XLOC_007396	ATP synthase subunit beta	3.51185	0.944876	-1.89403	0.0028	0.0260699	GO:0000166	molecular function	nucleotide binding	gi|565382972|ref|XP_006357802.1|PREDICTED: ATP synthase subunit beta, mitochondrial-like [Solanum tuberosum]	1040	88.9669	5.3962e-16
PGSC0003DMT400078610	XLOC_007396	ATP synthase subunit beta	3.51185	0.944876	-1.89403	0.0028	0.0260699	GO:0005524	molecular function	ATP binding	gi|565382972|ref|XP_006357802.1|PREDICTED: ATP synthase subunit beta, mitochondrial-like [Solanum tuberosum]	1040	88.9669	5.3962e-16
PGSC0003DMT400078610	XLOC_007396	ATP synthase subunit beta	3.51185	0.944876	-1.89403	0.0028	0.0260699	GO:0006754	biological process	ATP biosynthetic process	gi|565382972|ref|XP_006357802.1|PREDICTED: ATP synthase subunit beta, mitochondrial-like [Solanum tuberosum]	1040	88.9669	5.3962e-16
PGSC0003DMT400078610	XLOC_007396	ATP synthase subunit beta	3.51185	0.944876	-1.89403	0.0028	0.0260699	GO:0015992	biological process	proton transport	gi|565382972|ref|XP_006357802.1|PREDICTED: ATP synthase subunit beta, mitochondrial-like [Solanum tuberosum]	1040	88.9669	5.3962e-16
PGSC0003DMT400078610	XLOC_007396	ATP synthase subunit beta	3.51185	0.944876	-1.89403	0.0028	0.0260699	GO:0033178	cellular component	proton-transporting two-sector ATPase complex, catalytic domain	gi|565382972|ref|XP_006357802.1|PREDICTED: ATP synthase subunit beta, mitochondrial-like [Solanum tuberosum]	1040	88.9669	5.3962e-16
PGSC0003DMT400078610	XLOC_007396	ATP synthase subunit beta	3.51185	0.944876	-1.89403	0.0028	0.0260699	GO:0016820	molecular function	hydrolase activity, acting on acid anhydrides, catalyzing transmembrane movement of substances	gi|565382972|ref|XP_006357802.1|PREDICTED: ATP synthase subunit beta, mitochondrial-like [Solanum tuberosum]	1040	88.9669	5.3962e-16
PGSC0003DMT400078610	XLOC_007396	ATP synthase subunit beta	3.51185	0.944876	-1.89403	0.0028	0.0260699	GO:0015991	biological process	ATP hydrolysis coupled proton transport	gi|565382972|ref|XP_006357802.1|PREDICTED: ATP synthase subunit beta, mitochondrial-like [Solanum tuberosum]	1040	88.9669	5.3962e-16
PGSC0003DMT400078610	XLOC_007396	ATP synthase subunit beta	3.51185	0.944876	-1.89403	0.0028	0.0260699	GO:0000275	cellular component	mitochondrial proton-transporting ATP synthase complex, catalytic core F(1)	gi|460372393|ref|XP_004232015.1|PREDICTED: ATP synthase subunit beta, mitochondrial [Solanum lycopersicum]	1040	88.9669	5.75405e-16
PGSC0003DMT400078610	XLOC_007396	ATP synthase subunit beta	3.51185	0.944876	-1.89403	0.0028	0.0260699	GO:0016887	molecular function	ATPase activity	gi|460372393|ref|XP_004232015.1|PREDICTED: ATP synthase subunit beta, mitochondrial [Solanum lycopersicum]	1040	88.9669	5.75405e-16
PGSC0003DMT400078710	XLOC_007432	Tubulin alpha-3 chain	2.2353	0.418458	-2.41731	0.0073	0.0501	GO:0007017	biological process	microtubule-based process	gi|573961368|ref|XP_006662856.1|PREDICTED: tubulin alpha-3 chain-like [Oryza brachyantha]	850	90.1225	5.5959e-17
PGSC0003DMT400078710	XLOC_007432	Tubulin alpha-3 chain	2.2353	0.418458	-2.41731	0.0073	0.0501	GO:0051258	biological process	protein polymerization	gi|573961368|ref|XP_006662856.1|PREDICTED: tubulin alpha-3 chain-like [Oryza brachyantha]	850	90.1225	5.5959e-17
PGSC0003DMT400078710	XLOC_007432	Tubulin alpha-3 chain	2.2353	0.418458	-2.41731	0.0073	0.0501	GO:0005874	cellular component	microtubule	gi|573961368|ref|XP_006662856.1|PREDICTED: tubulin alpha-3 chain-like [Oryza brachyantha]	850	90.1225	5.5959e-17
PGSC0003DMT400078710	XLOC_007432	Tubulin alpha-3 chain	2.2353	0.418458	-2.41731	0.0073	0.0501	GO:0000166	molecular function	nucleotide binding	gi|573961368|ref|XP_006662856.1|PREDICTED: tubulin alpha-3 chain-like [Oryza brachyantha]	850	90.1225	5.5959e-17
PGSC0003DMT400078710	XLOC_007432	Tubulin alpha-3 chain	2.2353	0.418458	-2.41731	0.0073	0.0501	GO:0005737	cellular component	cytoplasm	gi|573961368|ref|XP_006662856.1|PREDICTED: tubulin alpha-3 chain-like [Oryza brachyantha]	850	90.1225	5.5959e-17
PGSC0003DMT400078710	XLOC_007432	Tubulin alpha-3 chain	2.2353	0.418458	-2.41731	0.0073	0.0501	GO:0005525	molecular function	GTP binding	gi|573961368|ref|XP_006662856.1|PREDICTED: tubulin alpha-3 chain-like [Oryza brachyantha]	850	90.1225	5.5959e-17
PGSC0003DMT400078710	XLOC_007432	Tubulin alpha-3 chain	2.2353	0.418458	-2.41731	0.0073	0.0501	GO:0043234	cellular component	protein complex	gi|573961368|ref|XP_006662856.1|PREDICTED: tubulin alpha-3 chain-like [Oryza brachyantha]	850	90.1225	5.5959e-17
PGSC0003DMT400078710	XLOC_007432	Tubulin alpha-3 chain	2.2353	0.418458	-2.41731	0.0073	0.0501	GO:0005200	molecular function	structural constituent of cytoskeleton	gi|573961368|ref|XP_006662856.1|PREDICTED: tubulin alpha-3 chain-like [Oryza brachyantha]	850	90.1225	5.5959e-17
PGSC0003DMT400078710	XLOC_007432	Tubulin alpha-3 chain	2.2353	0.418458	-2.41731	0.0073	0.0501	GO:0008152	biological process	metabolic process	gi|573961368|ref|XP_006662856.1|PREDICTED: tubulin alpha-3 chain-like [Oryza brachyantha]	850	90.1225	5.5959e-17
PGSC0003DMT400078710	XLOC_007432	Tubulin alpha-3 chain	2.2353	0.418458	-2.41731	0.0073	0.0501	GO:0003924	molecular function	GTPase activity	gi|573961368|ref|XP_006662856.1|PREDICTED: tubulin alpha-3 chain-like [Oryza brachyantha]	850	90.1225	5.5959e-17
PGSC0003DMT400078710	XLOC_007432	Tubulin alpha-3 chain	2.2353	0.418458	-2.41731	0.0073	0.0501	GO:0005856	cellular component	cytoskeleton	gi|573961368|ref|XP_006662856.1|PREDICTED: tubulin alpha-3 chain-like [Oryza brachyantha]	850	90.1225	5.5959e-17
PGSC0003DMT400078710	XLOC_007432	Tubulin alpha-3 chain	2.2353	0.418458	-2.41731	0.0073	0.0501	GO:0007018	biological process	microtubule-based movement	gi|115472953|ref|NP_001060075.1|Os07g0574800 [Oryza sativa Japonica Group]	850	83.9593	7.55023e-15
PGSC0003DMT400078710	XLOC_007432	Tubulin alpha-3 chain	2.2353	0.418458	-2.41731	0.0073	0.0501	GO:0005198	molecular function	structural molecule activity	gi|115472953|ref|NP_001060075.1|Os07g0574800 [Oryza sativa Japonica Group]	850	83.9593	7.55023e-15
PGSC0003DMT400064207	XLOC_007474	Protein phosphatase 2c	4.379	15.1379	1.78949	5e-05	0.00104425	GO:0046872	molecular function	metal ion binding	gi|565345490|ref|XP_006339829.1|PREDICTED: probable protein phosphatase 2C 78-like [Solanum tuberosum]	701	78.9518	1.13009e-13
PGSC0003DMT400064207	XLOC_007474	Protein phosphatase 2c	4.379	15.1379	1.78949	5e-05	0.00104425	GO:0016787	molecular function	hydrolase activity	gi|565345490|ref|XP_006339829.1|PREDICTED: probable protein phosphatase 2C 78-like [Solanum tuberosum]	701	78.9518	1.13009e-13
PGSC0003DMT400064207	XLOC_007474	Protein phosphatase 2c	4.379	15.1379	1.78949	5e-05	0.00104425	GO:0006470	biological process	protein dephosphorylation	gi|565345490|ref|XP_006339829.1|PREDICTED: probable protein phosphatase 2C 78-like [Solanum tuberosum]	701	78.9518	1.13009e-13
PGSC0003DMT400064207	XLOC_007474	Protein phosphatase 2c	4.379	15.1379	1.78949	5e-05	0.00104425	GO:0043169	molecular function	cation binding	gi|565345490|ref|XP_006339829.1|PREDICTED: probable protein phosphatase 2C 78-like [Solanum tuberosum]	701	78.9518	1.13009e-13
PGSC0003DMT400064207	XLOC_007474	Protein phosphatase 2c	4.379	15.1379	1.78949	5e-05	0.00104425	GO:0003824	molecular function	catalytic activity	gi|565345490|ref|XP_006339829.1|PREDICTED: probable protein phosphatase 2C 78-like [Solanum tuberosum]	701	78.9518	1.13009e-13
PGSC0003DMT400064207	XLOC_007474	Protein phosphatase 2c	4.379	15.1379	1.78949	5e-05	0.00104425	GO:0004722	molecular function	protein serine/threonine phosphatase activity	gi|565345490|ref|XP_006339829.1|PREDICTED: probable protein phosphatase 2C 78-like [Solanum tuberosum]	701	78.9518	1.13009e-13
PGSC0003DMT400064207	XLOC_007474	Protein phosphatase 2c	4.379	15.1379	1.78949	5e-05	0.00104425	GO:0004721	molecular function	phosphoprotein phosphatase activity	gi|565345490|ref|XP_006339829.1|PREDICTED: probable protein phosphatase 2C 78-like [Solanum tuberosum]	701	78.9518	1.13009e-13
PGSC0003DMT400064218	XLOC_007478	Xyloglucan galactosyltransferase KATAMARI1	48.7474	26.3605	-0.886948	0.0012	0.0139516	GO:0016740	molecular function	transferase activity	gi|703147524|ref|XP_010109083.1|Xyloglucan galactosyltransferase KATAMARI1-like protein [Morus notabilis]	973	48.9062	2.84057e-07
PGSC0003DMT400064218	XLOC_007478	Xyloglucan galactosyltransferase KATAMARI1	48.7474	26.3605	-0.886948	0.0012	0.0139516	GO:0008152	biological process	metabolic process	gi|703147524|ref|XP_010109083.1|Xyloglucan galactosyltransferase KATAMARI1-like protein [Morus notabilis]	973	48.9062	2.84057e-07
PGSC0003DMT400064218	XLOC_007478	Xyloglucan galactosyltransferase KATAMARI1	48.7474	26.3605	-0.886948	0.0012	0.0139516	GO:0016757	molecular function	transferase activity, transferring glycosyl groups	gi|703147524|ref|XP_010109083.1|Xyloglucan galactosyltransferase KATAMARI1-like protein [Morus notabilis]	973	48.9062	2.84057e-07
PGSC0003DMT400064218	XLOC_007478	Xyloglucan galactosyltransferase KATAMARI1	48.7474	26.3605	-0.886948	0.0012	0.0139516	GO:0008378	molecular function	galactosyltransferase activity	gi|596021109|ref|XP_007218972.1|hypothetical protein PRUPE_ppa003851mg [Prunus persica]	973	44.2838	3.91046e-06
PGSC0003DMT400064218	XLOC_007478	Xyloglucan galactosyltransferase KATAMARI1	48.7474	26.3605	-0.886948	0.0012	0.0139516	GO:0005794	cellular component	Golgi apparatus	gi|596021109|ref|XP_007218972.1|hypothetical protein PRUPE_ppa003851mg [Prunus persica]	973	44.2838	3.91046e-06
PGSC0003DMT400064218	XLOC_007478	Xyloglucan galactosyltransferase KATAMARI1	48.7474	26.3605	-0.886948	0.0012	0.0139516	GO:0009969	biological process	xyloglucan biosynthetic process	gi|596021109|ref|XP_007218972.1|hypothetical protein PRUPE_ppa003851mg [Prunus persica]	973	44.2838	3.91046e-06
PGSC0003DMT400064236	XLOC_007485	AtEB1c	36.9547	18.9518	-0.963422	0.00185	0.0192293	GO:0008017	molecular function	microtubule binding	gi|566180604|ref|XP_002310118.2|hypothetical protein POPTR_0007s10510g [Populus trichocarpa]	628	37.7354	1.06662e-11
PGSC0003DMT400064236	XLOC_007485	AtEB1c	36.9547	18.9518	-0.963422	0.00185	0.0192293	GO:0000278	biological process	mitotic cell cycle	gi|565345528|ref|XP_006339848.1|PREDICTED: microtubule-associated protein RP/EB family member 1C-like [Solanum tuberosum]	628	60.8474	9.66501e-08
PGSC0003DMT400064236	XLOC_007485	AtEB1c	36.9547	18.9518	-0.963422	0.00185	0.0192293	GO:0005618	cellular component	cell wall	gi|565345528|ref|XP_006339848.1|PREDICTED: microtubule-associated protein RP/EB family member 1C-like [Solanum tuberosum]	628	60.8474	9.66501e-08
PGSC0003DMT400064236	XLOC_007485	AtEB1c	36.9547	18.9518	-0.963422	0.00185	0.0192293	GO:0009652	biological process	thigmotropism	gi|565345528|ref|XP_006339848.1|PREDICTED: microtubule-associated protein RP/EB family member 1C-like [Solanum tuberosum]	628	60.8474	9.66501e-08
PGSC0003DMT400064236	XLOC_007485	AtEB1c	36.9547	18.9518	-0.963422	0.00185	0.0192293	GO:0016572	biological process	histone phosphorylation	gi|565345528|ref|XP_006339848.1|PREDICTED: microtubule-associated protein RP/EB family member 1C-like [Solanum tuberosum]	628	60.8474	9.66501e-08
PGSC0003DMT400064236	XLOC_007485	AtEB1c	36.9547	18.9518	-0.963422	0.00185	0.0192293	GO:0030865	biological process	cortical cytoskeleton organization	gi|565345528|ref|XP_006339848.1|PREDICTED: microtubule-associated protein RP/EB family member 1C-like [Solanum tuberosum]	628	60.8474	9.66501e-08
PGSC0003DMT400064236	XLOC_007485	AtEB1c	36.9547	18.9518	-0.963422	0.00185	0.0192293	GO:0010228	biological process	vegetative to reproductive phase transition of meristem	gi|565345528|ref|XP_006339848.1|PREDICTED: microtubule-associated protein RP/EB family member 1C-like [Solanum tuberosum]	628	60.8474	9.66501e-08
PGSC0003DMT400064236	XLOC_007485	AtEB1c	36.9547	18.9518	-0.963422	0.00185	0.0192293	GO:0005730	cellular component	nucleolus	gi|565345528|ref|XP_006339848.1|PREDICTED: microtubule-associated protein RP/EB family member 1C-like [Solanum tuberosum]	628	60.8474	9.66501e-08
PGSC0003DMT400010294	XLOC_007516	Heat shock factor protein HSF24	24.2346	45.067	0.895003	0.0018	0.0188439	GO:0043565	molecular function	sequence-specific DNA binding	gi|565345642|ref|XP_006339901.1|PREDICTED: heat shock factor protein HSF24-like [Solanum tuberosum]	570	58.9214	2.96688e-07
PGSC0003DMT400010294	XLOC_007516	Heat shock factor protein HSF24	24.2346	45.067	0.895003	0.0018	0.0188439	GO:0003700	molecular function	transcription factor activity, sequence-specific DNA binding	gi|565345642|ref|XP_006339901.1|PREDICTED: heat shock factor protein HSF24-like [Solanum tuberosum]	570	58.9214	2.96688e-07
PGSC0003DMT400010294	XLOC_007516	Heat shock factor protein HSF24	24.2346	45.067	0.895003	0.0018	0.0188439	GO:0003677	molecular function	DNA binding	gi|565345642|ref|XP_006339901.1|PREDICTED: heat shock factor protein HSF24-like [Solanum tuberosum]	570	58.9214	2.96688e-07
PGSC0003DMT400010294	XLOC_007516	Heat shock factor protein HSF24	24.2346	45.067	0.895003	0.0018	0.0188439	GO:0005634	cellular component	nucleus	gi|565345642|ref|XP_006339901.1|PREDICTED: heat shock factor protein HSF24-like [Solanum tuberosum]	570	58.9214	2.96688e-07
PGSC0003DMT400010294	XLOC_007516	Heat shock factor protein HSF24	24.2346	45.067	0.895003	0.0018	0.0188439	GO:0042538	biological process	hyperosmotic salinity response	gi|565345642|ref|XP_006339901.1|PREDICTED: heat shock factor protein HSF24-like [Solanum tuberosum]	570	58.9214	2.96688e-07
PGSC0003DMT400010294	XLOC_007516	Heat shock factor protein HSF24	24.2346	45.067	0.895003	0.0018	0.0188439	GO:0009737	biological process	response to abscisic acid	gi|565345642|ref|XP_006339901.1|PREDICTED: heat shock factor protein HSF24-like [Solanum tuberosum]	570	58.9214	2.96688e-07
PGSC0003DMT400010294	XLOC_007516	Heat shock factor protein HSF24	24.2346	45.067	0.895003	0.0018	0.0188439	GO:0045892	biological process	negative regulation of transcription, DNA-templated	gi|565345642|ref|XP_006339901.1|PREDICTED: heat shock factor protein HSF24-like [Solanum tuberosum]	570	58.9214	2.96688e-07
PGSC0003DMT400010294	XLOC_007516	Heat shock factor protein HSF24	24.2346	45.067	0.895003	0.0018	0.0188439	GO:0034976	biological process	response to endoplasmic reticulum stress	gi|565345642|ref|XP_006339901.1|PREDICTED: heat shock factor protein HSF24-like [Solanum tuberosum]	570	58.9214	2.96688e-07
PGSC0003DMT400010294	XLOC_007516	Heat shock factor protein HSF24	24.2346	45.067	0.895003	0.0018	0.0188439	GO:0009414	biological process	response to water deprivation	gi|565345642|ref|XP_006339901.1|PREDICTED: heat shock factor protein HSF24-like [Solanum tuberosum]	570	58.9214	2.96688e-07
PGSC0003DMT400010294	XLOC_007516	Heat shock factor protein HSF24	24.2346	45.067	0.895003	0.0018	0.0188439	GO:0010583	biological process	response to cyclopentenone	gi|565345642|ref|XP_006339901.1|PREDICTED: heat shock factor protein HSF24-like [Solanum tuberosum]	570	58.9214	2.96688e-07
PGSC0003DMT400010294	XLOC_007516	Heat shock factor protein HSF24	24.2346	45.067	0.895003	0.0018	0.0188439	GO:0006355	biological process	regulation of transcription, DNA-templated	gi|565345642|ref|XP_006339901.1|PREDICTED: heat shock factor protein HSF24-like [Solanum tuberosum]	570	58.9214	2.96688e-07
PGSC0003DMT400010294	XLOC_007516	Heat shock factor protein HSF24	24.2346	45.067	0.895003	0.0018	0.0188439	GO:0009408	biological process	response to heat	gi|565345642|ref|XP_006339901.1|PREDICTED: heat shock factor protein HSF24-like [Solanum tuberosum]	570	58.9214	2.96688e-07
PGSC0003DMT400010294	XLOC_007516	Heat shock factor protein HSF24	24.2346	45.067	0.895003	0.0018	0.0188439	GO:0009407	biological process	toxin catabolic process	gi|565345642|ref|XP_006339901.1|PREDICTED: heat shock factor protein HSF24-like [Solanum tuberosum]	570	58.9214	2.96688e-07
PGSC0003DMT400010294	XLOC_007516	Heat shock factor protein HSF24	24.2346	45.067	0.895003	0.0018	0.0188439	GO:0030968	biological process	endoplasmic reticulum unfolded protein response	gi|565345642|ref|XP_006339901.1|PREDICTED: heat shock factor protein HSF24-like [Solanum tuberosum]	570	58.9214	2.96688e-07
PGSC0003DMT400010294	XLOC_007516	Heat shock factor protein HSF24	24.2346	45.067	0.895003	0.0018	0.0188439	GO:0006984	biological process	ER-nucleus signaling pathway	gi|565345642|ref|XP_006339901.1|PREDICTED: heat shock factor protein HSF24-like [Solanum tuberosum]	570	58.9214	2.96688e-07
PGSC0003DMT400010294	XLOC_007516	Heat shock factor protein HSF24	24.2346	45.067	0.895003	0.0018	0.0188439	GO:0006351	biological process	transcription, DNA-templated	gi|123684|sp|P22335.1|HSF24_SOLPERecName: Full=Heat shock factor protein HSF24; AltName: Full=Heat shock transcription factor 24; Short=HSTF 24; AltName: Full=Heat stress transcription factor [Solanum peruvianum]	570	55.4546	4.37024e-06
PGSC0003DMT400025955	XLOC_007534	Patatin 3	7.9745	20.4487	1.35854	0.0005	0.00711876	GO:0006629	biological process	lipid metabolic process	gi|565342133|ref|XP_006338216.1|PREDICTED: patatin-3-Kuras 1-like [Solanum tuberosum]	777	88.9669	7.48297e-17
PGSC0003DMT400025955	XLOC_007534	Patatin 3	7.9745	20.4487	1.35854	0.0005	0.00711876	GO:0016787	molecular function	hydrolase activity	gi|565342133|ref|XP_006338216.1|PREDICTED: patatin-3-Kuras 1-like [Solanum tuberosum]	777	88.9669	7.48297e-17
PGSC0003DMT400025955	XLOC_007534	Patatin 3	7.9745	20.4487	1.35854	0.0005	0.00711876	GO:0008152	biological process	metabolic process	gi|565342133|ref|XP_006338216.1|PREDICTED: patatin-3-Kuras 1-like [Solanum tuberosum]	777	88.9669	7.48297e-17
PGSC0003DMT400025955	XLOC_007534	Patatin 3	7.9745	20.4487	1.35854	0.0005	0.00711876	GO:0016042	biological process	lipid catabolic process	gi|565342133|ref|XP_006338216.1|PREDICTED: patatin-3-Kuras 1-like [Solanum tuberosum]	777	88.9669	7.48297e-17
PGSC0003DMT400003740	XLOC_007579	Amino acid transporter	13.2095	50.0201	1.92093	5e-05	0.00104425	GO:0016021	cellular component	integral component of membrane	gi|593329769|ref|XP_007138311.1|hypothetical protein PHAVU_009G198000g [Phaseolus vulgaris]	912	46.9802	4.74514e-19
PGSC0003DMT400003740	XLOC_007579	Amino acid transporter	13.2095	50.0201	1.92093	5e-05	0.00104425	GO:0016020	cellular component	membrane	gi|593329769|ref|XP_007138311.1|hypothetical protein PHAVU_009G198000g [Phaseolus vulgaris]	912	46.9802	4.74514e-19
PGSC0003DMT400003637	XLOC_007621	WRKY transcription factor-c	10.2293	5.55756	-0.880178	0.00795	0.0501	GO:0006355	biological process	regulation of transcription, DNA-templated	gi|565342566|ref|XP_006338416.1|PREDICTED: probable WRKY transcription factor 3-like [Solanum tuberosum]	850	101.293	8.53967e-21
PGSC0003DMT400003637	XLOC_007621	WRKY transcription factor-c	10.2293	5.55756	-0.880178	0.00795	0.0501	GO:0043565	molecular function	sequence-specific DNA binding	gi|565342566|ref|XP_006338416.1|PREDICTED: probable WRKY transcription factor 3-like [Solanum tuberosum]	850	101.293	8.53967e-21
PGSC0003DMT400003637	XLOC_007621	WRKY transcription factor-c	10.2293	5.55756	-0.880178	0.00795	0.0501	GO:0003700	molecular function	transcription factor activity, sequence-specific DNA binding	gi|565342566|ref|XP_006338416.1|PREDICTED: probable WRKY transcription factor 3-like [Solanum tuberosum]	850	101.293	8.53967e-21
PGSC0003DMT400003637	XLOC_007621	WRKY transcription factor-c	10.2293	5.55756	-0.880178	0.00795	0.0501	GO:0003677	molecular function	DNA binding	gi|14530683|dbj|BAB61054.1|WRKY DNA-binding protein [Nicotiana tabacum]	850	58.5362	1.98451e-06
PGSC0003DMT400003546	XLOC_007658	ABC transporter family protein	4.65476	2.20376	-1.07874	0.00235	0.0229661	GO:0016887	molecular function	ATPase activity	gi|565342743|ref|XP_006338500.1|PREDICTED: ABC transporter B family member 15-like [Solanum tuberosum]	2394	175.637	9.46252e-42
PGSC0003DMT400003546	XLOC_007658	ABC transporter family protein	4.65476	2.20376	-1.07874	0.00235	0.0229661	GO:0005524	molecular function	ATP binding	gi|565342743|ref|XP_006338500.1|PREDICTED: ABC transporter B family member 15-like [Solanum tuberosum]	2394	175.637	9.46252e-42
PGSC0003DMT400003546	XLOC_007658	ABC transporter family protein	4.65476	2.20376	-1.07874	0.00235	0.0229661	GO:0016021	cellular component	integral component of membrane	gi|565342743|ref|XP_006338500.1|PREDICTED: ABC transporter B family member 15-like [Solanum tuberosum]	2394	175.637	9.46252e-42
PGSC0003DMT400003546	XLOC_007658	ABC transporter family protein	4.65476	2.20376	-1.07874	0.00235	0.0229661	GO:0008152	biological process	metabolic process	gi|565342743|ref|XP_006338500.1|PREDICTED: ABC transporter B family member 15-like [Solanum tuberosum]	2394	175.637	9.46252e-42
PGSC0003DMT400003546	XLOC_007658	ABC transporter family protein	4.65476	2.20376	-1.07874	0.00235	0.0229661	GO:0000166	molecular function	nucleotide binding	gi|565342743|ref|XP_006338500.1|PREDICTED: ABC transporter B family member 15-like [Solanum tuberosum]	2394	175.637	9.46252e-42
PGSC0003DMT400003546	XLOC_007658	ABC transporter family protein	4.65476	2.20376	-1.07874	0.00235	0.0229661	GO:0042626	molecular function	ATPase activity, coupled to transmembrane movement of substances	gi|565342743|ref|XP_006338500.1|PREDICTED: ABC transporter B family member 15-like [Solanum tuberosum]	2394	175.637	9.46252e-42
PGSC0003DMT400003546	XLOC_007658	ABC transporter family protein	4.65476	2.20376	-1.07874	0.00235	0.0229661	GO:0055085	biological process	transmembrane transport	gi|565342743|ref|XP_006338500.1|PREDICTED: ABC transporter B family member 15-like [Solanum tuberosum]	2394	175.637	9.46252e-42
PGSC0003DMT400003546	XLOC_007658	ABC transporter family protein	4.65476	2.20376	-1.07874	0.00235	0.0229661	GO:0006810	biological process	transport	gi|565342743|ref|XP_006338500.1|PREDICTED: ABC transporter B family member 15-like [Solanum tuberosum]	2394	175.637	9.46252e-42
PGSC0003DMT400003537	XLOC_007662	Avr9/Cf-9 rapidly elicited protein 231	0.657088	4.22314	2.68416	0.0007	0.00928731	GO:0008152	biological process	metabolic process	gi|565342757|ref|XP_006338507.1|PREDICTED: probable galacturonosyltransferase-like 10-like [Solanum tuberosum]	684	87.0409	1.2229e-16
PGSC0003DMT400003537	XLOC_007662	Avr9/Cf-9 rapidly elicited protein 231	0.657088	4.22314	2.68416	0.0007	0.00928731	GO:0016757	molecular function	transferase activity, transferring glycosyl groups	gi|565342757|ref|XP_006338507.1|PREDICTED: probable galacturonosyltransferase-like 10-like [Solanum tuberosum]	684	87.0409	1.2229e-16
PGSC0003DMT400003537	XLOC_007662	Avr9/Cf-9 rapidly elicited protein 231	0.657088	4.22314	2.68416	0.0007	0.00928731	GO:0016740	molecular function	transferase activity	gi|728831029|gb|KHG10472.1|putative galacturonosyltransferase-like 7 [Gossypium arboreum]	684	50.447	1.62653e-09
PGSC0003DMT400093397	XLOC_007670	Ring finger protein	3.10693	8.21182	1.40221	0.00205	0.0207174	GO:0016021	cellular component	integral component of membrane	gi|15242616|ref|NP_198841.1|RING-H2 finger protein ATL46 [Arabidopsis thaliana]	739	29.6462	2.24719e-10
PGSC0003DMT400093397	XLOC_007670	Ring finger protein	3.10693	8.21182	1.40221	0.00205	0.0207174	GO:0008270	molecular function	zinc ion binding	gi|15242616|ref|NP_198841.1|RING-H2 finger protein ATL46 [Arabidopsis thaliana]	739	29.6462	2.24719e-10
PGSC0003DMT400093397	XLOC_007670	Ring finger protein	3.10693	8.21182	1.40221	0.00205	0.0207174	GO:0016567	biological process	protein ubiquitination	gi|15242616|ref|NP_198841.1|RING-H2 finger protein ATL46 [Arabidopsis thaliana]	739	29.6462	2.24719e-10
PGSC0003DMT400093397	XLOC_007670	Ring finger protein	3.10693	8.21182	1.40221	0.00205	0.0207174	GO:0005634	cellular component	nucleus	gi|15242616|ref|NP_198841.1|RING-H2 finger protein ATL46 [Arabidopsis thaliana]	739	29.6462	2.24719e-10
PGSC0003DMT400093397	XLOC_007670	Ring finger protein	3.10693	8.21182	1.40221	0.00205	0.0207174	GO:0046872	molecular function	metal ion binding	gi|460372947|ref|XP_004232284.1|PREDICTED: RING-H2 finger protein ATL46-like [Solanum lycopersicum]	739	58.9214	9.22463e-07
PGSC0003DMT400001410	XLOC_007677	UPF0497 membrane protein	6.97138	14.7419	1.08041	0.0018	0.0188439	GO:0016021	cellular component	integral component of membrane	gi|565342855|ref|XP_006338556.1|PREDICTED: CASP-like protein At2g36330-like [Solanum tuberosum]	722	69.707	1.25828e-13
PGSC0003DMT400001410	XLOC_007677	UPF0497 membrane protein	6.97138	14.7419	1.08041	0.0018	0.0188439	GO:0016020	cellular component	membrane	gi|565342855|ref|XP_006338556.1|PREDICTED: CASP-like protein At2g36330-like [Solanum tuberosum]	722	69.707	1.25828e-13
PGSC0003DMT400001410	XLOC_007677	UPF0497 membrane protein	6.97138	14.7419	1.08041	0.0018	0.0188439	GO:0005886	cellular component	plasma membrane	gi|565342855|ref|XP_006338556.1|PREDICTED: CASP-like protein At2g36330-like [Solanum tuberosum]	722	69.707	1.25828e-13
PGSC0003DMT400001378	XLOC_007691	Stachyose synthase	0.445235	5.80171	3.70384	5e-05	0.00104425	GO:0009737	biological process	response to abscisic acid	gi|565342921|ref|XP_006338589.1|PREDICTED: probable galactinol--sucrose galactosyltransferase 5-like [Solanum tuberosum]	1482	151.369	1.16444e-35
PGSC0003DMT400001378	XLOC_007691	Stachyose synthase	0.445235	5.80171	3.70384	5e-05	0.00104425	GO:0009507	cellular component	chloroplast	gi|565342921|ref|XP_006338589.1|PREDICTED: probable galactinol--sucrose galactosyltransferase 5-like [Solanum tuberosum]	1482	151.369	1.16444e-35
PGSC0003DMT400001378	XLOC_007691	Stachyose synthase	0.445235	5.80171	3.70384	5e-05	0.00104425	GO:0008152	biological process	metabolic process	gi|565342921|ref|XP_006338589.1|PREDICTED: probable galactinol--sucrose galactosyltransferase 5-like [Solanum tuberosum]	1482	151.369	1.16444e-35
PGSC0003DMT400001378	XLOC_007691	Stachyose synthase	0.445235	5.80171	3.70384	5e-05	0.00104425	GO:0003824	molecular function	catalytic activity	gi|565342921|ref|XP_006338589.1|PREDICTED: probable galactinol--sucrose galactosyltransferase 5-like [Solanum tuberosum]	1482	151.369	1.16444e-35
PGSC0003DMT400001378	XLOC_007691	Stachyose synthase	0.445235	5.80171	3.70384	5e-05	0.00104425	GO:0016740	molecular function	transferase activity	gi|348162129|gb|AEP68101.1|raffinose synthase [Boea hygrometrica]	1482	117.857	5.06543e-28
PGSC0003DMT400001378	XLOC_007691	Stachyose synthase	0.445235	5.80171	3.70384	5e-05	0.00104425	GO:0047274	molecular function	galactinol-sucrose galactosyltransferase activity	gi|348162129|gb|AEP68101.1|raffinose synthase [Boea hygrometrica]	1482	117.857	5.06543e-28
PGSC0003DMT400001378	XLOC_007691	Stachyose synthase	0.445235	5.80171	3.70384	5e-05	0.00104425	GO:0016757	molecular function	transferase activity, transferring glycosyl groups	gi|348162129|gb|AEP68101.1|raffinose synthase [Boea hygrometrica]	1482	117.857	5.06543e-28
PGSC0003DMT400052255	XLOC_007722	Ubiquitin-protein ligase	0.756707	3.86612	2.35308	0.00015	0.00267148	GO:0046872	molecular function	metal ion binding	gi|224060199|ref|XP_002300081.1|hypothetical protein POPTR_0001s36210g [Populus trichocarpa]	1037	67.0106	1.3014e-08
PGSC0003DMT400052255	XLOC_007722	Ubiquitin-protein ligase	0.756707	3.86612	2.35308	0.00015	0.00267148	GO:0008270	molecular function	zinc ion binding	gi|224060199|ref|XP_002300081.1|hypothetical protein POPTR_0001s36210g [Populus trichocarpa]	1037	67.0106	1.3014e-08
PGSC0003DMT400052255	XLOC_007722	Ubiquitin-protein ligase	0.756707	3.86612	2.35308	0.00015	0.00267148	GO:0016021	cellular component	integral component of membrane	gi|255571978|ref|XP_002526930.1|ubiquitin-protein ligase, putative [Ricinus communis]	1037	62.003	4.13823e-07
PGSC0003DMT400052255	XLOC_007722	Ubiquitin-protein ligase	0.756707	3.86612	2.35308	0.00015	0.00267148	GO:0016020	cellular component	membrane	gi|255571978|ref|XP_002526930.1|ubiquitin-protein ligase, putative [Ricinus communis]	1037	62.003	4.13823e-07
PGSC0003DMT400052242	XLOC_007727	Amino acid transporter	10.3428	19.4317	0.90979	0.0032	0.0286613	GO:0016021	cellular component	integral component of membrane	gi|565343087|ref|XP_006338671.1|PREDICTED: lysine histidine transporter 1-like [Solanum tuberosum]	844	90.8929	3.02633e-17
PGSC0003DMT400052242	XLOC_007727	Amino acid transporter	10.3428	19.4317	0.90979	0.0032	0.0286613	GO:0016020	cellular component	membrane	gi|565343087|ref|XP_006338671.1|PREDICTED: lysine histidine transporter 1-like [Solanum tuberosum]	844	90.8929	3.02633e-17
PGSC0003DMT400052201	XLOC_007751	Amino acid binding protein	5.57371	10.8289	0.958181	0.00325	0.0289553	GO:0016597	molecular function	amino acid binding	gi|565343175|ref|XP_006338714.1|PREDICTED: uncharacterized protein LOC102582229 isoform X2 [Solanum tuberosum]	841	71.633	1.64404e-12
PGSC0003DMT400052201	XLOC_007751	Amino acid binding protein	5.57371	10.8289	0.958181	0.00325	0.0289553	GO:0008152	biological process	metabolic process	gi|565343175|ref|XP_006338714.1|PREDICTED: uncharacterized protein LOC102582229 isoform X2 [Solanum tuberosum]	841	71.633	1.64404e-12
PGSC0003DMT400052201	XLOC_007751	Amino acid binding protein	5.57371	10.8289	0.958181	0.00325	0.0289553	GO:0019408	biological process	dolichol biosynthetic process	gi|565343173|ref|XP_006338713.1|PREDICTED: uncharacterized protein LOC102582229 isoform X1 [Solanum tuberosum]	841	68.9366	9.01884e-10
PGSC0003DMT400052201	XLOC_007751	Amino acid binding protein	5.57371	10.8289	0.958181	0.00325	0.0289553	GO:0016779	molecular function	nucleotidyltransferase activity	gi|703160023|ref|XP_010112397.1|[Protein-PII] uridylyltransferase [Morus notabilis]	841	46.2098	2.0184e-09
PGSC0003DMT400052201	XLOC_007751	Amino acid binding protein	5.57371	10.8289	0.958181	0.00325	0.0289553	GO:0016740	molecular function	transferase activity	gi|703160023|ref|XP_010112397.1|[Protein-PII] uridylyltransferase [Morus notabilis]	841	46.2098	2.0184e-09
PGSC0003DMT400086326	XLOC_007762	Conserved gene of unknown function	181.082	66.7613	-1.43956	0.004	0.0333669	GO:0003674	molecular function	molecular_function	gi|565343217|ref|XP_006338734.1|PREDICTED: stress response protein NST1-like [Solanum tuberosum]	362	48.1358	0.000225514
PGSC0003DMT400086326	XLOC_007762	Conserved gene of unknown function	181.082	66.7613	-1.43956	0.004	0.0333669	GO:0008150	biological process	biological_process	gi|565343217|ref|XP_006338734.1|PREDICTED: stress response protein NST1-like [Solanum tuberosum]	362	48.1358	0.000225514
PGSC0003DMT400055281	XLOC_008013	Conserved gene of unknown function	3.92912	1.51108	-1.37863	0.0019	0.019613	GO:0016020	cellular component	membrane	gi|565367648|ref|XP_006350470.1|PREDICTED: uncharacterized membrane protein C2G11.09-like [Solanum tuberosum]	1446	143.28	5.37312e-33
PGSC0003DMT400055263	XLOC_008020	(Fragment)	8.31769	15.7348	0.919701	0.0012	0.0139516	GO:0003677	molecular function	DNA binding	gi|565367631|ref|XP_006350462.1|PREDICTED: uncharacterized protein LOC102602066 [Solanum tuberosum]	903	83.5741	2.79311e-16
PGSC0003DMT400008902	XLOC_008039	3-hydroxy-3-methylglutaryl coenzyme A reductase	4.69668	23.7623	2.33896	5e-05	0.00104425	GO:0016021	cellular component	integral component of membrane	gi|565367579|ref|XP_006350440.1|PREDICTED: 3-hydroxy-3-methylglutaryl-coenzyme A reductase 2 [Solanum tuberosum]	1131	95.9005	4.29855e-18
PGSC0003DMT400008902	XLOC_008039	3-hydroxy-3-methylglutaryl coenzyme A reductase	4.69668	23.7623	2.33896	5e-05	0.00104425	GO:0016020	cellular component	membrane	gi|565367579|ref|XP_006350440.1|PREDICTED: 3-hydroxy-3-methylglutaryl-coenzyme A reductase 2 [Solanum tuberosum]	1131	95.9005	4.29855e-18
PGSC0003DMT400008902	XLOC_008039	3-hydroxy-3-methylglutaryl coenzyme A reductase	4.69668	23.7623	2.33896	5e-05	0.00104425	GO:0050662	molecular function	coenzyme binding	gi|565367579|ref|XP_006350440.1|PREDICTED: 3-hydroxy-3-methylglutaryl-coenzyme A reductase 2 [Solanum tuberosum]	1131	95.9005	4.29855e-18
PGSC0003DMT400008902	XLOC_008039	3-hydroxy-3-methylglutaryl coenzyme A reductase	4.69668	23.7623	2.33896	5e-05	0.00104425	GO:0050661	molecular function	NADP binding	gi|565367579|ref|XP_006350440.1|PREDICTED: 3-hydroxy-3-methylglutaryl-coenzyme A reductase 2 [Solanum tuberosum]	1131	95.9005	4.29855e-18
PGSC0003DMT400008902	XLOC_008039	3-hydroxy-3-methylglutaryl coenzyme A reductase	4.69668	23.7623	2.33896	5e-05	0.00104425	GO:0008299	biological process	isoprenoid biosynthetic process	gi|565367579|ref|XP_006350440.1|PREDICTED: 3-hydroxy-3-methylglutaryl-coenzyme A reductase 2 [Solanum tuberosum]	1131	95.9005	4.29855e-18
PGSC0003DMT400008902	XLOC_008039	3-hydroxy-3-methylglutaryl coenzyme A reductase	4.69668	23.7623	2.33896	5e-05	0.00104425	GO:0055114	biological process	oxidation-reduction process	gi|565367579|ref|XP_006350440.1|PREDICTED: 3-hydroxy-3-methylglutaryl-coenzyme A reductase 2 [Solanum tuberosum]	1131	95.9005	4.29855e-18
PGSC0003DMT400008902	XLOC_008039	3-hydroxy-3-methylglutaryl coenzyme A reductase	4.69668	23.7623	2.33896	5e-05	0.00104425	GO:0016616	molecular function	oxidoreductase activity, acting on the CH-OH group of donors, NAD or NADP as acceptor	gi|565367579|ref|XP_006350440.1|PREDICTED: 3-hydroxy-3-methylglutaryl-coenzyme A reductase 2 [Solanum tuberosum]	1131	95.9005	4.29855e-18
PGSC0003DMT400008902	XLOC_008039	3-hydroxy-3-methylglutaryl coenzyme A reductase	4.69668	23.7623	2.33896	5e-05	0.00104425	GO:0016491	molecular function	oxidoreductase activity	gi|565367579|ref|XP_006350440.1|PREDICTED: 3-hydroxy-3-methylglutaryl-coenzyme A reductase 2 [Solanum tuberosum]	1131	95.9005	4.29855e-18
PGSC0003DMT400008902	XLOC_008039	3-hydroxy-3-methylglutaryl coenzyme A reductase	4.69668	23.7623	2.33896	5e-05	0.00104425	GO:0005789	cellular component	endoplasmic reticulum membrane	gi|565367579|ref|XP_006350440.1|PREDICTED: 3-hydroxy-3-methylglutaryl-coenzyme A reductase 2 [Solanum tuberosum]	1131	95.9005	4.29855e-18
PGSC0003DMT400008902	XLOC_008039	3-hydroxy-3-methylglutaryl coenzyme A reductase	4.69668	23.7623	2.33896	5e-05	0.00104425	GO:0004420	molecular function	hydroxymethylglutaryl-CoA reductase (NADPH) activity	gi|565367579|ref|XP_006350440.1|PREDICTED: 3-hydroxy-3-methylglutaryl-coenzyme A reductase 2 [Solanum tuberosum]	1131	95.9005	4.29855e-18
PGSC0003DMT400008902	XLOC_008039	3-hydroxy-3-methylglutaryl coenzyme A reductase	4.69668	23.7623	2.33896	5e-05	0.00104425	GO:0015936	biological process	coenzyme A metabolic process	gi|565367579|ref|XP_006350440.1|PREDICTED: 3-hydroxy-3-methylglutaryl-coenzyme A reductase 2 [Solanum tuberosum]	1131	95.9005	4.29855e-18
PGSC0003DMT400008902	XLOC_008039	3-hydroxy-3-methylglutaryl coenzyme A reductase	4.69668	23.7623	2.33896	5e-05	0.00104425	GO:0005783	cellular component	endoplasmic reticulum	gi|565367579|ref|XP_006350440.1|PREDICTED: 3-hydroxy-3-methylglutaryl-coenzyme A reductase 2 [Solanum tuberosum]	1131	95.9005	4.29855e-18
PGSC0003DMT400061378	XLOC_008065	Conserved gene of unknown function	2.05225	5.18339	1.33669	0.0059	0.0438465	GO:0008150	biological process	biological_process	gi|565392535|ref|XP_006361950.1|PREDICTED: methyltransferase-like protein 23-like isoform X1 [Solanum tuberosum]	456	58.9214	1.23736e-09
PGSC0003DMT400061378	XLOC_008065	Conserved gene of unknown function	2.05225	5.18339	1.33669	0.0059	0.0438465	GO:0005575	cellular component	cellular_component	gi|565392535|ref|XP_006361950.1|PREDICTED: methyltransferase-like protein 23-like isoform X1 [Solanum tuberosum]	456	58.9214	1.23736e-09
PGSC0003DMT400065489	XLOC_008190	Aspartic proteinase nepenthesin-1	0.297091	3.24393	3.44877	0.0024	0.0233028	GO:0006508	biological process	proteolysis	gi|565388932|ref|XP_006360220.1|PREDICTED: aspartic proteinase PCS1-like [Solanum tuberosum]	806	99.7525	1.70737e-20
PGSC0003DMT400065489	XLOC_008190	Aspartic proteinase nepenthesin-1	0.297091	3.24393	3.44877	0.0024	0.0233028	GO:0016787	molecular function	hydrolase activity	gi|565388932|ref|XP_006360220.1|PREDICTED: aspartic proteinase PCS1-like [Solanum tuberosum]	806	99.7525	1.70737e-20
PGSC0003DMT400065489	XLOC_008190	Aspartic proteinase nepenthesin-1	0.297091	3.24393	3.44877	0.0024	0.0233028	GO:0004190	molecular function	aspartic-type endopeptidase activity	gi|565388932|ref|XP_006360220.1|PREDICTED: aspartic proteinase PCS1-like [Solanum tuberosum]	806	99.7525	1.70737e-20
PGSC0003DMT400065489	XLOC_008190	Aspartic proteinase nepenthesin-1	0.297091	3.24393	3.44877	0.0024	0.0233028	GO:0008233	molecular function	peptidase activity	gi|565388932|ref|XP_006360220.1|PREDICTED: aspartic proteinase PCS1-like [Solanum tuberosum]	806	99.7525	1.70737e-20
PGSC0003DMT400001965	XLOC_008201	Geraniol 10-hydroxylase	0.420641	2.01711	2.26163	0.00665	0.0477113	GO:0046872	molecular function	metal ion binding	gi|565388962|ref|XP_006360235.1|PREDICTED: geraniol 8-hydroxylase-like [Solanum tuberosum]	944	93.5893	7.99273e-18
PGSC0003DMT400001965	XLOC_008201	Geraniol 10-hydroxylase	0.420641	2.01711	2.26163	0.00665	0.0477113	GO:0055114	biological process	oxidation-reduction process	gi|565388962|ref|XP_006360235.1|PREDICTED: geraniol 8-hydroxylase-like [Solanum tuberosum]	944	93.5893	7.99273e-18
PGSC0003DMT400001965	XLOC_008201	Geraniol 10-hydroxylase	0.420641	2.01711	2.26163	0.00665	0.0477113	GO:0016705	molecular function	oxidoreductase activity, acting on paired donors, with incorporation or reduction of molecular oxygen	gi|565388962|ref|XP_006360235.1|PREDICTED: geraniol 8-hydroxylase-like [Solanum tuberosum]	944	93.5893	7.99273e-18
PGSC0003DMT400001965	XLOC_008201	Geraniol 10-hydroxylase	0.420641	2.01711	2.26163	0.00665	0.0477113	GO:0020037	molecular function	heme binding	gi|565388962|ref|XP_006360235.1|PREDICTED: geraniol 8-hydroxylase-like [Solanum tuberosum]	944	93.5893	7.99273e-18
PGSC0003DMT400001965	XLOC_008201	Geraniol 10-hydroxylase	0.420641	2.01711	2.26163	0.00665	0.0477113	GO:0016491	molecular function	oxidoreductase activity	gi|565388962|ref|XP_006360235.1|PREDICTED: geraniol 8-hydroxylase-like [Solanum tuberosum]	944	93.5893	7.99273e-18
PGSC0003DMT400001965	XLOC_008201	Geraniol 10-hydroxylase	0.420641	2.01711	2.26163	0.00665	0.0477113	GO:0005506	molecular function	iron ion binding	gi|565388962|ref|XP_006360235.1|PREDICTED: geraniol 8-hydroxylase-like [Solanum tuberosum]	944	93.5893	7.99273e-18
PGSC0003DMT400001965	XLOC_008201	Geraniol 10-hydroxylase	0.420641	2.01711	2.26163	0.00665	0.0477113	GO:0004497	molecular function	monooxygenase activity	gi|565388962|ref|XP_006360235.1|PREDICTED: geraniol 8-hydroxylase-like [Solanum tuberosum]	944	93.5893	7.99273e-18
PGSC0003DMT400017840	XLOC_008266	Homeobox domain, ZF-HD class	56.0256	33.8557	-0.72669	0.00675	0.0483066	GO:0003677	molecular function	DNA binding	gi|565381510|ref|XP_006357111.1|PREDICTED: transcription factor HB29-like [Solanum tuberosum]	616	75.0998	5.65571e-14
PGSC0003DMT400017962	XLOC_008314	CLC-Nt2 protein	37.3972	103.326	1.46621	5e-05	0.00104425	GO:1903959	biological process	regulation of anion transmembrane transport	gi|565381677|ref|XP_006357190.1|PREDICTED: chloride channel protein CLC-b-like [Solanum tuberosum]	1482	100.138	3.84602e-30
PGSC0003DMT400017962	XLOC_008314	CLC-Nt2 protein	37.3972	103.326	1.46621	5e-05	0.00104425	GO:0005216	molecular function	ion channel activity	gi|565381677|ref|XP_006357190.1|PREDICTED: chloride channel protein CLC-b-like [Solanum tuberosum]	1482	100.138	3.84602e-30
PGSC0003DMT400017962	XLOC_008314	CLC-Nt2 protein	37.3972	103.326	1.46621	5e-05	0.00104425	GO:0016021	cellular component	integral component of membrane	gi|565381677|ref|XP_006357190.1|PREDICTED: chloride channel protein CLC-b-like [Solanum tuberosum]	1482	100.138	3.84602e-30
PGSC0003DMT400017962	XLOC_008314	CLC-Nt2 protein	37.3972	103.326	1.46621	5e-05	0.00104425	GO:0016020	cellular component	membrane	gi|565381677|ref|XP_006357190.1|PREDICTED: chloride channel protein CLC-b-like [Solanum tuberosum]	1482	100.138	3.84602e-30
PGSC0003DMT400017962	XLOC_008314	CLC-Nt2 protein	37.3972	103.326	1.46621	5e-05	0.00104425	GO:0006811	biological process	ion transport	gi|565381677|ref|XP_006357190.1|PREDICTED: chloride channel protein CLC-b-like [Solanum tuberosum]	1482	100.138	3.84602e-30
PGSC0003DMT400017962	XLOC_008314	CLC-Nt2 protein	37.3972	103.326	1.46621	5e-05	0.00104425	GO:0006810	biological process	transport	gi|565381677|ref|XP_006357190.1|PREDICTED: chloride channel protein CLC-b-like [Solanum tuberosum]	1482	100.138	3.84602e-30
PGSC0003DMT400017962	XLOC_008314	CLC-Nt2 protein	37.3972	103.326	1.46621	5e-05	0.00104425	GO:0055085	biological process	transmembrane transport	gi|565381677|ref|XP_006357190.1|PREDICTED: chloride channel protein CLC-b-like [Solanum tuberosum]	1482	100.138	3.84602e-30
PGSC0003DMT400017962	XLOC_008314	CLC-Nt2 protein	37.3972	103.326	1.46621	5e-05	0.00104425	GO:0034220	biological process	ion transmembrane transport	gi|565381677|ref|XP_006357190.1|PREDICTED: chloride channel protein CLC-b-like [Solanum tuberosum]	1482	100.138	3.84602e-30
PGSC0003DMT400017962	XLOC_008314	CLC-Nt2 protein	37.3972	103.326	1.46621	5e-05	0.00104425	GO:0005247	molecular function	voltage-gated chloride channel activity	gi|565381677|ref|XP_006357190.1|PREDICTED: chloride channel protein CLC-b-like [Solanum tuberosum]	1482	100.138	3.84602e-30
PGSC0003DMT400017962	XLOC_008314	CLC-Nt2 protein	37.3972	103.326	1.46621	5e-05	0.00104425	GO:0006821	biological process	chloride transport	gi|565381677|ref|XP_006357190.1|PREDICTED: chloride channel protein CLC-b-like [Solanum tuberosum]	1482	100.138	3.84602e-30
PGSC0003DMT400024385	XLOC_008329	Gibberellin 3-beta-dioxygenase	8.82216	3.24254	-1.44401	0.001	0.0121637	GO:0046872	molecular function	metal ion binding	gi|565398911|ref|XP_006365007.1|PREDICTED: probable 2-oxoglutarate-dependent dioxygenase AOP1-like [Solanum tuberosum]	570	66.2402	8.9124e-10
PGSC0003DMT400024385	XLOC_008329	Gibberellin 3-beta-dioxygenase	8.82216	3.24254	-1.44401	0.001	0.0121637	GO:0055114	biological process	oxidation-reduction process	gi|565398911|ref|XP_006365007.1|PREDICTED: probable 2-oxoglutarate-dependent dioxygenase AOP1-like [Solanum tuberosum]	570	66.2402	8.9124e-10
PGSC0003DMT400024385	XLOC_008329	Gibberellin 3-beta-dioxygenase	8.82216	3.24254	-1.44401	0.001	0.0121637	GO:0016706	molecular function	oxidoreductase activity, acting on paired donors, with incorporation or reduction of molecular oxygen, 2-oxoglutarate as one donor, and incorporation of one atom each of oxygen into both donors	gi|565398911|ref|XP_006365007.1|PREDICTED: probable 2-oxoglutarate-dependent dioxygenase AOP1-like [Solanum tuberosum]	570	66.2402	8.9124e-10
PGSC0003DMT400024385	XLOC_008329	Gibberellin 3-beta-dioxygenase	8.82216	3.24254	-1.44401	0.001	0.0121637	GO:0016491	molecular function	oxidoreductase activity	gi|565398911|ref|XP_006365007.1|PREDICTED: probable 2-oxoglutarate-dependent dioxygenase AOP1-like [Solanum tuberosum]	570	66.2402	8.9124e-10
PGSC0003DMT400024385	XLOC_008329	Gibberellin 3-beta-dioxygenase	8.82216	3.24254	-1.44401	0.001	0.0121637	GO:0051213	molecular function	dioxygenase activity	gi|646227285|ref|NP_001280192.1|2-oxoglutarate-dependent dioxygenase DAO-like [Prunus mume]	570	38.891	0.000919626
PGSC0003DMT400027015	XLOC_008353	2-oxo acid dehydrogenase, lipoyl-binding site	74.7497	42.7271	-0.806916	0.00345	0.0301448	GO:0005524	molecular function	ATP binding	gi|565398977|ref|XP_006365040.1|PREDICTED: glycine cleavage system H protein 2, mitochondrial-like [Solanum tuberosum]	289	47.3654	0.00012237
PGSC0003DMT400027015	XLOC_008353	2-oxo acid dehydrogenase, lipoyl-binding site	74.7497	42.7271	-0.806916	0.00345	0.0301448	GO:0009750	biological process	response to fructose	gi|565398977|ref|XP_006365040.1|PREDICTED: glycine cleavage system H protein 2, mitochondrial-like [Solanum tuberosum]	289	47.3654	0.00012237
PGSC0003DMT400027015	XLOC_008353	2-oxo acid dehydrogenase, lipoyl-binding site	74.7497	42.7271	-0.806916	0.00345	0.0301448	GO:0009749	biological process	response to glucose	gi|565398977|ref|XP_006365040.1|PREDICTED: glycine cleavage system H protein 2, mitochondrial-like [Solanum tuberosum]	289	47.3654	0.00012237
PGSC0003DMT400027015	XLOC_008353	2-oxo acid dehydrogenase, lipoyl-binding site	74.7497	42.7271	-0.806916	0.00345	0.0301448	GO:0019464	biological process	glycine decarboxylation via glycine cleavage system	gi|565398977|ref|XP_006365040.1|PREDICTED: glycine cleavage system H protein 2, mitochondrial-like [Solanum tuberosum]	289	47.3654	0.00012237
PGSC0003DMT400027015	XLOC_008353	2-oxo acid dehydrogenase, lipoyl-binding site	74.7497	42.7271	-0.806916	0.00345	0.0301448	GO:0009744	biological process	response to sucrose	gi|565398977|ref|XP_006365040.1|PREDICTED: glycine cleavage system H protein 2, mitochondrial-like [Solanum tuberosum]	289	47.3654	0.00012237
PGSC0003DMT400027015	XLOC_008353	2-oxo acid dehydrogenase, lipoyl-binding site	74.7497	42.7271	-0.806916	0.00345	0.0301448	GO:0005960	cellular component	glycine cleavage complex	gi|565398977|ref|XP_006365040.1|PREDICTED: glycine cleavage system H protein 2, mitochondrial-like [Solanum tuberosum]	289	47.3654	0.00012237
PGSC0003DMT400026826	XLOC_008364	Lecithine cholesterol acyltransferase	39.3998	63.357	0.685315	0.0084	0.0501	GO:0006629	biological process	lipid metabolic process	gi|565393861|ref|XP_006362589.1|PREDICTED: lecithin-cholesterol acyltransferase-like 4-like [Solanum tuberosum]	1014	114.39	1.20262e-24
PGSC0003DMT400026826	XLOC_008364	Lecithine cholesterol acyltransferase	39.3998	63.357	0.685315	0.0084	0.0501	GO:0048193	biological process	Golgi vesicle transport	gi|565393861|ref|XP_006362589.1|PREDICTED: lecithin-cholesterol acyltransferase-like 4-like [Solanum tuberosum]	1014	114.39	1.20262e-24
PGSC0003DMT400026826	XLOC_008364	Lecithine cholesterol acyltransferase	39.3998	63.357	0.685315	0.0084	0.0501	GO:0004620	molecular function	phospholipase activity	gi|565393861|ref|XP_006362589.1|PREDICTED: lecithin-cholesterol acyltransferase-like 4-like [Solanum tuberosum]	1014	114.39	1.20262e-24
PGSC0003DMT400026826	XLOC_008364	Lecithine cholesterol acyltransferase	39.3998	63.357	0.685315	0.0084	0.0501	GO:0005829	cellular component	cytosol	gi|565393861|ref|XP_006362589.1|PREDICTED: lecithin-cholesterol acyltransferase-like 4-like [Solanum tuberosum]	1014	114.39	1.20262e-24
PGSC0003DMT400026826	XLOC_008364	Lecithine cholesterol acyltransferase	39.3998	63.357	0.685315	0.0084	0.0501	GO:0009395	biological process	phospholipid catabolic process	gi|565393861|ref|XP_006362589.1|PREDICTED: lecithin-cholesterol acyltransferase-like 4-like [Solanum tuberosum]	1014	114.39	1.20262e-24
PGSC0003DMT400026826	XLOC_008364	Lecithine cholesterol acyltransferase	39.3998	63.357	0.685315	0.0084	0.0501	GO:0008374	molecular function	O-acyltransferase activity	gi|565393861|ref|XP_006362589.1|PREDICTED: lecithin-cholesterol acyltransferase-like 4-like [Solanum tuberosum]	1014	114.39	1.20262e-24
PGSC0003DMT400026826	XLOC_008364	Lecithine cholesterol acyltransferase	39.3998	63.357	0.685315	0.0084	0.0501	GO:0016740	molecular function	transferase activity	gi|350536369|ref|NP_001234755.1|lecithine cholesterol acyltransferase-like protein [Solanum lycopersicum]	1014	109.768	4.31199e-23
PGSC0003DMT400026826	XLOC_008364	Lecithine cholesterol acyltransferase	39.3998	63.357	0.685315	0.0084	0.0501	GO:0016746	molecular function	transferase activity, transferring acyl groups	gi|350536369|ref|NP_001234755.1|lecithine cholesterol acyltransferase-like protein [Solanum lycopersicum]	1014	109.768	4.31199e-23
PGSC0003DMT400026826	XLOC_008364	Lecithine cholesterol acyltransferase	39.3998	63.357	0.685315	0.0084	0.0501	GO:0016787	molecular function	hydrolase activity	gi|590622004|ref|XP_007024928.1|Alpha/beta-Hydrolases superfamily protein isoform 2 [Theobroma cacao]	1014	56.6102	2.11859e-05
PGSC0003DMT400054474	XLOC_008403	Conserved gene of unknown function	70.6263	133.381	0.917275	0.0021	0.0210805	GO:0006355	biological process	regulation of transcription, DNA-templated	gi|586946293|sp|A2Y5N0.1|G1L8_ORYSIRecName: Full=Protein G1-like8	330	36.965	0.000362894
PGSC0003DMT400054474	XLOC_008403	Conserved gene of unknown function	70.6263	133.381	0.917275	0.0021	0.0210805	GO:0006351	biological process	transcription, DNA-templated	gi|586946293|sp|A2Y5N0.1|G1L8_ORYSIRecName: Full=Protein G1-like8	330	36.965	0.000362894
PGSC0003DMT400054474	XLOC_008403	Conserved gene of unknown function	70.6263	133.381	0.917275	0.0021	0.0210805	GO:0007275	biological process	multicellular organismal development	gi|586946293|sp|A2Y5N0.1|G1L8_ORYSIRecName: Full=Protein G1-like8	330	36.965	0.000362894
PGSC0003DMT400054474	XLOC_008403	Conserved gene of unknown function	70.6263	133.381	0.917275	0.0021	0.0210805	GO:0009886	biological process	post-embryonic morphogenesis	gi|586946293|sp|A2Y5N0.1|G1L8_ORYSIRecName: Full=Protein G1-like8	330	36.965	0.000362894
PGSC0003DMT400054474	XLOC_008403	Conserved gene of unknown function	70.6263	133.381	0.917275	0.0021	0.0210805	GO:0009299	biological process	mRNA transcription	gi|586946293|sp|A2Y5N0.1|G1L8_ORYSIRecName: Full=Protein G1-like8	330	36.965	0.000362894
PGSC0003DMT400054474	XLOC_008403	Conserved gene of unknown function	70.6263	133.381	0.917275	0.0021	0.0210805	GO:0005634	cellular component	nucleus	gi|586946293|sp|A2Y5N0.1|G1L8_ORYSIRecName: Full=Protein G1-like8	330	36.965	0.000362894
PGSC0003DMT400054474	XLOC_008403	Conserved gene of unknown function	70.6263	133.381	0.917275	0.0021	0.0210805	GO:0003677	molecular function	DNA binding	gi|586946293|sp|A2Y5N0.1|G1L8_ORYSIRecName: Full=Protein G1-like8	330	36.965	0.000362894
PGSC0003DMT400054458	XLOC_008406	Coatomer subunit epsilon-1	107.532	60.0099	-0.841497	0.00365	0.0312892	GO:0006890	biological process	retrograde vesicle-mediated transport, Golgi to ER	gi|565372934|ref|XP_006353040.1|PREDICTED: coatomer subunit epsilon-1-like [Solanum tuberosum]	546	75.485	3.11424e-13
PGSC0003DMT400054458	XLOC_008406	Coatomer subunit epsilon-1	107.532	60.0099	-0.841497	0.00365	0.0312892	GO:0005198	molecular function	structural molecule activity	gi|565372934|ref|XP_006353040.1|PREDICTED: coatomer subunit epsilon-1-like [Solanum tuberosum]	546	75.485	3.11424e-13
PGSC0003DMT400054458	XLOC_008406	Coatomer subunit epsilon-1	107.532	60.0099	-0.841497	0.00365	0.0312892	GO:0005622	cellular component	intracellular	gi|565372934|ref|XP_006353040.1|PREDICTED: coatomer subunit epsilon-1-like [Solanum tuberosum]	546	75.485	3.11424e-13
PGSC0003DMT400054452	XLOC_008409	Gamma-soluble nsf attachment protein	17.5943	29.2537	0.733512	0.0085	0.0501	GO:0006886	biological process	intracellular protein transport	gi|565372922|ref|XP_006353034.1|PREDICTED: gamma-soluble NSF attachment protein-like [Solanum tuberosum]	558	61.2326	4.82004e-08
PGSC0003DMT400054452	XLOC_008409	Gamma-soluble nsf attachment protein	17.5943	29.2537	0.733512	0.0085	0.0501	GO:0005886	cellular component	plasma membrane	gi|565372922|ref|XP_006353034.1|PREDICTED: gamma-soluble NSF attachment protein-like [Solanum tuberosum]	558	61.2326	4.82004e-08
PGSC0003DMT400054452	XLOC_008409	Gamma-soluble nsf attachment protein	17.5943	29.2537	0.733512	0.0085	0.0501	GO:0005622	cellular component	intracellular	gi|565372922|ref|XP_006353034.1|PREDICTED: gamma-soluble NSF attachment protein-like [Solanum tuberosum]	558	61.2326	4.82004e-08
PGSC0003DMT400054383	XLOC_008446	Patellin-4	79.1178	36.4692	-1.11732	0.0003	0.00467605	GO:0052546	biological process	cell wall pectin metabolic process	gi|565372838|ref|XP_006352994.1|PREDICTED: patellin-4-like [Solanum tuberosum]	885	76.2554	3.49525e-14
PGSC0003DMT400054383	XLOC_008446	Patellin-4	79.1178	36.4692	-1.11732	0.0003	0.00467605	GO:0005215	molecular function	transporter activity	gi|565372838|ref|XP_006352994.1|PREDICTED: patellin-4-like [Solanum tuberosum]	885	76.2554	3.49525e-14
PGSC0003DMT400054383	XLOC_008446	Patellin-4	79.1178	36.4692	-1.11732	0.0003	0.00467605	GO:0016126	biological process	sterol biosynthetic process	gi|565372838|ref|XP_006352994.1|PREDICTED: patellin-4-like [Solanum tuberosum]	885	76.2554	3.49525e-14
PGSC0003DMT400054383	XLOC_008446	Patellin-4	79.1178	36.4692	-1.11732	0.0003	0.00467605	GO:0016021	cellular component	integral component of membrane	gi|565372838|ref|XP_006352994.1|PREDICTED: patellin-4-like [Solanum tuberosum]	885	76.2554	3.49525e-14
PGSC0003DMT400054383	XLOC_008446	Patellin-4	79.1178	36.4692	-1.11732	0.0003	0.00467605	GO:0052541	biological process	plant-type cell wall cellulose metabolic process	gi|565372838|ref|XP_006352994.1|PREDICTED: patellin-4-like [Solanum tuberosum]	885	76.2554	3.49525e-14
PGSC0003DMT400054383	XLOC_008446	Patellin-4	79.1178	36.4692	-1.11732	0.0003	0.00467605	GO:0005634	cellular component	nucleus	gi|565372838|ref|XP_006352994.1|PREDICTED: patellin-4-like [Solanum tuberosum]	885	76.2554	3.49525e-14
PGSC0003DMT400054383	XLOC_008446	Patellin-4	79.1178	36.4692	-1.11732	0.0003	0.00467605	GO:0006810	biological process	transport	gi|565372838|ref|XP_006352994.1|PREDICTED: patellin-4-like [Solanum tuberosum]	885	76.2554	3.49525e-14
PGSC0003DMT400054383	XLOC_008446	Patellin-4	79.1178	36.4692	-1.11732	0.0003	0.00467605	GO:0005622	cellular component	intracellular	gi|565372838|ref|XP_006352994.1|PREDICTED: patellin-4-like [Solanum tuberosum]	885	76.2554	3.49525e-14
PGSC0003DMT400054383	XLOC_008446	Patellin-4	79.1178	36.4692	-1.11732	0.0003	0.00467605	GO:0005829	cellular component	cytosol	gi|565372838|ref|XP_006352994.1|PREDICTED: patellin-4-like [Solanum tuberosum]	885	76.2554	3.49525e-14
PGSC0003DMT400054383	XLOC_008446	Patellin-4	79.1178	36.4692	-1.11732	0.0003	0.00467605	GO:0005886	cellular component	plasma membrane	gi|565372838|ref|XP_006352994.1|PREDICTED: patellin-4-like [Solanum tuberosum]	885	76.2554	3.49525e-14
PGSC0003DMT400054348	XLOC_008458	Gibberellin 2-oxidase 1	1.4807	8.33758	2.49335	0.00015	0.00267148	GO:0046872	molecular function	metal ion binding	gi|568214457|ref|NP_001275011.1|gibberellin 2-oxidase 1 [Solanum tuberosum]	646	77.411	3.12492e-14
PGSC0003DMT400054348	XLOC_008458	Gibberellin 2-oxidase 1	1.4807	8.33758	2.49335	0.00015	0.00267148	GO:0055114	biological process	oxidation-reduction process	gi|568214457|ref|NP_001275011.1|gibberellin 2-oxidase 1 [Solanum tuberosum]	646	77.411	3.12492e-14
PGSC0003DMT400054348	XLOC_008458	Gibberellin 2-oxidase 1	1.4807	8.33758	2.49335	0.00015	0.00267148	GO:0016706	molecular function	oxidoreductase activity, acting on paired donors, with incorporation or reduction of molecular oxygen, 2-oxoglutarate as one donor, and incorporation of one atom each of oxygen into both donors	gi|568214457|ref|NP_001275011.1|gibberellin 2-oxidase 1 [Solanum tuberosum]	646	77.411	3.12492e-14
PGSC0003DMT400054348	XLOC_008458	Gibberellin 2-oxidase 1	1.4807	8.33758	2.49335	0.00015	0.00267148	GO:0016491	molecular function	oxidoreductase activity	gi|568214457|ref|NP_001275011.1|gibberellin 2-oxidase 1 [Solanum tuberosum]	646	77.411	3.12492e-14
PGSC0003DMT400054348	XLOC_008458	Gibberellin 2-oxidase 1	1.4807	8.33758	2.49335	0.00015	0.00267148	GO:0005506	molecular function	iron ion binding	gi|568214457|ref|NP_001275011.1|gibberellin 2-oxidase 1 [Solanum tuberosum]	646	77.411	3.12492e-14
PGSC0003DMT400054348	XLOC_008458	Gibberellin 2-oxidase 1	1.4807	8.33758	2.49335	0.00015	0.00267148	GO:0051213	molecular function	dioxygenase activity	gi|703154532|ref|XP_010110967.1|Gibberellin 2-beta-dioxygenase [Morus notabilis]	646	54.6842	1.333e-05
PGSC0003DMT400054348	XLOC_008458	Gibberellin 2-oxidase 1	1.4807	8.33758	2.49335	0.00015	0.00267148	GO:0045543	molecular function	gibberellin 2-beta-dioxygenase activity	gi|734392738|gb|KHN27765.1|Gibberellin 2-beta-dioxygenase 1 [Glycine soja]	646	46.9802	3.17869e-05
PGSC0003DMT400025116	XLOC_008490	Purine transporter	0	0.998263	Inf	5e-05	0.00104425	GO:0016021	cellular component	integral component of membrane	gi|565378325|ref|XP_006355608.1|PREDICTED: probable purine permease 6-like isoform X2 [Solanum tuberosum]	722	72.7886	1.78906e-11
PGSC0003DMT400025116	XLOC_008490	Purine transporter	0	0.998263	Inf	5e-05	0.00104425	GO:0016020	cellular component	membrane	gi|565378325|ref|XP_006355608.1|PREDICTED: probable purine permease 6-like isoform X2 [Solanum tuberosum]	722	72.7886	1.78906e-11
PGSC0003DMT400025116	XLOC_008490	Purine transporter	0	0.998263	Inf	5e-05	0.00104425	GO:0006810	biological process	transport	gi|565378325|ref|XP_006355608.1|PREDICTED: probable purine permease 6-like isoform X2 [Solanum tuberosum]	722	72.7886	1.78906e-11
PGSC0003DMT400025116	XLOC_008490	Purine transporter	0	0.998263	Inf	5e-05	0.00104425	GO:0005215	molecular function	transporter activity	gi|565378325|ref|XP_006355608.1|PREDICTED: probable purine permease 6-like isoform X2 [Solanum tuberosum]	722	72.7886	1.78906e-11
PGSC0003DMT400007978	XLOC_008498	NLI interacting factor (NIF) family protein	14.863	26.0784	0.811129	0.0053	0.0405839	GO:0016791	molecular function	phosphatase activity	gi|460374363|ref|XP_004232980.1|PREDICTED: CTD small phosphatase-like protein 2 [Solanum lycopersicum]	830	85.8853	1.72595e-15
PGSC0003DMT400007978	XLOC_008498	NLI interacting factor (NIF) family protein	14.863	26.0784	0.811129	0.0053	0.0405839	GO:0006470	biological process	protein dephosphorylation	gi|460374363|ref|XP_004232980.1|PREDICTED: CTD small phosphatase-like protein 2 [Solanum lycopersicum]	830	85.8853	1.72595e-15
PGSC0003DMT400008001	XLOC_008508	Leucoanthocyanidin dioxygenase	2.2405	9.42845	2.0732	5e-05	0.00104425	GO:0046872	molecular function	metal ion binding	gi|565378256|ref|XP_006355575.1|PREDICTED: protein SRG1-like [Solanum tuberosum]	681	70.4774	8.83912e-11
PGSC0003DMT400008001	XLOC_008508	Leucoanthocyanidin dioxygenase	2.2405	9.42845	2.0732	5e-05	0.00104425	GO:0055114	biological process	oxidation-reduction process	gi|565378256|ref|XP_006355575.1|PREDICTED: protein SRG1-like [Solanum tuberosum]	681	70.4774	8.83912e-11
PGSC0003DMT400008001	XLOC_008508	Leucoanthocyanidin dioxygenase	2.2405	9.42845	2.0732	5e-05	0.00104425	GO:0016706	molecular function	oxidoreductase activity, acting on paired donors, with incorporation or reduction of molecular oxygen, 2-oxoglutarate as one donor, and incorporation of one atom each of oxygen into both donors	gi|565378256|ref|XP_006355575.1|PREDICTED: protein SRG1-like [Solanum tuberosum]	681	70.4774	8.83912e-11
PGSC0003DMT400008001	XLOC_008508	Leucoanthocyanidin dioxygenase	2.2405	9.42845	2.0732	5e-05	0.00104425	GO:0016491	molecular function	oxidoreductase activity	gi|565378256|ref|XP_006355575.1|PREDICTED: protein SRG1-like [Solanum tuberosum]	681	70.4774	8.83912e-11
PGSC0003DMT400076376	XLOC_008627	Proline-rich protein 1	369.326	209.505	-0.817908	0.0029	0.0267242	GO:0005199	molecular function	structural constituent of cell wall	gi|565360541|ref|XP_006347025.1|PREDICTED: pistil-specific extensin-like protein-like [Solanum tuberosum]	532	48.521	0.000973875
PGSC0003DMT400057645	XLOC_008647	Zinc finger, RING-type	12.7644	22.7581	0.834258	0.006	0.0443817	GO:0046872	molecular function	metal ion binding	gi|460374115|ref|XP_004232857.1|PREDICTED: E3 ubiquitin-protein ligase RNF8 isoform X2 [Solanum lycopersicum]	476	64.3142	1.04731e-09
PGSC0003DMT400057645	XLOC_008647	Zinc finger, RING-type	12.7644	22.7581	0.834258	0.006	0.0443817	GO:0008270	molecular function	zinc ion binding	gi|460374115|ref|XP_004232857.1|PREDICTED: E3 ubiquitin-protein ligase RNF8 isoform X2 [Solanum lycopersicum]	476	64.3142	1.04731e-09
PGSC0003DMT400057552	XLOC_008681	Pentatricopeptide repeat-containing protein	1.93001	0.579845	-1.73487	0.00335	0.0295389	GO:0008150	biological process	biological_process	gi|565360788|ref|XP_006347148.1|PREDICTED: pentatricopeptide repeat-containing protein At4g13650-like [Solanum tuberosum]	2008	167.933	7.19521e-40
PGSC0003DMT400057552	XLOC_008681	Pentatricopeptide repeat-containing protein	1.93001	0.579845	-1.73487	0.00335	0.0295389	GO:0055114	biological process	oxidation-reduction process	gi|590643085|ref|XP_007030705.1|Pentatricopeptide repeat superfamily protein isoform 1 [Theobroma cacao]	2008	61.2326	3.94426e-06
PGSC0003DMT400057552	XLOC_008681	Pentatricopeptide repeat-containing protein	1.93001	0.579845	-1.73487	0.00335	0.0295389	GO:0016491	molecular function	oxidoreductase activity	gi|590643085|ref|XP_007030705.1|Pentatricopeptide repeat superfamily protein isoform 1 [Theobroma cacao]	2008	61.2326	3.94426e-06
PGSC0003DMT400057552	XLOC_008681	Pentatricopeptide repeat-containing protein	1.93001	0.579845	-1.73487	0.00335	0.0295389	GO:0008152	biological process	metabolic process	gi|590643085|ref|XP_007030705.1|Pentatricopeptide repeat superfamily protein isoform 1 [Theobroma cacao]	2008	61.2326	3.94426e-06
PGSC0003DMT400005343	XLOC_008716	Pectinesterase	36.3101	12.779	-1.50659	0.00065	0.00877939	GO:0005618	cellular component	cell wall	gi|565362697|ref|XP_006348082.1|PREDICTED: pectinesterase/pectinesterase inhibitor 18-like [Solanum tuberosum]	912	89.3521	1.57108e-17
PGSC0003DMT400005343	XLOC_008716	Pectinesterase	36.3101	12.779	-1.50659	0.00065	0.00877939	GO:0045490	biological process	pectin catabolic process	gi|565362697|ref|XP_006348082.1|PREDICTED: pectinesterase/pectinesterase inhibitor 18-like [Solanum tuberosum]	912	89.3521	1.57108e-17
PGSC0003DMT400005343	XLOC_008716	Pectinesterase	36.3101	12.779	-1.50659	0.00065	0.00877939	GO:0042545	biological process	cell wall modification	gi|565362697|ref|XP_006348082.1|PREDICTED: pectinesterase/pectinesterase inhibitor 18-like [Solanum tuberosum]	912	89.3521	1.57108e-17
PGSC0003DMT400005343	XLOC_008716	Pectinesterase	36.3101	12.779	-1.50659	0.00065	0.00877939	GO:0016787	molecular function	hydrolase activity	gi|565362697|ref|XP_006348082.1|PREDICTED: pectinesterase/pectinesterase inhibitor 18-like [Solanum tuberosum]	912	89.3521	1.57108e-17
PGSC0003DMT400005343	XLOC_008716	Pectinesterase	36.3101	12.779	-1.50659	0.00065	0.00877939	GO:0045330	molecular function	aspartyl esterase activity	gi|565362697|ref|XP_006348082.1|PREDICTED: pectinesterase/pectinesterase inhibitor 18-like [Solanum tuberosum]	912	89.3521	1.57108e-17
PGSC0003DMT400005343	XLOC_008716	Pectinesterase	36.3101	12.779	-1.50659	0.00065	0.00877939	GO:0043086	biological process	negative regulation of catalytic activity	gi|565362697|ref|XP_006348082.1|PREDICTED: pectinesterase/pectinesterase inhibitor 18-like [Solanum tuberosum]	912	89.3521	1.57108e-17
PGSC0003DMT400005343	XLOC_008716	Pectinesterase	36.3101	12.779	-1.50659	0.00065	0.00877939	GO:0004857	molecular function	enzyme inhibitor activity	gi|565362697|ref|XP_006348082.1|PREDICTED: pectinesterase/pectinesterase inhibitor 18-like [Solanum tuberosum]	912	89.3521	1.57108e-17
PGSC0003DMT400005343	XLOC_008716	Pectinesterase	36.3101	12.779	-1.50659	0.00065	0.00877939	GO:0030599	molecular function	pectinesterase activity	gi|565362697|ref|XP_006348082.1|PREDICTED: pectinesterase/pectinesterase inhibitor 18-like [Solanum tuberosum]	912	89.3521	1.57108e-17
PGSC0003DMT400005343	XLOC_008716	Pectinesterase	36.3101	12.779	-1.50659	0.00065	0.00877939	GO:0008152	biological process	metabolic process	gi|1279598|emb|CAA96434.1|pectin methylesterase [Nicotiana plumbaginifolia]	912	73.9442	1.28431e-11
PGSC0003DMT400042417	XLOC_008735	Lactoylglutathione lyase	892.859	412.365	-1.11451	0.00045	0.00653627	GO:0046872	molecular function	metal ion binding	gi|565362787|ref|XP_006348126.1|PREDICTED: lactoylglutathione lyase-like isoform X1 [Solanum tuberosum]	549	77.7962	4.70644e-14
PGSC0003DMT400042417	XLOC_008735	Lactoylglutathione lyase	892.859	412.365	-1.11451	0.00045	0.00653627	GO:0008152	biological process	metabolic process	gi|565362787|ref|XP_006348126.1|PREDICTED: lactoylglutathione lyase-like isoform X1 [Solanum tuberosum]	549	77.7962	4.70644e-14
PGSC0003DMT400042417	XLOC_008735	Lactoylglutathione lyase	892.859	412.365	-1.11451	0.00045	0.00653627	GO:0004462	molecular function	lactoylglutathione lyase activity	gi|565362787|ref|XP_006348126.1|PREDICTED: lactoylglutathione lyase-like isoform X1 [Solanum tuberosum]	549	77.7962	4.70644e-14
PGSC0003DMT400042417	XLOC_008735	Lactoylglutathione lyase	892.859	412.365	-1.11451	0.00045	0.00653627	GO:0016829	molecular function	lyase activity	gi|565362787|ref|XP_006348126.1|PREDICTED: lactoylglutathione lyase-like isoform X1 [Solanum tuberosum]	549	77.7962	4.70644e-14
PGSC0003DMT400043112	XLOC_008755	Light-induced protein, chloroplastic	84.2684	189.441	1.16868	0.0002	0.00335589	GO:0009536	cellular component	plastid	gi|568215513|ref|NP_001275061.1|light-induced protein, chloroplastic [Solanum tuberosum]	608	78.9518	3.34248e-14
PGSC0003DMT400043112	XLOC_008755	Light-induced protein, chloroplastic	84.2684	189.441	1.16868	0.0002	0.00335589	GO:0009535	cellular component	chloroplast thylakoid membrane	gi|568215513|ref|NP_001275061.1|light-induced protein, chloroplastic [Solanum tuberosum]	608	78.9518	3.34248e-14
PGSC0003DMT400043112	XLOC_008755	Light-induced protein, chloroplastic	84.2684	189.441	1.16868	0.0002	0.00335589	GO:0003674	molecular function	molecular_function	gi|568215513|ref|NP_001275061.1|light-induced protein, chloroplastic [Solanum tuberosum]	608	78.9518	3.34248e-14
PGSC0003DMT400043112	XLOC_008755	Light-induced protein, chloroplastic	84.2684	189.441	1.16868	0.0002	0.00335589	GO:0006950	biological process	response to stress	gi|568215513|ref|NP_001275061.1|light-induced protein, chloroplastic [Solanum tuberosum]	608	78.9518	3.34248e-14
PGSC0003DMT400043112	XLOC_008755	Light-induced protein, chloroplastic	84.2684	189.441	1.16868	0.0002	0.00335589	GO:0009507	cellular component	chloroplast	gi|568215513|ref|NP_001275061.1|light-induced protein, chloroplastic [Solanum tuberosum]	608	78.9518	3.34248e-14
PGSC0003DMT400043112	XLOC_008755	Light-induced protein, chloroplastic	84.2684	189.441	1.16868	0.0002	0.00335589	GO:0009579	cellular component	thylakoid	gi|568215513|ref|NP_001275061.1|light-induced protein, chloroplastic [Solanum tuberosum]	608	78.9518	3.34248e-14
PGSC0003DMT400043112	XLOC_008755	Light-induced protein, chloroplastic	84.2684	189.441	1.16868	0.0002	0.00335589	GO:0016020	cellular component	membrane	gi|568215513|ref|NP_001275061.1|light-induced protein, chloroplastic [Solanum tuberosum]	608	78.9518	3.34248e-14
PGSC0003DMT400043112	XLOC_008755	Light-induced protein, chloroplastic	84.2684	189.441	1.16868	0.0002	0.00335589	GO:0055114	biological process	oxidation-reduction process	gi|255566853|ref|XP_002524410.1|Plastid-lipid-associated protein, chloroplast precursor, putative [Ricinus communis]	608	59.3066	2.70928e-07
PGSC0003DMT400043112	XLOC_008755	Light-induced protein, chloroplastic	84.2684	189.441	1.16868	0.0002	0.00335589	GO:0016491	molecular function	oxidoreductase activity	gi|255566853|ref|XP_002524410.1|Plastid-lipid-associated protein, chloroplast precursor, putative [Ricinus communis]	608	59.3066	2.70928e-07
PGSC0003DMT400043112	XLOC_008755	Light-induced protein, chloroplastic	84.2684	189.441	1.16868	0.0002	0.00335589	GO:0032440	molecular function	2-alkenal reductase [NAD(P)] activity	gi|255566853|ref|XP_002524410.1|Plastid-lipid-associated protein, chloroplast precursor, putative [Ricinus communis]	608	59.3066	2.70928e-07
PGSC0003DMT400043117	XLOC_008758	Sucrose synthase	12.2841	6.83182	-0.846449	0.0059	0.0438465	GO:0009058	biological process	biosynthetic process	gi|734418257|gb|KHN39502.1|Sucrose synthase 2 [Glycine soja]	1596	99.3673	1.82666e-19
PGSC0003DMT400043117	XLOC_008758	Sucrose synthase	12.2841	6.83182	-0.846449	0.0059	0.0438465	GO:0016157	molecular function	sucrose synthase activity	gi|734418257|gb|KHN39502.1|Sucrose synthase 2 [Glycine soja]	1596	99.3673	1.82666e-19
PGSC0003DMT400043117	XLOC_008758	Sucrose synthase	12.2841	6.83182	-0.846449	0.0059	0.0438465	GO:0016740	molecular function	transferase activity	gi|734418257|gb|KHN39502.1|Sucrose synthase 2 [Glycine soja]	1596	99.3673	1.82666e-19
PGSC0003DMT400043117	XLOC_008758	Sucrose synthase	12.2841	6.83182	-0.846449	0.0059	0.0438465	GO:0005985	biological process	sucrose metabolic process	gi|734418257|gb|KHN39502.1|Sucrose synthase 2 [Glycine soja]	1596	99.3673	1.82666e-19
PGSC0003DMT400043117	XLOC_008758	Sucrose synthase	12.2841	6.83182	-0.846449	0.0059	0.0438465	GO:0016757	molecular function	transferase activity, transferring glycosyl groups	gi|734418257|gb|KHN39502.1|Sucrose synthase 2 [Glycine soja]	1596	99.3673	1.82666e-19
PGSC0003DMT400035542	XLOC_008809	3-hydroxy-3-methylglutaryl-coenzyme A reductase 1	16.0663	34.6748	1.10985	0.0001	0.0019042	GO:0016021	cellular component	integral component of membrane	gi|568214921|ref|NP_001275461.1|3-hydroxy-3-methylglutaryl-coenzyme A reductase 1 [Solanum tuberosum]	798	88.5817	2.62393e-16
PGSC0003DMT400035542	XLOC_008809	3-hydroxy-3-methylglutaryl-coenzyme A reductase 1	16.0663	34.6748	1.10985	0.0001	0.0019042	GO:0016020	cellular component	membrane	gi|568214921|ref|NP_001275461.1|3-hydroxy-3-methylglutaryl-coenzyme A reductase 1 [Solanum tuberosum]	798	88.5817	2.62393e-16
PGSC0003DMT400035542	XLOC_008809	3-hydroxy-3-methylglutaryl-coenzyme A reductase 1	16.0663	34.6748	1.10985	0.0001	0.0019042	GO:0050662	molecular function	coenzyme binding	gi|568214921|ref|NP_001275461.1|3-hydroxy-3-methylglutaryl-coenzyme A reductase 1 [Solanum tuberosum]	798	88.5817	2.62393e-16
PGSC0003DMT400035542	XLOC_008809	3-hydroxy-3-methylglutaryl-coenzyme A reductase 1	16.0663	34.6748	1.10985	0.0001	0.0019042	GO:0050661	molecular function	NADP binding	gi|568214921|ref|NP_001275461.1|3-hydroxy-3-methylglutaryl-coenzyme A reductase 1 [Solanum tuberosum]	798	88.5817	2.62393e-16
PGSC0003DMT400035542	XLOC_008809	3-hydroxy-3-methylglutaryl-coenzyme A reductase 1	16.0663	34.6748	1.10985	0.0001	0.0019042	GO:0008299	biological process	isoprenoid biosynthetic process	gi|568214921|ref|NP_001275461.1|3-hydroxy-3-methylglutaryl-coenzyme A reductase 1 [Solanum tuberosum]	798	88.5817	2.62393e-16
PGSC0003DMT400035542	XLOC_008809	3-hydroxy-3-methylglutaryl-coenzyme A reductase 1	16.0663	34.6748	1.10985	0.0001	0.0019042	GO:0055114	biological process	oxidation-reduction process	gi|568214921|ref|NP_001275461.1|3-hydroxy-3-methylglutaryl-coenzyme A reductase 1 [Solanum tuberosum]	798	88.5817	2.62393e-16
PGSC0003DMT400035542	XLOC_008809	3-hydroxy-3-methylglutaryl-coenzyme A reductase 1	16.0663	34.6748	1.10985	0.0001	0.0019042	GO:0016616	molecular function	oxidoreductase activity, acting on the CH-OH group of donors, NAD or NADP as acceptor	gi|568214921|ref|NP_001275461.1|3-hydroxy-3-methylglutaryl-coenzyme A reductase 1 [Solanum tuberosum]	798	88.5817	2.62393e-16
PGSC0003DMT400035542	XLOC_008809	3-hydroxy-3-methylglutaryl-coenzyme A reductase 1	16.0663	34.6748	1.10985	0.0001	0.0019042	GO:0016491	molecular function	oxidoreductase activity	gi|568214921|ref|NP_001275461.1|3-hydroxy-3-methylglutaryl-coenzyme A reductase 1 [Solanum tuberosum]	798	88.5817	2.62393e-16
PGSC0003DMT400035542	XLOC_008809	3-hydroxy-3-methylglutaryl-coenzyme A reductase 1	16.0663	34.6748	1.10985	0.0001	0.0019042	GO:0005789	cellular component	endoplasmic reticulum membrane	gi|568214921|ref|NP_001275461.1|3-hydroxy-3-methylglutaryl-coenzyme A reductase 1 [Solanum tuberosum]	798	88.5817	2.62393e-16
PGSC0003DMT400035542	XLOC_008809	3-hydroxy-3-methylglutaryl-coenzyme A reductase 1	16.0663	34.6748	1.10985	0.0001	0.0019042	GO:0004420	molecular function	hydroxymethylglutaryl-CoA reductase (NADPH) activity	gi|568214921|ref|NP_001275461.1|3-hydroxy-3-methylglutaryl-coenzyme A reductase 1 [Solanum tuberosum]	798	88.5817	2.62393e-16
PGSC0003DMT400035542	XLOC_008809	3-hydroxy-3-methylglutaryl-coenzyme A reductase 1	16.0663	34.6748	1.10985	0.0001	0.0019042	GO:0015936	biological process	coenzyme A metabolic process	gi|568214921|ref|NP_001275461.1|3-hydroxy-3-methylglutaryl-coenzyme A reductase 1 [Solanum tuberosum]	798	88.5817	2.62393e-16
PGSC0003DMT400035542	XLOC_008809	3-hydroxy-3-methylglutaryl-coenzyme A reductase 1	16.0663	34.6748	1.10985	0.0001	0.0019042	GO:0005783	cellular component	endoplasmic reticulum	gi|568214921|ref|NP_001275461.1|3-hydroxy-3-methylglutaryl-coenzyme A reductase 1 [Solanum tuberosum]	798	88.5817	2.62393e-16
PGSC0003DMT400035542	XLOC_008809	3-hydroxy-3-methylglutaryl-coenzyme A reductase 1	16.0663	34.6748	1.10985	0.0001	0.0019042	GO:0005739	cellular component	mitochondrion	gi|123335|sp|P29057.1|HMDH1_HEVBRRecName: Full=3-hydroxy-3-methylglutaryl-coenzyme A reductase 1; Short=HMG-CoA reductase 1	798	76.6406	1.9909e-12
PGSC0003DMT400035542	XLOC_008809	3-hydroxy-3-methylglutaryl-coenzyme A reductase 1	16.0663	34.6748	1.10985	0.0001	0.0019042	GO:0042170	cellular component	plastid membrane	gi|123335|sp|P29057.1|HMDH1_HEVBRRecName: Full=3-hydroxy-3-methylglutaryl-coenzyme A reductase 1; Short=HMG-CoA reductase 1	798	76.6406	1.9909e-12
PGSC0003DMT400035542	XLOC_008809	3-hydroxy-3-methylglutaryl-coenzyme A reductase 1	16.0663	34.6748	1.10985	0.0001	0.0019042	GO:0031966	cellular component	mitochondrial membrane	gi|123335|sp|P29057.1|HMDH1_HEVBRRecName: Full=3-hydroxy-3-methylglutaryl-coenzyme A reductase 1; Short=HMG-CoA reductase 1	798	76.6406	1.9909e-12
PGSC0003DMT400035542	XLOC_008809	3-hydroxy-3-methylglutaryl-coenzyme A reductase 1	16.0663	34.6748	1.10985	0.0001	0.0019042	GO:0009536	cellular component	plastid	gi|123335|sp|P29057.1|HMDH1_HEVBRRecName: Full=3-hydroxy-3-methylglutaryl-coenzyme A reductase 1; Short=HMG-CoA reductase 1	798	76.6406	1.9909e-12
PGSC0003DMT400035547	XLOC_008814	RING-H2 finger protein ATL80	11.5737	30.6127	1.40328	5e-05	0.00104425	GO:0046872	molecular function	metal ion binding	gi|225438430|ref|XP_002276539.1|PREDICTED: RING-H2 finger protein ATL80 [Vitis vinifera]	362	37.3502	2.85493e-06
PGSC0003DMT400035547	XLOC_008814	RING-H2 finger protein ATL80	11.5737	30.6127	1.40328	5e-05	0.00104425	GO:0008270	molecular function	zinc ion binding	gi|225438430|ref|XP_002276539.1|PREDICTED: RING-H2 finger protein ATL80 [Vitis vinifera]	362	37.3502	2.85493e-06
PGSC0003DMT400035548	XLOC_008815	MLO 8	1.88541	4.99753	1.40634	0.0005	0.00711876	GO:0009607	biological process	response to biotic stimulus	gi|460373559|ref|XP_004232584.1|PREDICTED: MLO-like protein 8 [Solanum lycopersicum]	1043	125.946	1.41182e-28
PGSC0003DMT400035548	XLOC_008815	MLO 8	1.88541	4.99753	1.40634	0.0005	0.00711876	GO:0006952	biological process	defense response	gi|460373559|ref|XP_004232584.1|PREDICTED: MLO-like protein 8 [Solanum lycopersicum]	1043	125.946	1.41182e-28
PGSC0003DMT400035548	XLOC_008815	MLO 8	1.88541	4.99753	1.40634	0.0005	0.00711876	GO:0016021	cellular component	integral component of membrane	gi|460373559|ref|XP_004232584.1|PREDICTED: MLO-like protein 8 [Solanum lycopersicum]	1043	125.946	1.41182e-28
PGSC0003DMT400035548	XLOC_008815	MLO 8	1.88541	4.99753	1.40634	0.0005	0.00711876	GO:0016020	cellular component	membrane	gi|460373559|ref|XP_004232584.1|PREDICTED: MLO-like protein 8 [Solanum lycopersicum]	1043	125.946	1.41182e-28
PGSC0003DMT400035548	XLOC_008815	MLO 8	1.88541	4.99753	1.40634	0.0005	0.00711876	GO:0005516	molecular function	calmodulin binding	gi|460373559|ref|XP_004232584.1|PREDICTED: MLO-like protein 8 [Solanum lycopersicum]	1043	125.946	1.41182e-28
PGSC0003DMT400003995	XLOC_008835	Conserved gene of unknown function	7.9739	26.6854	1.74269	5e-05	0.00104425	GO:0009058	biological process	biosynthetic process	gi|565347614|ref|XP_006340819.1|PREDICTED: adipocyte plasma membrane-associated protein-like [Solanum tuberosum]	707	85.8853	3.637e-16
PGSC0003DMT400003995	XLOC_008835	Conserved gene of unknown function	7.9739	26.6854	1.74269	5e-05	0.00104425	GO:0016844	molecular function	strictosidine synthase activity	gi|565347614|ref|XP_006340819.1|PREDICTED: adipocyte plasma membrane-associated protein-like [Solanum tuberosum]	707	85.8853	3.637e-16
PGSC0003DMT400009094	XLOC_008903	3-epi-6-deoxocathasterone 23-monooxygenase	4.94373	12.3652	1.32262	0.0002	0.00335589	GO:0046872	molecular function	metal ion binding	gi|460373274|ref|XP_004232446.1|PREDICTED: 3-epi-6-deoxocathasterone 23-monooxygenase [Solanum lycopersicum]	935	82.8037	2.87806e-14
PGSC0003DMT400009094	XLOC_008903	3-epi-6-deoxocathasterone 23-monooxygenase	4.94373	12.3652	1.32262	0.0002	0.00335589	GO:0055114	biological process	oxidation-reduction process	gi|460373274|ref|XP_004232446.1|PREDICTED: 3-epi-6-deoxocathasterone 23-monooxygenase [Solanum lycopersicum]	935	82.8037	2.87806e-14
PGSC0003DMT400009094	XLOC_008903	3-epi-6-deoxocathasterone 23-monooxygenase	4.94373	12.3652	1.32262	0.0002	0.00335589	GO:0016705	molecular function	oxidoreductase activity, acting on paired donors, with incorporation or reduction of molecular oxygen	gi|460373274|ref|XP_004232446.1|PREDICTED: 3-epi-6-deoxocathasterone 23-monooxygenase [Solanum lycopersicum]	935	82.8037	2.87806e-14
PGSC0003DMT400009094	XLOC_008903	3-epi-6-deoxocathasterone 23-monooxygenase	4.94373	12.3652	1.32262	0.0002	0.00335589	GO:0020037	molecular function	heme binding	gi|460373274|ref|XP_004232446.1|PREDICTED: 3-epi-6-deoxocathasterone 23-monooxygenase [Solanum lycopersicum]	935	82.8037	2.87806e-14
PGSC0003DMT400009094	XLOC_008903	3-epi-6-deoxocathasterone 23-monooxygenase	4.94373	12.3652	1.32262	0.0002	0.00335589	GO:0016491	molecular function	oxidoreductase activity	gi|460373274|ref|XP_004232446.1|PREDICTED: 3-epi-6-deoxocathasterone 23-monooxygenase [Solanum lycopersicum]	935	82.8037	2.87806e-14
PGSC0003DMT400009094	XLOC_008903	3-epi-6-deoxocathasterone 23-monooxygenase	4.94373	12.3652	1.32262	0.0002	0.00335589	GO:0005506	molecular function	iron ion binding	gi|460373274|ref|XP_004232446.1|PREDICTED: 3-epi-6-deoxocathasterone 23-monooxygenase [Solanum lycopersicum]	935	82.8037	2.87806e-14
PGSC0003DMT400009094	XLOC_008903	3-epi-6-deoxocathasterone 23-monooxygenase	4.94373	12.3652	1.32262	0.0002	0.00335589	GO:0004497	molecular function	monooxygenase activity	gi|460373274|ref|XP_004232446.1|PREDICTED: 3-epi-6-deoxocathasterone 23-monooxygenase [Solanum lycopersicum]	935	82.8037	2.87806e-14
PGSC0003DMT400009094	XLOC_008903	3-epi-6-deoxocathasterone 23-monooxygenase	4.94373	12.3652	1.32262	0.0002	0.00335589	GO:0016709	molecular function	oxidoreductase activity, acting on paired donors, with incorporation or reduction of molecular oxygen, NAD(P)H as one donor, and incorporation of one atom of oxygen	gi|595970498|ref|XP_007217520.1|hypothetical protein PRUPE_ppa024360mg [Prunus persica]	935	38.5058	0.000165352
PGSC0003DMT400009094	XLOC_008903	3-epi-6-deoxocathasterone 23-monooxygenase	4.94373	12.3652	1.32262	0.0002	0.00335589	GO:0048366	biological process	leaf development	gi|595970498|ref|XP_007217520.1|hypothetical protein PRUPE_ppa024360mg [Prunus persica]	935	38.5058	0.000165352
PGSC0003DMT400009094	XLOC_008903	3-epi-6-deoxocathasterone 23-monooxygenase	4.94373	12.3652	1.32262	0.0002	0.00335589	GO:0048443	biological process	stamen development	gi|595970498|ref|XP_007217520.1|hypothetical protein PRUPE_ppa024360mg [Prunus persica]	935	38.5058	0.000165352
PGSC0003DMT400009094	XLOC_008903	3-epi-6-deoxocathasterone 23-monooxygenase	4.94373	12.3652	1.32262	0.0002	0.00335589	GO:0048441	biological process	petal development	gi|595970498|ref|XP_007217520.1|hypothetical protein PRUPE_ppa024360mg [Prunus persica]	935	38.5058	0.000165352
PGSC0003DMT400009094	XLOC_008903	3-epi-6-deoxocathasterone 23-monooxygenase	4.94373	12.3652	1.32262	0.0002	0.00335589	GO:0016132	biological process	brassinosteroid biosynthetic process	gi|595970498|ref|XP_007217520.1|hypothetical protein PRUPE_ppa024360mg [Prunus persica]	935	38.5058	0.000165352
PGSC0003DMT400009094	XLOC_008903	3-epi-6-deoxocathasterone 23-monooxygenase	4.94373	12.3652	1.32262	0.0002	0.00335589	GO:0016021	cellular component	integral component of membrane	gi|18419825|ref|NP_568002.1|3-epi-6-deoxocathasterone 23-monooxygenase [Arabidopsis thaliana]	935	36.965	0.000165661
PGSC0003DMT400009094	XLOC_008903	3-epi-6-deoxocathasterone 23-monooxygenase	4.94373	12.3652	1.32262	0.0002	0.00335589	GO:0010268	biological process	brassinosteroid homeostasis	gi|18419825|ref|NP_568002.1|3-epi-6-deoxocathasterone 23-monooxygenase [Arabidopsis thaliana]	935	36.965	0.000165661
PGSC0003DMT400009094	XLOC_008903	3-epi-6-deoxocathasterone 23-monooxygenase	4.94373	12.3652	1.32262	0.0002	0.00335589	GO:0005789	cellular component	endoplasmic reticulum membrane	gi|18419825|ref|NP_568002.1|3-epi-6-deoxocathasterone 23-monooxygenase [Arabidopsis thaliana]	935	36.965	0.000165661
PGSC0003DMT400009094	XLOC_008903	3-epi-6-deoxocathasterone 23-monooxygenase	4.94373	12.3652	1.32262	0.0002	0.00335589	GO:0008395	molecular function	steroid hydroxylase activity	gi|18419825|ref|NP_568002.1|3-epi-6-deoxocathasterone 23-monooxygenase [Arabidopsis thaliana]	935	36.965	0.000165661
PGSC0003DMT400009094	XLOC_008903	3-epi-6-deoxocathasterone 23-monooxygenase	4.94373	12.3652	1.32262	0.0002	0.00335589	GO:0009965	biological process	leaf morphogenesis	gi|18419825|ref|NP_568002.1|3-epi-6-deoxocathasterone 23-monooxygenase [Arabidopsis thaliana]	935	36.965	0.000165661
PGSC0003DMT400009094	XLOC_008903	3-epi-6-deoxocathasterone 23-monooxygenase	4.94373	12.3652	1.32262	0.0002	0.00335589	GO:0042814	biological process	monopolar cell growth	gi|18419825|ref|NP_568002.1|3-epi-6-deoxocathasterone 23-monooxygenase [Arabidopsis thaliana]	935	36.965	0.000165661
PGSC0003DMT400009094	XLOC_008903	3-epi-6-deoxocathasterone 23-monooxygenase	4.94373	12.3652	1.32262	0.0002	0.00335589	GO:0019825	molecular function	oxygen binding	gi|18419825|ref|NP_568002.1|3-epi-6-deoxocathasterone 23-monooxygenase [Arabidopsis thaliana]	935	36.965	0.000165661
PGSC0003DMT400009094	XLOC_008903	3-epi-6-deoxocathasterone 23-monooxygenase	4.94373	12.3652	1.32262	0.0002	0.00335589	GO:0009507	cellular component	chloroplast	gi|18419825|ref|NP_568002.1|3-epi-6-deoxocathasterone 23-monooxygenase [Arabidopsis thaliana]	935	36.965	0.000165661
PGSC0003DMT400009057	XLOC_008918	Galactinol synthase	43.92	119.688	1.44632	5e-05	0.00104425	GO:0047216	molecular function	inositol 3-alpha-galactosyltransferase activity	gi|565347264|ref|XP_006340652.1|PREDICTED: galactinol synthase 2-like [Solanum tuberosum]	640	79.7221	2.47248e-14
PGSC0003DMT400009057	XLOC_008918	Galactinol synthase	43.92	119.688	1.44632	5e-05	0.00104425	GO:0006012	biological process	galactose metabolic process	gi|565347264|ref|XP_006340652.1|PREDICTED: galactinol synthase 2-like [Solanum tuberosum]	640	79.7221	2.47248e-14
PGSC0003DMT400009057	XLOC_008918	Galactinol synthase	43.92	119.688	1.44632	5e-05	0.00104425	GO:0016757	molecular function	transferase activity, transferring glycosyl groups	gi|565347264|ref|XP_006340652.1|PREDICTED: galactinol synthase 2-like [Solanum tuberosum]	640	79.7221	2.47248e-14
PGSC0003DMT400009057	XLOC_008918	Galactinol synthase	43.92	119.688	1.44632	5e-05	0.00104425	GO:0046872	molecular function	metal ion binding	gi|403399401|sp|C7G304.1|GOLS2_SOLLCRecName: Full=Galactinol synthase 2; Short=GolS-2; Short=SlGolS2	640	75.485	8.37485e-13
PGSC0003DMT400009057	XLOC_008918	Galactinol synthase	43.92	119.688	1.44632	5e-05	0.00104425	GO:0005737	cellular component	cytoplasm	gi|403399401|sp|C7G304.1|GOLS2_SOLLCRecName: Full=Galactinol synthase 2; Short=GolS-2; Short=SlGolS2	640	75.485	8.37485e-13
PGSC0003DMT400009057	XLOC_008918	Galactinol synthase	43.92	119.688	1.44632	5e-05	0.00104425	GO:0016740	molecular function	transferase activity	gi|403399401|sp|C7G304.1|GOLS2_SOLLCRecName: Full=Galactinol synthase 2; Short=GolS-2; Short=SlGolS2	640	75.485	8.37485e-13
PGSC0003DMT400009057	XLOC_008918	Galactinol synthase	43.92	119.688	1.44632	5e-05	0.00104425	GO:0005975	biological process	carbohydrate metabolic process	gi|403399401|sp|C7G304.1|GOLS2_SOLLCRecName: Full=Galactinol synthase 2; Short=GolS-2; Short=SlGolS2	640	75.485	8.37485e-13
PGSC0003DMT400009027	XLOC_008934	TVLP1	8.76043	4.33089	-1.01634	0.00345	0.0301448	GO:0016192	biological process	vesicle-mediated transport	gi|460373204|ref|XP_004232411.1|PREDICTED: vam6/Vps39-like protein isoform X2 [Solanum lycopersicum]	1216	119.013	2.82273e-25
PGSC0003DMT400009027	XLOC_008934	TVLP1	8.76043	4.33089	-1.01634	0.00345	0.0301448	GO:0006886	biological process	intracellular protein transport	gi|460373204|ref|XP_004232411.1|PREDICTED: vam6/Vps39-like protein isoform X2 [Solanum lycopersicum]	1216	119.013	2.82273e-25
PGSC0003DMT400009027	XLOC_008934	TVLP1	8.76043	4.33089	-1.01634	0.00345	0.0301448	GO:0005622	cellular component	intracellular	gi|460373204|ref|XP_004232411.1|PREDICTED: vam6/Vps39-like protein isoform X2 [Solanum lycopersicum]	1216	119.013	2.82273e-25
PGSC0003DMT400009027	XLOC_008934	TVLP1	8.76043	4.33089	-1.01634	0.00345	0.0301448	GO:0009506	cellular component	plasmodesma	gi|225430766|ref|XP_002267514.1|PREDICTED: vam6/Vps39-like protein [Vitis vinifera]	1216	72.0182	5.36257e-10
PGSC0003DMT400009027	XLOC_008934	TVLP1	8.76043	4.33089	-1.01634	0.00345	0.0301448	GO:0042732	biological process	D-xylose metabolic process	gi|225430766|ref|XP_002267514.1|PREDICTED: vam6/Vps39-like protein [Vitis vinifera]	1216	72.0182	5.36257e-10
PGSC0003DMT400009027	XLOC_008934	TVLP1	8.76043	4.33089	-1.01634	0.00345	0.0301448	GO:0006623	biological process	protein targeting to vacuole	gi|225430766|ref|XP_002267514.1|PREDICTED: vam6/Vps39-like protein [Vitis vinifera]	1216	72.0182	5.36257e-10
PGSC0003DMT400009027	XLOC_008934	TVLP1	8.76043	4.33089	-1.01634	0.00345	0.0301448	GO:0007033	biological process	vacuole organization	gi|225430766|ref|XP_002267514.1|PREDICTED: vam6/Vps39-like protein [Vitis vinifera]	1216	72.0182	5.36257e-10
PGSC0003DMT400009027	XLOC_008934	TVLP1	8.76043	4.33089	-1.01634	0.00345	0.0301448	GO:0006487	biological process	protein N-linked glycosylation	gi|225430766|ref|XP_002267514.1|PREDICTED: vam6/Vps39-like protein [Vitis vinifera]	1216	72.0182	5.36257e-10
PGSC0003DMT400009027	XLOC_008934	TVLP1	8.76043	4.33089	-1.01634	0.00345	0.0301448	GO:0006486	biological process	protein glycosylation	gi|225430766|ref|XP_002267514.1|PREDICTED: vam6/Vps39-like protein [Vitis vinifera]	1216	72.0182	5.36257e-10
PGSC0003DMT400067826	XLOC_008983	Gamma-glutamyl-gamma-aminobutyrate hydrolase	1.46032	3.93155	1.42882	0.004	0.0333669	GO:0016787	molecular function	hydrolase activity	gi|565383026|ref|XP_006357828.1|PREDICTED: uncharacterized protein LOC102583236 [Solanum tuberosum]	800	92.0485	8.33015e-18
PGSC0003DMT400067826	XLOC_008983	Gamma-glutamyl-gamma-aminobutyrate hydrolase	1.46032	3.93155	1.42882	0.004	0.0333669	GO:0006541	biological process	glutamine metabolic process	gi|565383026|ref|XP_006357828.1|PREDICTED: uncharacterized protein LOC102583236 [Solanum tuberosum]	800	92.0485	8.33015e-18
PGSC0003DMT400067826	XLOC_008983	Gamma-glutamyl-gamma-aminobutyrate hydrolase	1.46032	3.93155	1.42882	0.004	0.0333669	GO:0016874	molecular function	ligase activity	gi|734364545|gb|KHN17292.1|Putative glutamine amidotransferase [Glycine soja]	800	61.6178	4.87047e-10
PGSC0003DMT400067826	XLOC_008983	Gamma-glutamyl-gamma-aminobutyrate hydrolase	1.46032	3.93155	1.42882	0.004	0.0333669	GO:0016740	molecular function	transferase activity	gi|734364545|gb|KHN17292.1|Putative glutamine amidotransferase [Glycine soja]	800	61.6178	4.87047e-10
PGSC0003DMT400067826	XLOC_008983	Gamma-glutamyl-gamma-aminobutyrate hydrolase	1.46032	3.93155	1.42882	0.004	0.0333669	GO:0003922	molecular function	GMP synthase (glutamine-hydrolyzing) activity	gi|734364545|gb|KHN17292.1|Putative glutamine amidotransferase [Glycine soja]	800	61.6178	4.87047e-10
PGSC0003DMT400078752	XLOC_008997	Auxin:hydrogen symporter	24.7725	42.0594	0.763691	0.00355	0.0307249	GO:0016021	cellular component	integral component of membrane	gi|565382957|ref|XP_006357795.1|PREDICTED: uncharacterized protein LOC102601189 [Solanum tuberosum]	853	71.633	1.09425e-10
PGSC0003DMT400078752	XLOC_008997	Auxin:hydrogen symporter	24.7725	42.0594	0.763691	0.00355	0.0307249	GO:0055085	biological process	transmembrane transport	gi|565382957|ref|XP_006357795.1|PREDICTED: uncharacterized protein LOC102601189 [Solanum tuberosum]	853	71.633	1.09425e-10
PGSC0003DMT400078752	XLOC_008997	Auxin:hydrogen symporter	24.7725	42.0594	0.763691	0.00355	0.0307249	GO:0004751	molecular function	ribose-5-phosphate isomerase activity	gi|604318552|gb|EYU30044.1|hypothetical protein MIMGU_mgv1a002496mg [Erythranthe guttata]	853	48.1358	1.63874e-09
PGSC0003DMT400078752	XLOC_008997	Auxin:hydrogen symporter	24.7725	42.0594	0.763691	0.00355	0.0307249	GO:0009052	biological process	pentose-phosphate shunt, non-oxidative branch	gi|604318552|gb|EYU30044.1|hypothetical protein MIMGU_mgv1a002496mg [Erythranthe guttata]	853	48.1358	1.63874e-09
PGSC0003DMT400078752	XLOC_008997	Auxin:hydrogen symporter	24.7725	42.0594	0.763691	0.00355	0.0307249	GO:0098655	biological process	cation transmembrane transport	gi|18409758|ref|NP_565011.1|auxin efflux carrier family protein [Arabidopsis thaliana]	853	45.4394	3.21561e-08
PGSC0003DMT400078752	XLOC_008997	Auxin:hydrogen symporter	24.7725	42.0594	0.763691	0.00355	0.0307249	GO:0009926	biological process	auxin polar transport	gi|18409758|ref|NP_565011.1|auxin efflux carrier family protein [Arabidopsis thaliana]	853	45.4394	3.21561e-08
PGSC0003DMT400078752	XLOC_008997	Auxin:hydrogen symporter	24.7725	42.0594	0.763691	0.00355	0.0307249	GO:0009672	molecular function	auxin:proton symporter activity	gi|18409758|ref|NP_565011.1|auxin efflux carrier family protein [Arabidopsis thaliana]	853	45.4394	3.21561e-08
PGSC0003DMT400055223	XLOC_009042	Gene of unknown function	67.8817	39.2149	-0.791619	0.0028	0.0260699	GO:0016021	cellular component	integral component of membrane	gi|641860240|gb|KDO78929.1|hypothetical protein CISIN_1g045999mg [Citrus sinensis]	836	76.6406	1.49967e-14
PGSC0003DMT400055223	XLOC_009042	Gene of unknown function	67.8817	39.2149	-0.791619	0.0028	0.0260699	GO:0008152	biological process	metabolic process	gi|641860240|gb|KDO78929.1|hypothetical protein CISIN_1g045999mg [Citrus sinensis]	836	76.6406	1.49967e-14
PGSC0003DMT400055223	XLOC_009042	Gene of unknown function	67.8817	39.2149	-0.791619	0.0028	0.0260699	GO:0005794	cellular component	Golgi apparatus	gi|641860240|gb|KDO78929.1|hypothetical protein CISIN_1g045999mg [Citrus sinensis]	836	76.6406	1.49967e-14
PGSC0003DMT400055223	XLOC_009042	Gene of unknown function	67.8817	39.2149	-0.791619	0.0028	0.0260699	GO:0016757	molecular function	transferase activity, transferring glycosyl groups	gi|641860240|gb|KDO78929.1|hypothetical protein CISIN_1g045999mg [Citrus sinensis]	836	76.6406	1.49967e-14
PGSC0003DMT400055223	XLOC_009042	Gene of unknown function	67.8817	39.2149	-0.791619	0.0028	0.0260699	GO:0016740	molecular function	transferase activity	gi|566181379|ref|XP_002310890.2|alpha galactosyltransferase family protein [Populus trichocarpa]	836	61.6178	4.37685e-12
PGSC0003DMT400055238	XLOC_009048	ADP-ribosylation factor	62.6579	150.704	1.26615	5e-05	0.00104425	GO:0005525	molecular function	GTP binding	gi|763812154|gb|KJB79006.1|hypothetical protein B456_013G050700 [Gossypium raimondii]	342	43.8986	1.07937e-05
PGSC0003DMT400055238	XLOC_009048	ADP-ribosylation factor	62.6579	150.704	1.26615	5e-05	0.00104425	GO:0007264	biological process	small GTPase mediated signal transduction	gi|763812154|gb|KJB79006.1|hypothetical protein B456_013G050700 [Gossypium raimondii]	342	43.8986	1.07937e-05
PGSC0003DMT400055238	XLOC_009048	ADP-ribosylation factor	62.6579	150.704	1.26615	5e-05	0.00104425	GO:0000166	molecular function	nucleotide binding	gi|763812154|gb|KJB79006.1|hypothetical protein B456_013G050700 [Gossypium raimondii]	342	43.8986	1.07937e-05
PGSC0003DMT400055238	XLOC_009048	ADP-ribosylation factor	62.6579	150.704	1.26615	5e-05	0.00104425	GO:0006886	biological process	intracellular protein transport	gi|763812154|gb|KJB79006.1|hypothetical protein B456_013G050700 [Gossypium raimondii]	342	43.8986	1.07937e-05
PGSC0003DMT400055238	XLOC_009048	ADP-ribosylation factor	62.6579	150.704	1.26615	5e-05	0.00104425	GO:0015031	biological process	protein transport	gi|763812154|gb|KJB79006.1|hypothetical protein B456_013G050700 [Gossypium raimondii]	342	43.8986	1.07937e-05
PGSC0003DMT400055238	XLOC_009048	ADP-ribosylation factor	62.6579	150.704	1.26615	5e-05	0.00104425	GO:0005622	cellular component	intracellular	gi|763812154|gb|KJB79006.1|hypothetical protein B456_013G050700 [Gossypium raimondii]	342	43.8986	1.07937e-05
PGSC0003DMT400055238	XLOC_009048	ADP-ribosylation factor	62.6579	150.704	1.26615	5e-05	0.00104425	GO:0005774	cellular component	vacuolar membrane	gi|297797627|ref|XP_002866698.1|hypothetical protein ARALYDRAFT_496840 [Arabidopsis lyrata subsp. lyrata]	342	46.9802	0.000425538
PGSC0003DMT400055238	XLOC_009048	ADP-ribosylation factor	62.6579	150.704	1.26615	5e-05	0.00104425	GO:0005773	cellular component	vacuole	gi|297797627|ref|XP_002866698.1|hypothetical protein ARALYDRAFT_496840 [Arabidopsis lyrata subsp. lyrata]	342	46.9802	0.000425538
PGSC0003DMT400055238	XLOC_009048	ADP-ribosylation factor	62.6579	150.704	1.26615	5e-05	0.00104425	GO:0009506	cellular component	plasmodesma	gi|297797627|ref|XP_002866698.1|hypothetical protein ARALYDRAFT_496840 [Arabidopsis lyrata subsp. lyrata]	342	46.9802	0.000425538
PGSC0003DMT400064274	XLOC_009063	Subtilisin-like protease	14.594	31.3954	1.10517	5e-05	0.00104425	GO:0006508	biological process	proteolysis	gi|460372166|ref|XP_004231903.1|PREDICTED: subtilisin-like protease [Solanum lycopersicum]	1426	140.584	3.65868e-32
PGSC0003DMT400064274	XLOC_009063	Subtilisin-like protease	14.594	31.3954	1.10517	5e-05	0.00104425	GO:0004252	molecular function	serine-type endopeptidase activity	gi|460372166|ref|XP_004231903.1|PREDICTED: subtilisin-like protease [Solanum lycopersicum]	1426	140.584	3.65868e-32
PGSC0003DMT400064274	XLOC_009063	Subtilisin-like protease	14.594	31.3954	1.10517	5e-05	0.00104425	GO:0016787	molecular function	hydrolase activity	gi|460372166|ref|XP_004231903.1|PREDICTED: subtilisin-like protease [Solanum lycopersicum]	1426	140.584	3.65868e-32
PGSC0003DMT400064274	XLOC_009063	Subtilisin-like protease	14.594	31.3954	1.10517	5e-05	0.00104425	GO:0048359	biological process	mucilage metabolic process involved in seed coat development	gi|566172098|ref|XP_006383545.1|hypothetical protein POPTR_0005s18880g [Populus trichocarpa]	1426	96.6709	9.25192e-18
PGSC0003DMT400064274	XLOC_009063	Subtilisin-like protease	14.594	31.3954	1.10517	5e-05	0.00104425	GO:0048046	cellular component	apoplast	gi|566172098|ref|XP_006383545.1|hypothetical protein POPTR_0005s18880g [Populus trichocarpa]	1426	96.6709	9.25192e-18
PGSC0003DMT400064274	XLOC_009063	Subtilisin-like protease	14.594	31.3954	1.10517	5e-05	0.00104425	GO:0080001	biological process	mucilage extrusion from seed coat	gi|566172098|ref|XP_006383545.1|hypothetical protein POPTR_0005s18880g [Populus trichocarpa]	1426	96.6709	9.25192e-18
PGSC0003DMT400064274	XLOC_009063	Subtilisin-like protease	14.594	31.3954	1.10517	5e-05	0.00104425	GO:0009505	cellular component	plant-type cell wall	gi|566172098|ref|XP_006383545.1|hypothetical protein POPTR_0005s18880g [Populus trichocarpa]	1426	96.6709	9.25192e-18
PGSC0003DMT400064274	XLOC_009063	Subtilisin-like protease	14.594	31.3954	1.10517	5e-05	0.00104425	GO:0010214	biological process	seed coat development	gi|566172098|ref|XP_006383545.1|hypothetical protein POPTR_0005s18880g [Populus trichocarpa]	1426	96.6709	9.25192e-18
PGSC0003DMT400064274	XLOC_009063	Subtilisin-like protease	14.594	31.3954	1.10517	5e-05	0.00104425	GO:0008233	molecular function	peptidase activity	gi|697119321|ref|XP_009613609.1|PREDICTED: subtilisin-like protease [Nicotiana tomentosiformis]	1426	93.2041	1.38045e-16
PGSC0003DMT400064274	XLOC_009063	Subtilisin-like protease	14.594	31.3954	1.10517	5e-05	0.00104425	GO:0008236	molecular function	serine-type peptidase activity	gi|567866841|ref|XP_006426043.1|hypothetical protein CICLE_v10024951mg [Citrus clementina]	1426	91.2781	5.4569e-16
PGSC0003DMT400026178	XLOC_009145	Zinc finger protein	16.8984	34.1398	1.01457	0.00035	0.00533063	GO:0046872	molecular function	metal ion binding	gi|565342258|ref|XP_006338276.1|PREDICTED: RING finger protein 5-like [Solanum tuberosum]	418	58.151	7.66782e-08
PGSC0003DMT400026178	XLOC_009145	Zinc finger protein	16.8984	34.1398	1.01457	0.00035	0.00533063	GO:0008270	molecular function	zinc ion binding	gi|565342258|ref|XP_006338276.1|PREDICTED: RING finger protein 5-like [Solanum tuberosum]	418	58.151	7.66782e-08
PGSC0003DMT400090285	XLOC_009150	Beta-glucan-elicitor receptor	6.91049	2.89873	-1.25337	0.0019	0.019613	GO:0052862	molecular function	glucan endo-1,4-beta-glucanase activity, C-3 substituted reducing group	gi|565342278|ref|XP_006338286.1|PREDICTED: endo-1,3(4)-beta-glucanase 1-like [Solanum tuberosum]	1330	107.842	1.28896e-21
PGSC0003DMT400090285	XLOC_009150	Beta-glucan-elicitor receptor	6.91049	2.89873	-1.25337	0.0019	0.019613	GO:0052861	molecular function	glucan endo-1,3-beta-glucanase activity, C-3 substituted reducing group	gi|565342278|ref|XP_006338286.1|PREDICTED: endo-1,3(4)-beta-glucanase 1-like [Solanum tuberosum]	1330	107.842	1.28896e-21
PGSC0003DMT400090285	XLOC_009150	Beta-glucan-elicitor receptor	6.91049	2.89873	-1.25337	0.0019	0.019613	GO:0016998	biological process	cell wall macromolecule catabolic process	gi|565342278|ref|XP_006338286.1|PREDICTED: endo-1,3(4)-beta-glucanase 1-like [Solanum tuberosum]	1330	107.842	1.28896e-21
PGSC0003DMT400090285	XLOC_009150	Beta-glucan-elicitor receptor	6.91049	2.89873	-1.25337	0.0019	0.019613	GO:0016787	molecular function	hydrolase activity	gi|922341237|ref|XP_013447574.1|glycoside hydrolase family 81 protein [Medicago truncatula]	1330	43.8986	3.6715e-05
PGSC0003DMT400003494	XLOC_009169	Ubiquitin-protein ligase	43.1736	25.3925	-0.765747	0.00615	0.0451262	GO:0008270	molecular function	zinc ion binding	gi|460375730|ref|XP_004233657.1|PREDICTED: auxin transport protein BIG [Solanum lycopersicum]	520	55.0694	1.08644e-05
PGSC0003DMT400003486	XLOC_009172	Protein disulfide oxidoreductase	12.4126	25.4443	1.03553	0.00075	0.00978228	GO:0055114	biological process	oxidation-reduction process	gi|460372638|ref|XP_004232135.1|PREDICTED: uncharacterized protein LOC101251049 [Solanum lycopersicum]	409	53.5286	4.84204e-06
PGSC0003DMT400003486	XLOC_009172	Protein disulfide oxidoreductase	12.4126	25.4443	1.03553	0.00075	0.00978228	GO:0015035	molecular function	protein disulfide oxidoreductase activity	gi|460372638|ref|XP_004232135.1|PREDICTED: uncharacterized protein LOC101251049 [Solanum lycopersicum]	409	53.5286	4.84204e-06
PGSC0003DMT400003477	XLOC_009177	Cytochrome P450 85A1	7.87434	3.39852	-1.21225	0.00315	0.0283595	GO:0046872	molecular function	metal ion binding	gi|565342393|ref|XP_006338341.1|PREDICTED: cytochrome P450 85A1-like [Solanum tuberosum]	874	95.9005	8.69192e-19
PGSC0003DMT400003477	XLOC_009177	Cytochrome P450 85A1	7.87434	3.39852	-1.21225	0.00315	0.0283595	GO:0055114	biological process	oxidation-reduction process	gi|565342393|ref|XP_006338341.1|PREDICTED: cytochrome P450 85A1-like [Solanum tuberosum]	874	95.9005	8.69192e-19
PGSC0003DMT400003477	XLOC_009177	Cytochrome P450 85A1	7.87434	3.39852	-1.21225	0.00315	0.0283595	GO:0016705	molecular function	oxidoreductase activity, acting on paired donors, with incorporation or reduction of molecular oxygen	gi|565342393|ref|XP_006338341.1|PREDICTED: cytochrome P450 85A1-like [Solanum tuberosum]	874	95.9005	8.69192e-19
PGSC0003DMT400003477	XLOC_009177	Cytochrome P450 85A1	7.87434	3.39852	-1.21225	0.00315	0.0283595	GO:0020037	molecular function	heme binding	gi|565342393|ref|XP_006338341.1|PREDICTED: cytochrome P450 85A1-like [Solanum tuberosum]	874	95.9005	8.69192e-19
PGSC0003DMT400003477	XLOC_009177	Cytochrome P450 85A1	7.87434	3.39852	-1.21225	0.00315	0.0283595	GO:0016491	molecular function	oxidoreductase activity	gi|565342393|ref|XP_006338341.1|PREDICTED: cytochrome P450 85A1-like [Solanum tuberosum]	874	95.9005	8.69192e-19
PGSC0003DMT400003477	XLOC_009177	Cytochrome P450 85A1	7.87434	3.39852	-1.21225	0.00315	0.0283595	GO:0005506	molecular function	iron ion binding	gi|565342393|ref|XP_006338341.1|PREDICTED: cytochrome P450 85A1-like [Solanum tuberosum]	874	95.9005	8.69192e-19
PGSC0003DMT400003477	XLOC_009177	Cytochrome P450 85A1	7.87434	3.39852	-1.21225	0.00315	0.0283595	GO:0004497	molecular function	monooxygenase activity	gi|565342393|ref|XP_006338341.1|PREDICTED: cytochrome P450 85A1-like [Solanum tuberosum]	874	95.9005	8.69192e-19
PGSC0003DMT400003477	XLOC_009177	Cytochrome P450 85A1	7.87434	3.39852	-1.21225	0.00315	0.0283595	GO:0016021	cellular component	integral component of membrane	gi|350536757|ref|NP_001234263.1|cytochrome P450 85A1 [Solanum lycopersicum]	874	95.5153	1.10593e-18
PGSC0003DMT400003477	XLOC_009177	Cytochrome P450 85A1	7.87434	3.39852	-1.21225	0.00315	0.0283595	GO:0016020	cellular component	membrane	gi|350536757|ref|NP_001234263.1|cytochrome P450 85A1 [Solanum lycopersicum]	874	95.5153	1.10593e-18
PGSC0003DMT400003477	XLOC_009177	Cytochrome P450 85A1	7.87434	3.39852	-1.21225	0.00315	0.0283595	GO:0006629	biological process	lipid metabolic process	gi|350536757|ref|NP_001234263.1|cytochrome P450 85A1 [Solanum lycopersicum]	874	95.5153	1.10593e-18
PGSC0003DMT400003477	XLOC_009177	Cytochrome P450 85A1	7.87434	3.39852	-1.21225	0.00315	0.0283595	GO:0016132	biological process	brassinosteroid biosynthetic process	gi|350536757|ref|NP_001234263.1|cytochrome P450 85A1 [Solanum lycopersicum]	874	95.5153	1.10593e-18
PGSC0003DMT400003477	XLOC_009177	Cytochrome P450 85A1	7.87434	3.39852	-1.21225	0.00315	0.0283595	GO:0006694	biological process	steroid biosynthetic process	gi|350536757|ref|NP_001234263.1|cytochrome P450 85A1 [Solanum lycopersicum]	874	95.5153	1.10593e-18
PGSC0003DMT400003470	XLOC_009180	Protein COBRA	12.7262	24.2743	0.931628	0.00575	0.0430102	GO:0016049	biological process	cell growth	gi|460372650|ref|XP_004232141.1|PREDICTED: protein COBRA [Solanum lycopersicum]	838	103.219	1.44763e-21
PGSC0003DMT400003470	XLOC_009180	Protein COBRA	12.7262	24.2743	0.931628	0.00575	0.0430102	GO:0031225	cellular component	anchored component of membrane	gi|460372650|ref|XP_004232141.1|PREDICTED: protein COBRA [Solanum lycopersicum]	838	103.219	1.44763e-21
PGSC0003DMT400003470	XLOC_009180	Protein COBRA	12.7262	24.2743	0.931628	0.00575	0.0430102	GO:0010215	biological process	cellulose microfibril organization	gi|460372650|ref|XP_004232141.1|PREDICTED: protein COBRA [Solanum lycopersicum]	838	103.219	1.44763e-21
PGSC0003DMT400003454	XLOC_009189	Transcription factor	7.73534	22.8594	1.56325	5e-05	0.00104425	GO:0009694	biological process	jasmonic acid metabolic process	gi|565342425|ref|XP_006338357.1|PREDICTED: transcription factor TCP13-like [Solanum tuberosum]	532	61.6178	2.1695e-08
PGSC0003DMT400003454	XLOC_009189	Transcription factor	7.73534	22.8594	1.56325	5e-05	0.00104425	GO:0003700	molecular function	transcription factor activity, sequence-specific DNA binding	gi|565342425|ref|XP_006338357.1|PREDICTED: transcription factor TCP13-like [Solanum tuberosum]	532	61.6178	2.1695e-08
PGSC0003DMT400003454	XLOC_009189	Transcription factor	7.73534	22.8594	1.56325	5e-05	0.00104425	GO:0048366	biological process	leaf development	gi|565342425|ref|XP_006338357.1|PREDICTED: transcription factor TCP13-like [Solanum tuberosum]	532	61.6178	2.1695e-08
PGSC0003DMT400003454	XLOC_009189	Transcription factor	7.73534	22.8594	1.56325	5e-05	0.00104425	GO:0030154	biological process	cell differentiation	gi|565342425|ref|XP_006338357.1|PREDICTED: transcription factor TCP13-like [Solanum tuberosum]	532	61.6178	2.1695e-08
PGSC0003DMT400003454	XLOC_009189	Transcription factor	7.73534	22.8594	1.56325	5e-05	0.00104425	GO:0045962	biological process	positive regulation of development, heterochronic	gi|565342425|ref|XP_006338357.1|PREDICTED: transcription factor TCP13-like [Solanum tuberosum]	532	61.6178	2.1695e-08
PGSC0003DMT400003454	XLOC_009189	Transcription factor	7.73534	22.8594	1.56325	5e-05	0.00104425	GO:0006355	biological process	regulation of transcription, DNA-templated	gi|565342425|ref|XP_006338357.1|PREDICTED: transcription factor TCP13-like [Solanum tuberosum]	532	61.6178	2.1695e-08
PGSC0003DMT400003454	XLOC_009189	Transcription factor	7.73534	22.8594	1.56325	5e-05	0.00104425	GO:0009753	biological process	response to jasmonic acid	gi|565342425|ref|XP_006338357.1|PREDICTED: transcription factor TCP13-like [Solanum tuberosum]	532	61.6178	2.1695e-08
PGSC0003DMT400003454	XLOC_009189	Transcription factor	7.73534	22.8594	1.56325	5e-05	0.00104425	GO:0009965	biological process	leaf morphogenesis	gi|565342425|ref|XP_006338357.1|PREDICTED: transcription factor TCP13-like [Solanum tuberosum]	532	61.6178	2.1695e-08
PGSC0003DMT400003454	XLOC_009189	Transcription factor	7.73534	22.8594	1.56325	5e-05	0.00104425	GO:0031347	biological process	regulation of defense response	gi|565342425|ref|XP_006338357.1|PREDICTED: transcription factor TCP13-like [Solanum tuberosum]	532	61.6178	2.1695e-08
PGSC0003DMT400003380	XLOC_009215	Nam 14	3.58025	8.69564	1.28023	0.0038	0.0322015	GO:0006355	biological process	regulation of transcription, DNA-templated	gi|565342608|ref|XP_006338435.1|PREDICTED: NAC domain-containing protein 100-like [Solanum tuberosum]	608	90.8929	2.36346e-18
PGSC0003DMT400003380	XLOC_009215	Nam 14	3.58025	8.69564	1.28023	0.0038	0.0322015	GO:0006351	biological process	transcription, DNA-templated	gi|565342608|ref|XP_006338435.1|PREDICTED: NAC domain-containing protein 100-like [Solanum tuberosum]	608	90.8929	2.36346e-18
PGSC0003DMT400003380	XLOC_009215	Nam 14	3.58025	8.69564	1.28023	0.0038	0.0322015	GO:0005634	cellular component	nucleus	gi|565342608|ref|XP_006338435.1|PREDICTED: NAC domain-containing protein 100-like [Solanum tuberosum]	608	90.8929	2.36346e-18
PGSC0003DMT400003380	XLOC_009215	Nam 14	3.58025	8.69564	1.28023	0.0038	0.0322015	GO:0003677	molecular function	DNA binding	gi|565342608|ref|XP_006338435.1|PREDICTED: NAC domain-containing protein 100-like [Solanum tuberosum]	608	90.8929	2.36346e-18
PGSC0003DMT400003380	XLOC_009215	Nam 14	3.58025	8.69564	1.28023	0.0038	0.0322015	GO:0010150	biological process	leaf senescence	gi|297815206|ref|XP_002875486.1|ANAC059/ATNAC3 [Arabidopsis lyrata subsp. lyrata]	608	52.7582	1.36643e-07
PGSC0003DMT400003380	XLOC_009215	Nam 14	3.58025	8.69564	1.28023	0.0038	0.0322015	GO:0003700	molecular function	transcription factor activity, sequence-specific DNA binding	gi|297815206|ref|XP_002875486.1|ANAC059/ATNAC3 [Arabidopsis lyrata subsp. lyrata]	608	52.7582	1.36643e-07
PGSC0003DMT400003364	XLOC_009219	Calcium ion binding protein	1.83265	8.03468	2.13231	0.00155	0.0169367	GO:0005509	molecular function	calcium ion binding	gi|460372808|ref|XP_004232216.1|PREDICTED: probable calcium-binding protein CML30 [Solanum lycopersicum]	344	54.6842	6.81657e-07
PGSC0003DMT400052072	XLOC_009352	CLC-Nt2 protein	2.66903	6.23357	1.22374	0.002	0.0203608	GO:1903959	biological process	regulation of anion transmembrane transport	gi|460371928|ref|XP_004231786.1|PREDICTED: chloride channel protein CLC-a-like [Solanum lycopersicum]	1467	82.8037	3.01039e-13
PGSC0003DMT400052072	XLOC_009352	CLC-Nt2 protein	2.66903	6.23357	1.22374	0.002	0.0203608	GO:0005216	molecular function	ion channel activity	gi|460371928|ref|XP_004231786.1|PREDICTED: chloride channel protein CLC-a-like [Solanum lycopersicum]	1467	82.8037	3.01039e-13
PGSC0003DMT400052072	XLOC_009352	CLC-Nt2 protein	2.66903	6.23357	1.22374	0.002	0.0203608	GO:0016021	cellular component	integral component of membrane	gi|460371928|ref|XP_004231786.1|PREDICTED: chloride channel protein CLC-a-like [Solanum lycopersicum]	1467	82.8037	3.01039e-13
PGSC0003DMT400052072	XLOC_009352	CLC-Nt2 protein	2.66903	6.23357	1.22374	0.002	0.0203608	GO:0016020	cellular component	membrane	gi|460371928|ref|XP_004231786.1|PREDICTED: chloride channel protein CLC-a-like [Solanum lycopersicum]	1467	82.8037	3.01039e-13
PGSC0003DMT400052072	XLOC_009352	CLC-Nt2 protein	2.66903	6.23357	1.22374	0.002	0.0203608	GO:0006811	biological process	ion transport	gi|460371928|ref|XP_004231786.1|PREDICTED: chloride channel protein CLC-a-like [Solanum lycopersicum]	1467	82.8037	3.01039e-13
PGSC0003DMT400052072	XLOC_009352	CLC-Nt2 protein	2.66903	6.23357	1.22374	0.002	0.0203608	GO:0006810	biological process	transport	gi|460371928|ref|XP_004231786.1|PREDICTED: chloride channel protein CLC-a-like [Solanum lycopersicum]	1467	82.8037	3.01039e-13
PGSC0003DMT400052072	XLOC_009352	CLC-Nt2 protein	2.66903	6.23357	1.22374	0.002	0.0203608	GO:0055085	biological process	transmembrane transport	gi|460371928|ref|XP_004231786.1|PREDICTED: chloride channel protein CLC-a-like [Solanum lycopersicum]	1467	82.8037	3.01039e-13
PGSC0003DMT400052072	XLOC_009352	CLC-Nt2 protein	2.66903	6.23357	1.22374	0.002	0.0203608	GO:0034220	biological process	ion transmembrane transport	gi|460371928|ref|XP_004231786.1|PREDICTED: chloride channel protein CLC-a-like [Solanum lycopersicum]	1467	82.8037	3.01039e-13
PGSC0003DMT400052072	XLOC_009352	CLC-Nt2 protein	2.66903	6.23357	1.22374	0.002	0.0203608	GO:0005247	molecular function	voltage-gated chloride channel activity	gi|460371928|ref|XP_004231786.1|PREDICTED: chloride channel protein CLC-a-like [Solanum lycopersicum]	1467	82.8037	3.01039e-13
PGSC0003DMT400052072	XLOC_009352	CLC-Nt2 protein	2.66903	6.23357	1.22374	0.002	0.0203608	GO:0006821	biological process	chloride transport	gi|460371928|ref|XP_004231786.1|PREDICTED: chloride channel protein CLC-a-like [Solanum lycopersicum]	1467	82.8037	3.01039e-13
PGSC0003DMT400052072	XLOC_009352	CLC-Nt2 protein	2.66903	6.23357	1.22374	0.002	0.0203608	GO:0009671	molecular function	nitrate:proton symporter activity	gi|297814954|ref|XP_002875360.1|CLC-B [Arabidopsis lyrata subsp. lyrata]	1467	54.299	0.00025559
PGSC0003DMT400052072	XLOC_009352	CLC-Nt2 protein	2.66903	6.23357	1.22374	0.002	0.0203608	GO:0015706	biological process	nitrate transport	gi|297814954|ref|XP_002875360.1|CLC-B [Arabidopsis lyrata subsp. lyrata]	1467	54.299	0.00025559
PGSC0003DMT400052072	XLOC_009352	CLC-Nt2 protein	2.66903	6.23357	1.22374	0.002	0.0203608	GO:0009705	cellular component	plant-type vacuole membrane	gi|297814954|ref|XP_002875360.1|CLC-B [Arabidopsis lyrata subsp. lyrata]	1467	54.299	0.00025559
PGSC0003DMT400052072	XLOC_009352	CLC-Nt2 protein	2.66903	6.23357	1.22374	0.002	0.0203608	GO:1902600	biological process	hydrogen ion transmembrane transport	gi|297814954|ref|XP_002875360.1|CLC-B [Arabidopsis lyrata subsp. lyrata]	1467	54.299	0.00025559
PGSC0003DMT400052072	XLOC_009352	CLC-Nt2 protein	2.66903	6.23357	1.22374	0.002	0.0203608	GO:0005634	cellular component	nucleus	gi|15232105|ref|NP_189353.1|chloride channel protein CLC-b [Arabidopsis thaliana]	1467	53.1434	0.000586542
PGSC0003DMT400052072	XLOC_009352	CLC-Nt2 protein	2.66903	6.23357	1.22374	0.002	0.0203608	GO:0030554	molecular function	adenyl nucleotide binding	gi|15232105|ref|NP_189353.1|chloride channel protein CLC-b [Arabidopsis thaliana]	1467	53.1434	0.000586542
PGSC0003DMT400052072	XLOC_009352	CLC-Nt2 protein	2.66903	6.23357	1.22374	0.002	0.0203608	GO:0034707	cellular component	chloride channel complex	gi|15232105|ref|NP_189353.1|chloride channel protein CLC-b [Arabidopsis thaliana]	1467	53.1434	0.000586542
PGSC0003DMT400052072	XLOC_009352	CLC-Nt2 protein	2.66903	6.23357	1.22374	0.002	0.0203608	GO:1902476	biological process	chloride transmembrane transport	gi|15232105|ref|NP_189353.1|chloride channel protein CLC-b [Arabidopsis thaliana]	1467	53.1434	0.000586542
PGSC0003DMT400052072	XLOC_009352	CLC-Nt2 protein	2.66903	6.23357	1.22374	0.002	0.0203608	GO:0005622	cellular component	intracellular	gi|15232105|ref|NP_189353.1|chloride channel protein CLC-b [Arabidopsis thaliana]	1467	53.1434	0.000586542
PGSC0003DMT400052072	XLOC_009352	CLC-Nt2 protein	2.66903	6.23357	1.22374	0.002	0.0203608	GO:0005253	molecular function	anion channel activity	gi|15232105|ref|NP_189353.1|chloride channel protein CLC-b [Arabidopsis thaliana]	1467	53.1434	0.000586542
PGSC0003DMT400052072	XLOC_009352	CLC-Nt2 protein	2.66903	6.23357	1.22374	0.002	0.0203608	GO:0098656	biological process	anion transmembrane transport	gi|15232105|ref|NP_189353.1|chloride channel protein CLC-b [Arabidopsis thaliana]	1467	53.1434	0.000586542
PGSC0003DMT400033391	XLOC_009453	Class II ethylene responsive element binding factor	5.0753	12.196	1.26484	0.0025	0.0239717	GO:0006355	biological process	regulation of transcription, DNA-templated	gi|565352590|ref|XP_006343223.1|PREDICTED: ethylene-responsive transcription factor 4-like [Solanum tuberosum]	429	52.7582	1.19526e-05
PGSC0003DMT400033391	XLOC_009453	Class II ethylene responsive element binding factor	5.0753	12.196	1.26484	0.0025	0.0239717	GO:0006351	biological process	transcription, DNA-templated	gi|565352590|ref|XP_006343223.1|PREDICTED: ethylene-responsive transcription factor 4-like [Solanum tuberosum]	429	52.7582	1.19526e-05
PGSC0003DMT400033391	XLOC_009453	Class II ethylene responsive element binding factor	5.0753	12.196	1.26484	0.0025	0.0239717	GO:0005634	cellular component	nucleus	gi|565352590|ref|XP_006343223.1|PREDICTED: ethylene-responsive transcription factor 4-like [Solanum tuberosum]	429	52.7582	1.19526e-05
PGSC0003DMT400033391	XLOC_009453	Class II ethylene responsive element binding factor	5.0753	12.196	1.26484	0.0025	0.0239717	GO:0003700	molecular function	transcription factor activity, sequence-specific DNA binding	gi|565352590|ref|XP_006343223.1|PREDICTED: ethylene-responsive transcription factor 4-like [Solanum tuberosum]	429	52.7582	1.19526e-05
PGSC0003DMT400033391	XLOC_009453	Class II ethylene responsive element binding factor	5.0753	12.196	1.26484	0.0025	0.0239717	GO:0003677	molecular function	DNA binding	gi|565352590|ref|XP_006343223.1|PREDICTED: ethylene-responsive transcription factor 4-like [Solanum tuberosum]	429	52.7582	1.19526e-05
PGSC0003DMT400048045	XLOC_009504	Amino acid transporter	6.8811	16.0717	1.22381	0.0002	0.00335589	GO:0016021	cellular component	integral component of membrane	gi|723680043|ref|XP_010317678.1|PREDICTED: proton-coupled amino acid transporter 3-like [Solanum lycopersicum]	800	96.2857	2.40845e-19
PGSC0003DMT400048045	XLOC_009504	Amino acid transporter	6.8811	16.0717	1.22381	0.0002	0.00335589	GO:0016020	cellular component	membrane	gi|723680043|ref|XP_010317678.1|PREDICTED: proton-coupled amino acid transporter 3-like [Solanum lycopersicum]	800	96.2857	2.40845e-19
PGSC0003DMT400013995	XLOC_009732	Eukaryotic translation initiation factor 2 family protein / eIF-2 family protein	35.9746	18.8996	-0.928628	0.0022	0.0218084	GO:0005525	molecular function	GTP binding	gi|802559160|ref|XP_012066033.1|PREDICTED: eukaryotic translation initiation factor 5B [Jatropha curcas]	2455	86.2705	1.08301e-13
PGSC0003DMT400013995	XLOC_009732	Eukaryotic translation initiation factor 2 family protein / eIF-2 family protein	35.9746	18.8996	-0.928628	0.0022	0.0218084	GO:0003924	molecular function	GTPase activity	gi|802559160|ref|XP_012066033.1|PREDICTED: eukaryotic translation initiation factor 5B [Jatropha curcas]	2455	86.2705	1.08301e-13
PGSC0003DMT400013995	XLOC_009732	Eukaryotic translation initiation factor 2 family protein / eIF-2 family protein	35.9746	18.8996	-0.928628	0.0022	0.0218084	GO:0008152	biological process	metabolic process	gi|802559160|ref|XP_012066033.1|PREDICTED: eukaryotic translation initiation factor 5B [Jatropha curcas]	2455	86.2705	1.08301e-13
PGSC0003DMT400013995	XLOC_009732	Eukaryotic translation initiation factor 2 family protein / eIF-2 family protein	35.9746	18.8996	-0.928628	0.0022	0.0218084	GO:0000166	molecular function	nucleotide binding	gi|802559160|ref|XP_012066033.1|PREDICTED: eukaryotic translation initiation factor 5B [Jatropha curcas]	2455	86.2705	1.08301e-13
PGSC0003DMT400013995	XLOC_009732	Eukaryotic translation initiation factor 2 family protein / eIF-2 family protein	35.9746	18.8996	-0.928628	0.0022	0.0218084	GO:0006413	biological process	translational initiation	gi|590709481|ref|XP_007048565.1|Eukaryotic translation initiation factor 2 family protein isoform 1 [Theobroma cacao]	2455	79.337	2.97761e-13
PGSC0003DMT400013995	XLOC_009732	Eukaryotic translation initiation factor 2 family protein / eIF-2 family protein	35.9746	18.8996	-0.928628	0.0022	0.0218084	GO:0003743	molecular function	translation initiation factor activity	gi|590709481|ref|XP_007048565.1|Eukaryotic translation initiation factor 2 family protein isoform 1 [Theobroma cacao]	2455	79.337	2.97761e-13
PGSC0003DMT400014220	XLOC_009882	DNA-binding protein	23.7912	13.6549	-0.801014	0.0077	0.0501	GO:0006355	biological process	regulation of transcription, DNA-templated	gi|565366990|ref|XP_006350164.1|PREDICTED: probable WRKY transcription factor 4-like isoform X2 [Solanum tuberosum]	979	114.39	6.68366e-25
PGSC0003DMT400014220	XLOC_009882	DNA-binding protein	23.7912	13.6549	-0.801014	0.0077	0.0501	GO:0043565	molecular function	sequence-specific DNA binding	gi|565366990|ref|XP_006350164.1|PREDICTED: probable WRKY transcription factor 4-like isoform X2 [Solanum tuberosum]	979	114.39	6.68366e-25
PGSC0003DMT400014220	XLOC_009882	DNA-binding protein	23.7912	13.6549	-0.801014	0.0077	0.0501	GO:0003700	molecular function	transcription factor activity, sequence-specific DNA binding	gi|565366990|ref|XP_006350164.1|PREDICTED: probable WRKY transcription factor 4-like isoform X2 [Solanum tuberosum]	979	114.39	6.68366e-25
PGSC0003DMT400047494	XLOC_009990	Serine-threonine protein kinase, plant-type	0.329671	1.31091	1.99147	0.007	0.0494853	GO:0016740	molecular function	transferase activity	gi|565377384|ref|XP_006355164.1|PREDICTED: G-type lectin S-receptor-like serine/threonine-protein kinase RLK1-like [Solanum tuberosum]	1502	120.168	2.58869e-25
PGSC0003DMT400047494	XLOC_009990	Serine-threonine protein kinase, plant-type	0.329671	1.31091	1.99147	0.007	0.0494853	GO:0004674	molecular function	protein serine/threonine kinase activity	gi|565377384|ref|XP_006355164.1|PREDICTED: G-type lectin S-receptor-like serine/threonine-protein kinase RLK1-like [Solanum tuberosum]	1502	120.168	2.58869e-25
PGSC0003DMT400047494	XLOC_009990	Serine-threonine protein kinase, plant-type	0.329671	1.31091	1.99147	0.007	0.0494853	GO:0016310	biological process	phosphorylation	gi|565377384|ref|XP_006355164.1|PREDICTED: G-type lectin S-receptor-like serine/threonine-protein kinase RLK1-like [Solanum tuberosum]	1502	120.168	2.58869e-25
PGSC0003DMT400047494	XLOC_009990	Serine-threonine protein kinase, plant-type	0.329671	1.31091	1.99147	0.007	0.0494853	GO:0004672	molecular function	protein kinase activity	gi|565377384|ref|XP_006355164.1|PREDICTED: G-type lectin S-receptor-like serine/threonine-protein kinase RLK1-like [Solanum tuberosum]	1502	120.168	2.58869e-25
PGSC0003DMT400047494	XLOC_009990	Serine-threonine protein kinase, plant-type	0.329671	1.31091	1.99147	0.007	0.0494853	GO:0006468	biological process	protein phosphorylation	gi|565377384|ref|XP_006355164.1|PREDICTED: G-type lectin S-receptor-like serine/threonine-protein kinase RLK1-like [Solanum tuberosum]	1502	120.168	2.58869e-25
PGSC0003DMT400047494	XLOC_009990	Serine-threonine protein kinase, plant-type	0.329671	1.31091	1.99147	0.007	0.0494853	GO:0000166	molecular function	nucleotide binding	gi|565377384|ref|XP_006355164.1|PREDICTED: G-type lectin S-receptor-like serine/threonine-protein kinase RLK1-like [Solanum tuberosum]	1502	120.168	2.58869e-25
PGSC0003DMT400047494	XLOC_009990	Serine-threonine protein kinase, plant-type	0.329671	1.31091	1.99147	0.007	0.0494853	GO:0005524	molecular function	ATP binding	gi|565377384|ref|XP_006355164.1|PREDICTED: G-type lectin S-receptor-like serine/threonine-protein kinase RLK1-like [Solanum tuberosum]	1502	120.168	2.58869e-25
PGSC0003DMT400047494	XLOC_009990	Serine-threonine protein kinase, plant-type	0.329671	1.31091	1.99147	0.007	0.0494853	GO:0016301	molecular function	kinase activity	gi|565377384|ref|XP_006355164.1|PREDICTED: G-type lectin S-receptor-like serine/threonine-protein kinase RLK1-like [Solanum tuberosum]	1502	120.168	2.58869e-25
PGSC0003DMT400047494	XLOC_009990	Serine-threonine protein kinase, plant-type	0.329671	1.31091	1.99147	0.007	0.0494853	GO:0048544	biological process	recognition of pollen	gi|565377384|ref|XP_006355164.1|PREDICTED: G-type lectin S-receptor-like serine/threonine-protein kinase RLK1-like [Solanum tuberosum]	1502	120.168	2.58869e-25
PGSC0003DMT400059654	XLOC_010021	Conserved gene of unknown function	0	1.07721	Inf	5e-05	0.00104425	GO:0016740	molecular function	transferase activity	gi|565403540|ref|XP_006367215.1|PREDICTED: UDP-glycosyltransferase 85A2-like [Solanum tuberosum]	891	99.3673	5.4024e-20
PGSC0003DMT400059654	XLOC_010021	Conserved gene of unknown function	0	1.07721	Inf	5e-05	0.00104425	GO:0008152	biological process	metabolic process	gi|565403540|ref|XP_006367215.1|PREDICTED: UDP-glycosyltransferase 85A2-like [Solanum tuberosum]	891	99.3673	5.4024e-20
PGSC0003DMT400059654	XLOC_010021	Conserved gene of unknown function	0	1.07721	Inf	5e-05	0.00104425	GO:0016758	molecular function	transferase activity, transferring hexosyl groups	gi|565403540|ref|XP_006367215.1|PREDICTED: UDP-glycosyltransferase 85A2-like [Solanum tuberosum]	891	99.3673	5.4024e-20
PGSC0003DMT400059654	XLOC_010021	Conserved gene of unknown function	0	1.07721	Inf	5e-05	0.00104425	GO:0016757	molecular function	transferase activity, transferring glycosyl groups	gi|565403540|ref|XP_006367215.1|PREDICTED: UDP-glycosyltransferase 85A2-like [Solanum tuberosum]	891	99.3673	5.4024e-20
PGSC0003DMT400036346	XLOC_010042	Proline transporter 1	8.45669	17.9198	1.08339	0.00025	0.00403304	GO:0016021	cellular component	integral component of membrane	gi|565403320|ref|XP_006367110.1|PREDICTED: proline transporter 2-like [Solanum tuberosum]	836	85.5001	1.90313e-15
PGSC0003DMT400036346	XLOC_010042	Proline transporter 1	8.45669	17.9198	1.08339	0.00025	0.00403304	GO:0016020	cellular component	membrane	gi|565403320|ref|XP_006367110.1|PREDICTED: proline transporter 2-like [Solanum tuberosum]	836	85.5001	1.90313e-15
PGSC0003DMT400027937	XLOC_010134	Ethylene response factor 5	6.61253	33.8108	2.35421	5e-05	0.00104425	GO:0006355	biological process	regulation of transcription, DNA-templated	gi|565384602|ref|XP_006358219.1|PREDICTED: ethylene-responsive transcription factor 5-like [Solanum tuberosum]	476	56.9954	4.6688e-07
PGSC0003DMT400027937	XLOC_010134	Ethylene response factor 5	6.61253	33.8108	2.35421	5e-05	0.00104425	GO:0006351	biological process	transcription, DNA-templated	gi|565384602|ref|XP_006358219.1|PREDICTED: ethylene-responsive transcription factor 5-like [Solanum tuberosum]	476	56.9954	4.6688e-07
PGSC0003DMT400027937	XLOC_010134	Ethylene response factor 5	6.61253	33.8108	2.35421	5e-05	0.00104425	GO:0005634	cellular component	nucleus	gi|565384602|ref|XP_006358219.1|PREDICTED: ethylene-responsive transcription factor 5-like [Solanum tuberosum]	476	56.9954	4.6688e-07
PGSC0003DMT400027937	XLOC_010134	Ethylene response factor 5	6.61253	33.8108	2.35421	5e-05	0.00104425	GO:0003700	molecular function	transcription factor activity, sequence-specific DNA binding	gi|565384602|ref|XP_006358219.1|PREDICTED: ethylene-responsive transcription factor 5-like [Solanum tuberosum]	476	56.9954	4.6688e-07
PGSC0003DMT400027937	XLOC_010134	Ethylene response factor 5	6.61253	33.8108	2.35421	5e-05	0.00104425	GO:0003677	molecular function	DNA binding	gi|565384602|ref|XP_006358219.1|PREDICTED: ethylene-responsive transcription factor 5-like [Solanum tuberosum]	476	56.9954	4.6688e-07
PGSC0003DMT400086995	XLOC_010135	Ethylene response factor 5	2.09644	14.3203	2.77205	0.00025	0.00403304	GO:0006355	biological process	regulation of transcription, DNA-templated	gi|460378858|ref|XP_004235185.1|PREDICTED: ethylene-responsive transcription factor 5-like [Solanum lycopersicum]	456	38.5058	7.87113e-07
PGSC0003DMT400086995	XLOC_010135	Ethylene response factor 5	2.09644	14.3203	2.77205	0.00025	0.00403304	GO:0006351	biological process	transcription, DNA-templated	gi|460378858|ref|XP_004235185.1|PREDICTED: ethylene-responsive transcription factor 5-like [Solanum lycopersicum]	456	38.5058	7.87113e-07
PGSC0003DMT400086995	XLOC_010135	Ethylene response factor 5	2.09644	14.3203	2.77205	0.00025	0.00403304	GO:0005634	cellular component	nucleus	gi|460378858|ref|XP_004235185.1|PREDICTED: ethylene-responsive transcription factor 5-like [Solanum lycopersicum]	456	38.5058	7.87113e-07
PGSC0003DMT400086995	XLOC_010135	Ethylene response factor 5	2.09644	14.3203	2.77205	0.00025	0.00403304	GO:0003700	molecular function	transcription factor activity, sequence-specific DNA binding	gi|460378858|ref|XP_004235185.1|PREDICTED: ethylene-responsive transcription factor 5-like [Solanum lycopersicum]	456	38.5058	7.87113e-07
PGSC0003DMT400086995	XLOC_010135	Ethylene response factor 5	2.09644	14.3203	2.77205	0.00025	0.00403304	GO:0003677	molecular function	DNA binding	gi|460378858|ref|XP_004235185.1|PREDICTED: ethylene-responsive transcription factor 5-like [Solanum lycopersicum]	456	38.5058	7.87113e-07
PGSC0003DMT400090475	XLOC_010136	Ethylene response factor 5	3.3543	9.20206	1.45595	0.0062	0.045382	GO:0006355	biological process	regulation of transcription, DNA-templated	gi|460378858|ref|XP_004235185.1|PREDICTED: ethylene-responsive transcription factor 5-like [Solanum lycopersicum]	456	40.817	1.37306e-06
PGSC0003DMT400090475	XLOC_010136	Ethylene response factor 5	3.3543	9.20206	1.45595	0.0062	0.045382	GO:0006351	biological process	transcription, DNA-templated	gi|460378858|ref|XP_004235185.1|PREDICTED: ethylene-responsive transcription factor 5-like [Solanum lycopersicum]	456	40.817	1.37306e-06
PGSC0003DMT400090475	XLOC_010136	Ethylene response factor 5	3.3543	9.20206	1.45595	0.0062	0.045382	GO:0005634	cellular component	nucleus	gi|460378858|ref|XP_004235185.1|PREDICTED: ethylene-responsive transcription factor 5-like [Solanum lycopersicum]	456	40.817	1.37306e-06
PGSC0003DMT400090475	XLOC_010136	Ethylene response factor 5	3.3543	9.20206	1.45595	0.0062	0.045382	GO:0003700	molecular function	transcription factor activity, sequence-specific DNA binding	gi|460378858|ref|XP_004235185.1|PREDICTED: ethylene-responsive transcription factor 5-like [Solanum lycopersicum]	456	40.817	1.37306e-06
PGSC0003DMT400090475	XLOC_010136	Ethylene response factor 5	3.3543	9.20206	1.45595	0.0062	0.045382	GO:0003677	molecular function	DNA binding	gi|460378858|ref|XP_004235185.1|PREDICTED: ethylene-responsive transcription factor 5-like [Solanum lycopersicum]	456	40.817	1.37306e-06
PGSC0003DMT400090475	XLOC_010136	Ethylene response factor 5	3.3543	9.20206	1.45595	0.0062	0.045382	GO:0006952	biological process	defense response	gi|57012874|sp|Q9LW48.1|ERF5_NICSYRecName: Full=Ethylene-responsive transcription factor 5; AltName: Full=Ethylene-responsive element-binding factor 4; Short=EREBP-4; AltName: Full=Ethylene-responsive element-binding factor 5 homolog; AltName: Full=NsERF4	456	33.4982	5.10403e-05
PGSC0003DMT400090475	XLOC_010136	Ethylene response factor 5	3.3543	9.20206	1.45595	0.0062	0.045382	GO:0009873	biological process	ethylene-activated signaling pathway	gi|57012874|sp|Q9LW48.1|ERF5_NICSYRecName: Full=Ethylene-responsive transcription factor 5; AltName: Full=Ethylene-responsive element-binding factor 4; Short=EREBP-4; AltName: Full=Ethylene-responsive element-binding factor 5 homolog; AltName: Full=NsERF4	456	33.4982	5.10403e-05
PGSC0003DMT400079626	XLOC_010199	FK506-binding protein	50.9534	24.1713	-1.07589	5e-05	0.00104425	GO:0003755	molecular function	peptidyl-prolyl cis-trans isomerase activity	gi|565362664|ref|XP_006348066.1|PREDICTED: peptidyl-prolyl cis-trans isomerase FKBP53-like [Solanum tuberosum]	912	62.003	2.48573e-07
PGSC0003DMT400079626	XLOC_010199	FK506-binding protein	50.9534	24.1713	-1.07589	5e-05	0.00104425	GO:0006457	biological process	protein folding	gi|565362664|ref|XP_006348066.1|PREDICTED: peptidyl-prolyl cis-trans isomerase FKBP53-like [Solanum tuberosum]	912	62.003	2.48573e-07
PGSC0003DMT400079626	XLOC_010199	FK506-binding protein	50.9534	24.1713	-1.07589	5e-05	0.00104425	GO:0000413	biological process	protein peptidyl-prolyl isomerization	gi|565362664|ref|XP_006348066.1|PREDICTED: peptidyl-prolyl cis-trans isomerase FKBP53-like [Solanum tuberosum]	912	62.003	2.48573e-07
PGSC0003DMT400079626	XLOC_010199	FK506-binding protein	50.9534	24.1713	-1.07589	5e-05	0.00104425	GO:0016853	molecular function	isomerase activity	gi|565362664|ref|XP_006348066.1|PREDICTED: peptidyl-prolyl cis-trans isomerase FKBP53-like [Solanum tuberosum]	912	62.003	2.48573e-07
PGSC0003DMT400037056	XLOC_010241	Ankyrin repeat-containing protein	9.56187	18.1014	0.920741	0.0011	0.0130966	GO:0046872	molecular function	metal ion binding	gi|702488464|ref|XP_010035107.1|PREDICTED: E3 ubiquitin-protein ligase XBAT33 isoform X2 [Eucalyptus grandis]	964	87.8113	7.58471e-16
PGSC0003DMT400037056	XLOC_010241	Ankyrin repeat-containing protein	9.56187	18.1014	0.920741	0.0011	0.0130966	GO:0008270	molecular function	zinc ion binding	gi|702488464|ref|XP_010035107.1|PREDICTED: E3 ubiquitin-protein ligase XBAT33 isoform X2 [Eucalyptus grandis]	964	87.8113	7.58471e-16
PGSC0003DMT400037056	XLOC_010241	Ankyrin repeat-containing protein	9.56187	18.1014	0.920741	0.0011	0.0130966	GO:0016567	biological process	protein ubiquitination	gi|565373566|ref|XP_006353341.1|PREDICTED: E3 ubiquitin-protein ligase XBAT33-like [Solanum tuberosum]	964	86.2705	3.05692e-15
PGSC0003DMT400037056	XLOC_010241	Ankyrin repeat-containing protein	9.56187	18.1014	0.920741	0.0011	0.0130966	GO:0004842	molecular function	ubiquitin-protein transferase activity	gi|565373566|ref|XP_006353341.1|PREDICTED: E3 ubiquitin-protein ligase XBAT33-like [Solanum tuberosum]	964	86.2705	3.05692e-15
PGSC0003DMT400037056	XLOC_010241	Ankyrin repeat-containing protein	9.56187	18.1014	0.920741	0.0011	0.0130966	GO:0016874	molecular function	ligase activity	gi|922406187|ref|XP_013469703.1|E3 ubiquitin-protein ligase XBOS33, putative [Medicago truncatula]	964	80.1073	2.78095e-13
PGSC0003DMT400037056	XLOC_010241	Ankyrin repeat-containing protein	9.56187	18.1014	0.920741	0.0011	0.0130966	GO:0008152	biological process	metabolic process	gi|922406187|ref|XP_013469703.1|E3 ubiquitin-protein ligase XBOS33, putative [Medicago truncatula]	964	80.1073	2.78095e-13
PGSC0003DMT400040835	XLOC_010274	ATP binding / microtubule motor	9.30833	4.57771	-1.0239	0.0075	0.0501	GO:0007018	biological process	microtubule-based movement	gi|460377260|ref|XP_004234411.1|PREDICTED: kinesin-like protein KIF22 isoform X2 [Solanum lycopersicum]	1160	63.1586	2.71337e-07
PGSC0003DMT400040835	XLOC_010274	ATP binding / microtubule motor	9.30833	4.57771	-1.0239	0.0075	0.0501	GO:0003677	molecular function	DNA binding	gi|460377260|ref|XP_004234411.1|PREDICTED: kinesin-like protein KIF22 isoform X2 [Solanum lycopersicum]	1160	63.1586	2.71337e-07
PGSC0003DMT400040835	XLOC_010274	ATP binding / microtubule motor	9.30833	4.57771	-1.0239	0.0075	0.0501	GO:0005874	cellular component	microtubule	gi|460377260|ref|XP_004234411.1|PREDICTED: kinesin-like protein KIF22 isoform X2 [Solanum lycopersicum]	1160	63.1586	2.71337e-07
PGSC0003DMT400040835	XLOC_010274	ATP binding / microtubule motor	9.30833	4.57771	-1.0239	0.0075	0.0501	GO:0000166	molecular function	nucleotide binding	gi|460377260|ref|XP_004234411.1|PREDICTED: kinesin-like protein KIF22 isoform X2 [Solanum lycopersicum]	1160	63.1586	2.71337e-07
PGSC0003DMT400040835	XLOC_010274	ATP binding / microtubule motor	9.30833	4.57771	-1.0239	0.0075	0.0501	GO:0005524	molecular function	ATP binding	gi|460377260|ref|XP_004234411.1|PREDICTED: kinesin-like protein KIF22 isoform X2 [Solanum lycopersicum]	1160	63.1586	2.71337e-07
PGSC0003DMT400040835	XLOC_010274	ATP binding / microtubule motor	9.30833	4.57771	-1.0239	0.0075	0.0501	GO:0005871	cellular component	kinesin complex	gi|460377260|ref|XP_004234411.1|PREDICTED: kinesin-like protein KIF22 isoform X2 [Solanum lycopersicum]	1160	63.1586	2.71337e-07
PGSC0003DMT400040835	XLOC_010274	ATP binding / microtubule motor	9.30833	4.57771	-1.0239	0.0075	0.0501	GO:0003777	molecular function	microtubule motor activity	gi|460377260|ref|XP_004234411.1|PREDICTED: kinesin-like protein KIF22 isoform X2 [Solanum lycopersicum]	1160	63.1586	2.71337e-07
PGSC0003DMT400040835	XLOC_010274	ATP binding / microtubule motor	9.30833	4.57771	-1.0239	0.0075	0.0501	GO:0006281	biological process	DNA repair	gi|460377260|ref|XP_004234411.1|PREDICTED: kinesin-like protein KIF22 isoform X2 [Solanum lycopersicum]	1160	63.1586	2.71337e-07
PGSC0003DMT400040835	XLOC_010274	ATP binding / microtubule motor	9.30833	4.57771	-1.0239	0.0075	0.0501	GO:0008017	molecular function	microtubule binding	gi|460377260|ref|XP_004234411.1|PREDICTED: kinesin-like protein KIF22 isoform X2 [Solanum lycopersicum]	1160	63.1586	2.71337e-07
PGSC0003DMT400024594	XLOC_010297	Heat shock protein 83	4.23404	8.49503	1.00458	0.00275	0.0257153	GO:0051082	molecular function	unfolded protein binding	gi|848905541|ref|XP_012852221.1|PREDICTED: heat shock protein 83 [Erythranthe guttatus]	1330	108.612	6.77269e-22
PGSC0003DMT400024594	XLOC_010297	Heat shock protein 83	4.23404	8.49503	1.00458	0.00275	0.0257153	GO:0005524	molecular function	ATP binding	gi|848905541|ref|XP_012852221.1|PREDICTED: heat shock protein 83 [Erythranthe guttatus]	1330	108.612	6.77269e-22
PGSC0003DMT400024594	XLOC_010297	Heat shock protein 83	4.23404	8.49503	1.00458	0.00275	0.0257153	GO:0006950	biological process	response to stress	gi|848905541|ref|XP_012852221.1|PREDICTED: heat shock protein 83 [Erythranthe guttatus]	1330	108.612	6.77269e-22
PGSC0003DMT400024594	XLOC_010297	Heat shock protein 83	4.23404	8.49503	1.00458	0.00275	0.0257153	GO:0006457	biological process	protein folding	gi|848905541|ref|XP_012852221.1|PREDICTED: heat shock protein 83 [Erythranthe guttatus]	1330	108.612	6.77269e-22
PGSC0003DMT400024594	XLOC_010297	Heat shock protein 83	4.23404	8.49503	1.00458	0.00275	0.0257153	GO:0009816	biological process	defense response to bacterium, incompatible interaction	gi|357166294|ref|XP_003580663.1|PREDICTED: heat shock protein 82 [Brachypodium distachyon]	1330	104.76	1.24719e-20
PGSC0003DMT400047705	XLOC_010353	Dof zinc finger protein	2.35633	5.99433	1.34706	0.00925	0.0501	GO:0006355	biological process	regulation of transcription, DNA-templated	gi|565367732|ref|XP_006350511.1|PREDICTED: dof zinc finger protein DOF4.6-like [Solanum tuberosum]	494	51.6026	5.07667e-05
PGSC0003DMT400047705	XLOC_010353	Dof zinc finger protein	2.35633	5.99433	1.34706	0.00925	0.0501	GO:0003677	molecular function	DNA binding	gi|565367732|ref|XP_006350511.1|PREDICTED: dof zinc finger protein DOF4.6-like [Solanum tuberosum]	494	51.6026	5.07667e-05
PGSC0003DMT400008363	XLOC_010369	SAUR family protein	3.24192	11.9307	1.87976	0.00025	0.00403304	GO:0009733	biological process	response to auxin	gi|460378503|ref|XP_004235010.1|PREDICTED: auxin-induced protein X15-like [Solanum lycopersicum]	222	45.0542	0.000340499
PGSC0003DMT400068076	XLOC_010426	Transporter	2.63878	5.53346	1.06831	0.00665	0.0477113	GO:0009737	biological process	response to abscisic acid	gi|565361740|ref|XP_006347611.1|PREDICTED: probable folate-biopterin transporter 7-like [Solanum tuberosum]	853	67.3958	2.57338e-09
PGSC0003DMT400068076	XLOC_010426	Transporter	2.63878	5.53346	1.06831	0.00665	0.0477113	GO:0009414	biological process	response to water deprivation	gi|565361740|ref|XP_006347611.1|PREDICTED: probable folate-biopterin transporter 7-like [Solanum tuberosum]	853	67.3958	2.57338e-09
PGSC0003DMT400068076	XLOC_010426	Transporter	2.63878	5.53346	1.06831	0.00665	0.0477113	GO:0007623	biological process	circadian rhythm	gi|565361740|ref|XP_006347611.1|PREDICTED: probable folate-biopterin transporter 7-like [Solanum tuberosum]	853	67.3958	2.57338e-09
PGSC0003DMT400068076	XLOC_010426	Transporter	2.63878	5.53346	1.06831	0.00665	0.0477113	GO:0016021	cellular component	integral component of membrane	gi|565361740|ref|XP_006347611.1|PREDICTED: probable folate-biopterin transporter 7-like [Solanum tuberosum]	853	67.3958	2.57338e-09
PGSC0003DMT400068076	XLOC_010426	Transporter	2.63878	5.53346	1.06831	0.00665	0.0477113	GO:0009409	biological process	response to cold	gi|565361740|ref|XP_006347611.1|PREDICTED: probable folate-biopterin transporter 7-like [Solanum tuberosum]	853	67.3958	2.57338e-09
PGSC0003DMT400068076	XLOC_010426	Transporter	2.63878	5.53346	1.06831	0.00665	0.0477113	GO:0006810	biological process	transport	gi|565361740|ref|XP_006347611.1|PREDICTED: probable folate-biopterin transporter 7-like [Solanum tuberosum]	853	67.3958	2.57338e-09
PGSC0003DMT400068079	XLOC_010430	Metal ion binding protein	217.088	132.554	-0.711705	0.00985	0.0501	GO:0046872	molecular function	metal ion binding	gi|565361750|ref|XP_006347616.1|PREDICTED: neurofilament medium polypeptide-like [Solanum tuberosum]	608	38.891	0.000206781
PGSC0003DMT400068079	XLOC_010430	Metal ion binding protein	217.088	132.554	-0.711705	0.00985	0.0501	GO:0030001	biological process	metal ion transport	gi|565361750|ref|XP_006347616.1|PREDICTED: neurofilament medium polypeptide-like [Solanum tuberosum]	608	38.891	0.000206781
PGSC0003DMT400083992	XLOC_010460	UPA16	32.79	98.1056	1.58108	5e-05	0.00104425	GO:0008643	biological process	carbohydrate transport	gi|565396770|ref|XP_006363981.1|PREDICTED: bidirectional sugar transporter SWEET11-like [Solanum tuberosum]	570	74.7146	8.51419e-13
PGSC0003DMT400083992	XLOC_010460	UPA16	32.79	98.1056	1.58108	5e-05	0.00104425	GO:0016021	cellular component	integral component of membrane	gi|565396770|ref|XP_006363981.1|PREDICTED: bidirectional sugar transporter SWEET11-like [Solanum tuberosum]	570	74.7146	8.51419e-13
PGSC0003DMT400083992	XLOC_010460	UPA16	32.79	98.1056	1.58108	5e-05	0.00104425	GO:0016020	cellular component	membrane	gi|565396770|ref|XP_006363981.1|PREDICTED: bidirectional sugar transporter SWEET11-like [Solanum tuberosum]	570	74.7146	8.51419e-13
PGSC0003DMT400083992	XLOC_010460	UPA16	32.79	98.1056	1.58108	5e-05	0.00104425	GO:0006810	biological process	transport	gi|565396770|ref|XP_006363981.1|PREDICTED: bidirectional sugar transporter SWEET11-like [Solanum tuberosum]	570	74.7146	8.51419e-13
PGSC0003DMT400083992	XLOC_010460	UPA16	32.79	98.1056	1.58108	5e-05	0.00104425	GO:0005886	cellular component	plasma membrane	gi|565396770|ref|XP_006363981.1|PREDICTED: bidirectional sugar transporter SWEET11-like [Solanum tuberosum]	570	74.7146	8.51419e-13
PGSC0003DMT400083978	XLOC_010466	Tartrate-resistant acid phosphatase type 5	4.38553	0.907759	-2.27237	0.00255	0.0243258	GO:0016787	molecular function	hydrolase activity	gi|565396788|ref|XP_006363990.1|PREDICTED: purple acid phosphatase 17-like [Solanum tuberosum]	608	77.0258	1.86025e-13
PGSC0003DMT400083978	XLOC_010466	Tartrate-resistant acid phosphatase type 5	4.38553	0.907759	-2.27237	0.00255	0.0243258	GO:0008152	biological process	metabolic process	gi|565396788|ref|XP_006363990.1|PREDICTED: purple acid phosphatase 17-like [Solanum tuberosum]	608	77.0258	1.86025e-13
PGSC0003DMT400083978	XLOC_010466	Tartrate-resistant acid phosphatase type 5	4.38553	0.907759	-2.27237	0.00255	0.0243258	GO:0006470	biological process	protein dephosphorylation	gi|565396788|ref|XP_006363990.1|PREDICTED: purple acid phosphatase 17-like [Solanum tuberosum]	608	77.0258	1.86025e-13
PGSC0003DMT400083978	XLOC_010466	Tartrate-resistant acid phosphatase type 5	4.38553	0.907759	-2.27237	0.00255	0.0243258	GO:0003993	molecular function	acid phosphatase activity	gi|565396788|ref|XP_006363990.1|PREDICTED: purple acid phosphatase 17-like [Solanum tuberosum]	608	77.0258	1.86025e-13
PGSC0003DMT400083978	XLOC_010466	Tartrate-resistant acid phosphatase type 5	4.38553	0.907759	-2.27237	0.00255	0.0243258	GO:0016791	molecular function	phosphatase activity	gi|590666455|ref|XP_007036980.1|Purple acid phosphatase 17 isoform 2 [Theobroma cacao]	608	36.965	8.4974e-05
PGSC0003DMT400083978	XLOC_010466	Tartrate-resistant acid phosphatase type 5	4.38553	0.907759	-2.27237	0.00255	0.0243258	GO:0016311	biological process	dephosphorylation	gi|590666455|ref|XP_007036980.1|Purple acid phosphatase 17 isoform 2 [Theobroma cacao]	608	36.965	8.4974e-05
PGSC0003DMT400083971	XLOC_010468	Calmodulin	229.485	129.222	-0.828551	0.0025	0.0239717	GO:0005509	molecular function	calcium ion binding	gi|167534692|ref|XP_001749021.1|hypothetical protein [Monosiga brevicollis MX1]	274	35.4242	3.95146e-05
PGSC0003DMT400083971	XLOC_010468	Calmodulin	229.485	129.222	-0.828551	0.0025	0.0239717	GO:0019904	molecular function	protein domain specific binding	gi|508526|gb|AAA65934.1|calmodulin, partial [Mus musculus]	274	35.4242	0.000127919
PGSC0003DMT400083971	XLOC_010468	Calmodulin	229.485	129.222	-0.828551	0.0025	0.0239717	GO:0043548	molecular function	phosphatidylinositol 3-kinase binding	gi|508526|gb|AAA65934.1|calmodulin, partial [Mus musculus]	274	35.4242	0.000127919
PGSC0003DMT400083971	XLOC_010468	Calmodulin	229.485	129.222	-0.828551	0.0025	0.0239717	GO:0030235	molecular function	nitric-oxide synthase regulator activity	gi|508526|gb|AAA65934.1|calmodulin, partial [Mus musculus]	274	35.4242	0.000127919
PGSC0003DMT400083971	XLOC_010468	Calmodulin	229.485	129.222	-0.828551	0.0025	0.0239717	GO:0030234	molecular function	enzyme regulator activity	gi|508526|gb|AAA65934.1|calmodulin, partial [Mus musculus]	274	35.4242	0.000127919
PGSC0003DMT400083971	XLOC_010468	Calmodulin	229.485	129.222	-0.828551	0.0025	0.0239717	GO:0008179	molecular function	adenylate cyclase binding	gi|508526|gb|AAA65934.1|calmodulin, partial [Mus musculus]	274	35.4242	0.000127919
PGSC0003DMT400083971	XLOC_010468	Calmodulin	229.485	129.222	-0.828551	0.0025	0.0239717	GO:0050998	molecular function	nitric-oxide synthase binding	gi|508526|gb|AAA65934.1|calmodulin, partial [Mus musculus]	274	35.4242	0.000127919
PGSC0003DMT400083971	XLOC_010468	Calmodulin	229.485	129.222	-0.828551	0.0025	0.0239717	GO:0005634	cellular component	nucleus	gi|508526|gb|AAA65934.1|calmodulin, partial [Mus musculus]	274	35.4242	0.000127919
PGSC0003DMT400083971	XLOC_010468	Calmodulin	229.485	129.222	-0.828551	0.0025	0.0239717	GO:0050790	biological process	regulation of catalytic activity	gi|508526|gb|AAA65934.1|calmodulin, partial [Mus musculus]	274	35.4242	0.000127919
PGSC0003DMT400083971	XLOC_010468	Calmodulin	229.485	129.222	-0.828551	0.0025	0.0239717	GO:0048306	molecular function	calcium-dependent protein binding	gi|508526|gb|AAA65934.1|calmodulin, partial [Mus musculus]	274	35.4242	0.000127919
PGSC0003DMT400083971	XLOC_010468	Calmodulin	229.485	129.222	-0.828551	0.0025	0.0239717	GO:0044325	molecular function	ion channel binding	gi|508526|gb|AAA65934.1|calmodulin, partial [Mus musculus]	274	35.4242	0.000127919
PGSC0003DMT400083971	XLOC_010468	Calmodulin	229.485	129.222	-0.828551	0.0025	0.0239717	GO:0047485	molecular function	protein N-terminus binding	gi|508526|gb|AAA65934.1|calmodulin, partial [Mus musculus]	274	35.4242	0.000127919
PGSC0003DMT400083971	XLOC_010468	Calmodulin	229.485	129.222	-0.828551	0.0025	0.0239717	GO:0031800	molecular function	type 3 metabotropic glutamate receptor binding	gi|508526|gb|AAA65934.1|calmodulin, partial [Mus musculus]	274	35.4242	0.000127919
PGSC0003DMT400083971	XLOC_010468	Calmodulin	229.485	129.222	-0.828551	0.0025	0.0239717	GO:0005737	cellular component	cytoplasm	gi|508526|gb|AAA65934.1|calmodulin, partial [Mus musculus]	274	35.4242	0.000127919
PGSC0003DMT400083971	XLOC_010468	Calmodulin	229.485	129.222	-0.828551	0.0025	0.0239717	GO:0000086	biological process	G2/M transition of mitotic cell cycle	gi|508526|gb|AAA65934.1|calmodulin, partial [Mus musculus]	274	35.4242	0.000127919
PGSC0003DMT400083971	XLOC_010468	Calmodulin	229.485	129.222	-0.828551	0.0025	0.0239717	GO:0030426	cellular component	growth cone	gi|508526|gb|AAA65934.1|calmodulin, partial [Mus musculus]	274	35.4242	0.000127919
PGSC0003DMT400083971	XLOC_010468	Calmodulin	229.485	129.222	-0.828551	0.0025	0.0239717	GO:0005886	cellular component	plasma membrane	gi|508526|gb|AAA65934.1|calmodulin, partial [Mus musculus]	274	35.4242	0.000127919
PGSC0003DMT400083971	XLOC_010468	Calmodulin	229.485	129.222	-0.828551	0.0025	0.0239717	GO:0043005	cellular component	neuron projection	gi|508526|gb|AAA65934.1|calmodulin, partial [Mus musculus]	274	35.4242	0.000127919
PGSC0003DMT400011563	XLOC_010506	Proteinase inhibitor type-2 CEVI57	0	3.64835	Inf	5e-05	0.00104425	GO:0010951	biological process	negative regulation of endopeptidase activity	gi|565369904|ref|XP_006351573.1|PREDICTED: proteinase inhibitor type-2 CEVI57-like [Solanum tuberosum]	380	57.3806	1.16491e-07
PGSC0003DMT400011563	XLOC_010506	Proteinase inhibitor type-2 CEVI57	0	3.64835	Inf	5e-05	0.00104425	GO:0004867	molecular function	serine-type endopeptidase inhibitor activity	gi|565369904|ref|XP_006351573.1|PREDICTED: proteinase inhibitor type-2 CEVI57-like [Solanum tuberosum]	380	57.3806	1.16491e-07
PGSC0003DMT400011563	XLOC_010506	Proteinase inhibitor type-2 CEVI57	0	3.64835	Inf	5e-05	0.00104425	GO:0030414	molecular function	peptidase inhibitor activity	gi|3913932|sp|Q40561.1|IP21_TOBACRecName: Full=Proteinase inhibitor type-2; AltName: Full=Proteinase inhibitor type II; Flags: Precursor	380	52.7582	4.57242e-06
PGSC0003DMT400011563	XLOC_010506	Proteinase inhibitor type-2 CEVI57	0	3.64835	Inf	5e-05	0.00104425	GO:0010466	biological process	negative regulation of peptidase activity	gi|3913932|sp|Q40561.1|IP21_TOBACRecName: Full=Proteinase inhibitor type-2; AltName: Full=Proteinase inhibitor type II; Flags: Precursor	380	52.7582	4.57242e-06
PGSC0003DMT400039536	XLOC_010512	Proteinase inhibitor type-2 CEVI57	60.6305	137.308	1.17931	0.0001	0.0019042	GO:0010951	biological process	negative regulation of endopeptidase activity	gi|565369904|ref|XP_006351573.1|PREDICTED: proteinase inhibitor type-2 CEVI57-like [Solanum tuberosum]	382	45.4394	7.01755e-05
PGSC0003DMT400039536	XLOC_010512	Proteinase inhibitor type-2 CEVI57	60.6305	137.308	1.17931	0.0001	0.0019042	GO:0004867	molecular function	serine-type endopeptidase inhibitor activity	gi|565369904|ref|XP_006351573.1|PREDICTED: proteinase inhibitor type-2 CEVI57-like [Solanum tuberosum]	382	45.4394	7.01755e-05
PGSC0003DMT400039506	XLOC_010525	DNA binding protein	6.80295	3.39174	-1.00414	0.0055	0.0417304	GO:0003677	molecular function	DNA binding	gi|565369800|ref|XP_006351521.1|PREDICTED: uncharacterized protein PF11_0207-like isoform X1 [Solanum tuberosum]	1064	91.2781	1.02885e-16
PGSC0003DMT400039494	XLOC_010530	GRP 2	85.1054	199.853	1.23162	0.0001	0.0019042	GO:0030244	biological process	cellulose biosynthetic process	gi|460377108|ref|XP_004234337.1|PREDICTED: alpha-1,4-glucan-protein synthase [UDP-forming] 1-like isoform X2 [Solanum lycopersicum]	654	79.337	4.84613e-14
PGSC0003DMT400039494	XLOC_010530	GRP 2	85.1054	199.853	1.23162	0.0001	0.0019042	GO:0016866	molecular function	intramolecular transferase activity	gi|460377108|ref|XP_004234337.1|PREDICTED: alpha-1,4-glucan-protein synthase [UDP-forming] 1-like isoform X2 [Solanum lycopersicum]	654	79.337	4.84613e-14
PGSC0003DMT400039494	XLOC_010530	GRP 2	85.1054	199.853	1.23162	0.0001	0.0019042	GO:0005829	cellular component	cytosol	gi|695042006|ref|XP_009408634.1|PREDICTED: alpha-1,4-glucan-protein synthase [UDP-forming] 1-like isoform X2 [Musa acuminata subsp. malaccensis]	654	72.7886	1.00849e-11
PGSC0003DMT400039494	XLOC_010530	GRP 2	85.1054	199.853	1.23162	0.0001	0.0019042	GO:0005794	cellular component	Golgi apparatus	gi|695042006|ref|XP_009408634.1|PREDICTED: alpha-1,4-glucan-protein synthase [UDP-forming] 1-like isoform X2 [Musa acuminata subsp. malaccensis]	654	72.7886	1.00849e-11
PGSC0003DMT400039494	XLOC_010530	GRP 2	85.1054	199.853	1.23162	0.0001	0.0019042	GO:0033356	biological process	UDP-L-arabinose metabolic process	gi|357122042|ref|XP_003562725.1|PREDICTED: UDP-arabinopyranose mutase 3 [Brachypodium distachyon]	654	72.0182	2.05118e-11
PGSC0003DMT400039494	XLOC_010530	GRP 2	85.1054	199.853	1.23162	0.0001	0.0019042	GO:0009506	cellular component	plasmodesma	gi|357122042|ref|XP_003562725.1|PREDICTED: UDP-arabinopyranose mutase 3 [Brachypodium distachyon]	654	72.0182	2.05118e-11
PGSC0003DMT400039494	XLOC_010530	GRP 2	85.1054	199.853	1.23162	0.0001	0.0019042	GO:0016020	cellular component	membrane	gi|357122042|ref|XP_003562725.1|PREDICTED: UDP-arabinopyranose mutase 3 [Brachypodium distachyon]	654	72.0182	2.05118e-11
PGSC0003DMT400039444	XLOC_010548	Conserved gene of unknown function	13.8332	7.93977	-0.800964	0.00655	0.0471631	GO:0006979	biological process	response to oxidative stress	gi|565369742|ref|XP_006351493.1|PREDICTED: cactin-like [Solanum tuberosum]	1064	80.4925	4.00908e-13
PGSC0003DMT400039443	XLOC_010549	Plastid RNA-binding protein	25.1424	13.5108	-0.896016	0.00455	0.0364067	GO:0003676	molecular function	nucleic acid binding	gi|565369736|ref|XP_006351490.1|PREDICTED: uncharacterized protein LOC102591466 isoform X1 [Solanum tuberosum]	1292	106.301	3.37117e-21
PGSC0003DMT400039443	XLOC_010549	Plastid RNA-binding protein	25.1424	13.5108	-0.896016	0.00455	0.0364067	GO:0009570	cellular component	chloroplast stroma	gi|565369736|ref|XP_006351490.1|PREDICTED: uncharacterized protein LOC102591466 isoform X1 [Solanum tuberosum]	1292	106.301	3.37117e-21
PGSC0003DMT400039443	XLOC_010549	Plastid RNA-binding protein	25.1424	13.5108	-0.896016	0.00455	0.0364067	GO:0009508	cellular component	plastid chromosome	gi|565369736|ref|XP_006351490.1|PREDICTED: uncharacterized protein LOC102591466 isoform X1 [Solanum tuberosum]	1292	106.301	3.37117e-21
PGSC0003DMT400039443	XLOC_010549	Plastid RNA-binding protein	25.1424	13.5108	-0.896016	0.00455	0.0364067	GO:0009295	cellular component	nucleoid	gi|565369736|ref|XP_006351490.1|PREDICTED: uncharacterized protein LOC102591466 isoform X1 [Solanum tuberosum]	1292	106.301	3.37117e-21
PGSC0003DMT400039443	XLOC_010549	Plastid RNA-binding protein	25.1424	13.5108	-0.896016	0.00455	0.0364067	GO:0009507	cellular component	chloroplast	gi|565369736|ref|XP_006351490.1|PREDICTED: uncharacterized protein LOC102591466 isoform X1 [Solanum tuberosum]	1292	106.301	3.37117e-21
PGSC0003DMT400039443	XLOC_010549	Plastid RNA-binding protein	25.1424	13.5108	-0.896016	0.00455	0.0364067	GO:0045893	biological process	positive regulation of transcription, DNA-templated	gi|565369736|ref|XP_006351490.1|PREDICTED: uncharacterized protein LOC102591466 isoform X1 [Solanum tuberosum]	1292	106.301	3.37117e-21
PGSC0003DMT400039443	XLOC_010549	Plastid RNA-binding protein	25.1424	13.5108	-0.896016	0.00455	0.0364067	GO:0005829	cellular component	cytosol	gi|565369736|ref|XP_006351490.1|PREDICTED: uncharacterized protein LOC102591466 isoform X1 [Solanum tuberosum]	1292	106.301	3.37117e-21
PGSC0003DMT400039443	XLOC_010549	Plastid RNA-binding protein	25.1424	13.5108	-0.896016	0.00455	0.0364067	GO:0042793	biological process	transcription from plastid promoter	gi|565369736|ref|XP_006351490.1|PREDICTED: uncharacterized protein LOC102591466 isoform X1 [Solanum tuberosum]	1292	106.301	3.37117e-21
PGSC0003DMT400039443	XLOC_010549	Plastid RNA-binding protein	25.1424	13.5108	-0.896016	0.00455	0.0364067	GO:0005634	cellular component	nucleus	gi|42565717|ref|NP_190419.3|RNA binding protein PDE312 [Arabidopsis thaliana]	1292	45.0542	1.56075e-11
PGSC0003DMT400039443	XLOC_010549	Plastid RNA-binding protein	25.1424	13.5108	-0.896016	0.00455	0.0364067	GO:0005515	molecular function	protein binding	gi|42565717|ref|NP_190419.3|RNA binding protein PDE312 [Arabidopsis thaliana]	1292	45.0542	1.56075e-11
PGSC0003DMT400039410	XLOC_010559	AMP-activated protein kinase, gamma regulatory subunit	13.8905	46.4906	1.74284	5e-05	0.00104425	GO:0008152	biological process	metabolic process	gi|565369700|ref|XP_006351472.1|PREDICTED: SNF1-related protein kinase regulatory subunit gamma-1-like [Solanum tuberosum]	798	87.4261	3.40905e-16
PGSC0003DMT400039410	XLOC_010559	AMP-activated protein kinase, gamma regulatory subunit	13.8905	46.4906	1.74284	5e-05	0.00104425	GO:0009505	cellular component	plant-type cell wall	gi|565369700|ref|XP_006351472.1|PREDICTED: SNF1-related protein kinase regulatory subunit gamma-1-like [Solanum tuberosum]	798	87.4261	3.40905e-16
PGSC0003DMT400039410	XLOC_010559	AMP-activated protein kinase, gamma regulatory subunit	13.8905	46.4906	1.74284	5e-05	0.00104425	GO:0003824	molecular function	catalytic activity	gi|565369700|ref|XP_006351472.1|PREDICTED: SNF1-related protein kinase regulatory subunit gamma-1-like [Solanum tuberosum]	798	87.4261	3.40905e-16
PGSC0003DMT400039410	XLOC_010559	AMP-activated protein kinase, gamma regulatory subunit	13.8905	46.4906	1.74284	5e-05	0.00104425	GO:0016301	molecular function	kinase activity	gi|255540259|ref|XP_002511194.1|AMP-activated protein kinase, gamma regulatory subunit, putative [Ricinus communis]	798	52.7582	1.83974e-08
PGSC0003DMT400039410	XLOC_010559	AMP-activated protein kinase, gamma regulatory subunit	13.8905	46.4906	1.74284	5e-05	0.00104425	GO:0016310	biological process	phosphorylation	gi|255540259|ref|XP_002511194.1|AMP-activated protein kinase, gamma regulatory subunit, putative [Ricinus communis]	798	52.7582	1.83974e-08
PGSC0003DMT400039384	XLOC_010575	BTB/POZ domain-containing protein	107.97	281.461	1.38231	5e-05	0.00104425	GO:0006355	biological process	regulation of transcription, DNA-templated	gi|565369639|ref|XP_006351442.1|PREDICTED: BTB/POZ and TAZ domain-containing protein 1-like [Solanum tuberosum]	646	84.3445	7.16463e-16
PGSC0003DMT400039384	XLOC_010575	BTB/POZ domain-containing protein	107.97	281.461	1.38231	5e-05	0.00104425	GO:0016573	biological process	histone acetylation	gi|565369639|ref|XP_006351442.1|PREDICTED: BTB/POZ and TAZ domain-containing protein 1-like [Solanum tuberosum]	646	84.3445	7.16463e-16
PGSC0003DMT400039384	XLOC_010575	BTB/POZ domain-containing protein	107.97	281.461	1.38231	5e-05	0.00104425	GO:0004402	molecular function	histone acetyltransferase activity	gi|565369639|ref|XP_006351442.1|PREDICTED: BTB/POZ and TAZ domain-containing protein 1-like [Solanum tuberosum]	646	84.3445	7.16463e-16
PGSC0003DMT400039384	XLOC_010575	BTB/POZ domain-containing protein	107.97	281.461	1.38231	5e-05	0.00104425	GO:0008270	molecular function	zinc ion binding	gi|565369639|ref|XP_006351442.1|PREDICTED: BTB/POZ and TAZ domain-containing protein 1-like [Solanum tuberosum]	646	84.3445	7.16463e-16
PGSC0003DMT400039384	XLOC_010575	BTB/POZ domain-containing protein	107.97	281.461	1.38231	5e-05	0.00104425	GO:0005634	cellular component	nucleus	gi|565369639|ref|XP_006351442.1|PREDICTED: BTB/POZ and TAZ domain-containing protein 1-like [Solanum tuberosum]	646	84.3445	7.16463e-16
PGSC0003DMT400039384	XLOC_010575	BTB/POZ domain-containing protein	107.97	281.461	1.38231	5e-05	0.00104425	GO:0003712	molecular function	transcription cofactor activity	gi|565369639|ref|XP_006351442.1|PREDICTED: BTB/POZ and TAZ domain-containing protein 1-like [Solanum tuberosum]	646	84.3445	7.16463e-16
PGSC0003DMT400046836	XLOC_010596	Pectinesterase inhibitor	0	1.98118	Inf	5e-05	0.00104425	GO:0008152	biological process	metabolic process	gi|565355271|ref|XP_006344516.1|PREDICTED: pectinesterase inhibitor-like [Solanum tuberosum]	190	47.7506	2.85606e-05
PGSC0003DMT400046836	XLOC_010596	Pectinesterase inhibitor	0	1.98118	Inf	5e-05	0.00104425	GO:0043086	biological process	negative regulation of catalytic activity	gi|565355271|ref|XP_006344516.1|PREDICTED: pectinesterase inhibitor-like [Solanum tuberosum]	190	47.7506	2.85606e-05
[truncated: 23,084 more rows]
