# Supplementary material for: Regulation, overexpression, and target gene identification of Potato Homeobox 15 (POTH15) – a class-I KNOX gene in potato
Source: J Exp Bot. 2016 May 23;67(14):4255–72. doi: 10.1093/jxb/erw205 (PMC5301930; doi:10.1093/jxb/erw205)
Supplement: Supplementary Data [file supp_erw205_supplementary_tables_S8.xlsx]

## Sheet: 200 DE genes
Table S8. Tandem TGAC core motif search for 200 random POTH15 targets common between G8 and E2-13 POTH15 OE lines.
Sr. No.	PGSC transcript ID	PGSC gene ID	Annotation	Fold-chance (line G8)	Fold-change (line E2-13)	No. of motifs	Start (bp)	End (bp)	Linker (bp)	Pattern (motif orientation)	Matching sequence within 3 kb promoter region from TSS
1	PGSC0003DMT400042400	PGSC0003DMG400016441	WRKY protein	1.90887	2.29294	11	1197	1213	9	GTCA-TGAC	GTCATTGTATGGGTGAC
							1280	1297	10	GTCA-TGAC	GTCAAGACTGAGTTTGAC
							1574	1594	13	GTCA-TGAC	GTCATTCTTTTTGGGACTGAC
							1642	1656	7	GTCA-TGAC	GTCAACGTATTTGAC
							1210	1221	4	TGAC-GTCA	TGACAGGTGTCA
							1591	1613	15	TGAC-GTCA	TGACTAAAAAGGAAAGTAAGTCA
							1653	1675	15	TGAC-GTCA	TGACGGACAAAATTTTCGGGTCA
							1873	1899	19	TGAC-TGAC	TGACTAGCAAAGAGTAATTGATATGAC
							1197	1221	17	GTCA-GTCA	GTCATTGTATGGGTGACAGGTGTCA
							1610	1645	28	GTCA-GTCA	GTCATATAAATTGGGACAGAGGGAGTATTAAAGTCA
							1781	1803	15	GTCA-GTCA	GTCAAGTTTAAAAACTTCAGTCA
2	PGSC0003DMT400061003	PGSC0003DMG400023732	Zeatin O-glucosyltransferase	1.35805	1.30381	0	1	0		-	-
3	PGSC0003DMT400052464	PGSC0003DMG400020364	Receptor protein kinase	-0.83	-1.13	0	1	0		-	-
4	PGSC0003DMT400038852	PGSC0003DMG400015015	WRKY transcription factor	1.20251	1.85317	6	1820	1854	27	GTCA-TGAC	GTCATAAAGTGGGCCGGTCTCTGAAATTTGTTGAC
							1944	1975	24	GTCA-TGAC	GTCAATGTCATTTTCTCACTCCTTATTTTGAC
							2122	2135	6	TGAC-GTCA	TGACATTTATGTCA
							158	167	2	TGAC-TGAC	TGACCCTGAC
							1972	1990	11	TGAC-TGAC	TGACAAAATAATCCATGAC
							1944	1953	2	GTCA-GTCA	GTCAATGTCA
5	PGSC0003DMT400071094	PGSC0003DMG400027645	Gibberellin 2-oxidase	4.20478	4.84645	5
							164	177	6	GTCA-TGAC	GTCAGTCAATTGAC
							846	871	18	TGAC-GTCA	TGACTTTCGTAAAAGTACCTACGTCA
							2117	2132	8	TGAC-TGAC	TGACAATATCTTTGAC
							164	171	0	GTCA-GTCA	GTCAGTCA
							1072	1092	13	GTCA-GTCA	GTCAGTCCCAAAAGAATGTCA
6	PGSC0003DMT400095956	PGSC0003DMG400045527	Cytochrome P450	1.42	1.32	0	1	0		-	-
7	PGSC0003DMT400008228	PGSC0003DMG400003174	Protein AFR	1.22	1.61	0	1	0		-	-
8	PGSC0003DMT400033391	PGSC0003DMG400012828	Class II ethylene responsive element binding factor	1.26	1.52	2	2959	2976	10	GTCA-TGAC	GTCAAAGACTCCATTGAC
							1176	1197	14	GTCA-GTCA	GTCAGTCCCAAAAAGAATGTCA
9	PGSC0003DMT400014403	PGSC0003DMG400005650	Kinesin NACK1	-0.87	-1.87	0	1	0		-	-
10	PGSC0003DMT400070044	PGSC0003DMG400027241	Zinc finger protein	1.05	1.26	0	1	0		-	-
11	PGSC0003DMT400068959	PGSC0003DMG400026821	Ethylene-responsive transcription factor 4	1.66	1.67	7	67	84	10	GTCA-TGAC	GTCAACGAGGGATTTGAC
							1219	1244	18	GTCA-TGAC	GTCATAGACACTCCTCTTTATTTGAC
							2030	2058	21	GTCA-TGAC	GTCATGGTTTTCTTTTAAAGTCAGATGAC
							1214	1222	1	TGAC-GTCA	TGACAGTCA
							1214	1244	23	TGAC-TGAC	TGACAGTCATAGACACTCCTCTTTATTTGAC
							2055	2070	8	TGAC-TGAC	TGACAAGAACTTTGAC
							2030	2052	15	GTCA-GTCA	GTCATGGTTTTCTTTTAAAGTCA
12	PGSC0003DMT400000028	PGSC0003DMG400000008	Transcription factor	-0.92	-1.4	3	141	177	29	GTCA-TGAC	GTCATGTACACCCCTAATGAATGCCATGAATCATGAC
							574	600	19	GTCA-TGAC	GTCATTCACGATGGTCTAGGTCGTGAC
							951	973	15	GTCA-TGAC	GTCAAAATATTTTTTCAAGTGAC
13	PGSC0003DMT400073501	PGSC0003DMG400028559	Gibberellin receptor GID1	1.36	1.78	7	1562	1577	8	GTCA-TGAC	GTCAATATAGACTGAC
							2746	2774	21	GTCA-TGAC	GTCACATCAGTGAAGCCGTAGGCCCTGAC
							960	995	28	TGAC-GTCA	TGACGAAATTTCAATGAGAGTTGGAGCAAGAAGTCA
							2738	2749	4	TGAC-GTCA	TGACATGTGTCA
							2771	2792	14	TGAC-GTCA	TGACGGAGTCCGTTTGTCGTCA
							2241	2251	3	TGAC-TGAC	TGACAAATGAC
							2738	2774	29	TGAC-TGAC	TGACATGTGTCACATCAGTGAAGCCGTAGGCCCTGAC
14	PGSC0003DMT400078786	PGSC0003DMG400030656	ARF GTPase activator	1.79	1.79	7
							1540	1562	15	GTCA-TGAC	GTCATATGATTATTTTTTTTGAC
							1984	2012	21	GTCA-TGAC	GTCATTTTTAATTTTTGAGAGTGTTTGAC
							2930	2937	0	GTCA-TGAC	GTCATGAC
							1522	1543	14	TGAC-GTCA	TGACTAATTAATTCATATGTCA
							2165	2185	13	TGAC-TGAC	TGACTTTTGATCGATTTTGAC
							1372	1380	1	GTCA-GTCA	GTCAAGTCA
							1967	1987	13	GTCA-GTCA	GTCAAACTTGTTTTTAAGTCA
15	PGSC0003DMT400064306	PGSC0003DMG400024983	Tuber-specific and sucrose-responsive element binding factor	0.72	0.92	6	1804	1837	26	GTCA-TGAC	GTCATATATGCTCTAGTTTTTGGACGGTAGTGAC
							1046	1073	20	TGAC-GTCA	TGACCTGCTATAACCCGTTCATCAGTCA
							1252	1268	9	TGAC-GTCA	TGACGAATTTAAAGTCA
							680	711	24	TGAC-TGAC	TGACTGAAAGGAAAGCAGAAGTTGCAGTTGAC
							1609	1618	2	TGAC-TGAC	TGACTTTGAC
							2263	2294	24	TGAC-TGAC	TGACCATAATTATTTGTTCACTTTGAATTGAC
16	PGSC0003DMT400014674	PGSC0003DMG400005728	Elongation factor 1-alpha	-0.99	-0.95	4	960	982	15	GTCA-TGAC	GTCACATCTCTTAACTTTATGAC
							197	209	5	GTCA-GTCA	GTCAACACTGTCA
							2035	2063	21	GTCA-GTCA	GTCATGTTCTTACTTAATGGTTTATGTCA
							2436	2461	18	GTCA-GTCA	GTCATTAACACGTTTTTTATGAGTCA
17	PGSC0003DMT400071597	PGSC0003DMG400027855	NAC domain protein, IPR003441	1.07	1.55	5	235	260	18	TGAC-GTCA	TGACCATTTCATTGACCGCTAGGTCA
							2773	2803	23	TGAC-GTCA	TGACAAGCGTAATATAATCCCGACGTTGTCA
							235	250	8	TGAC-TGAC	TGACCATTTCATTGAC
							1034	1066	25	TGAC-TGAC	TGACTCCATAAGGATCAGTATATTAGACATGAC
							2559	2570	4	GTCA-GTCA	GTCAATGAGTCA
18	PGSC0003DMT400056373	PGSC0003DMG400021902	SPL domain class transcription factor			3	2235	2264	22	GTCA-TGAC	GTCACTTCACAGAATTGATACATAAATGAC
							4	27	16	TGAC-TGAC	TGACCTGAGAAATGGGTTCGTGAC
							652	686	27	GTCA-GTCA	GTCAAGATGGAATGTTTTGTCTGTGTAGAGTGTCA
19	PGSC0003DMT400019413	PGSC0003DMG400007505	senescence-associated protein	4.08	4.4	0	1	0		-	-
20	PGSC0003DMT400066093	PGSC0003DMG400025731	Zinc ion binding protein	0.68	1.08	0	1	0		-	-
21	PGSC0003DMT400028190	PGSC0003DMG400010870	NAC domain protein	1.7	1.87	8	1420	1429	2	GTCA-TGAC	GTCAAATGAC
							2416	2446	23	GTCA-TGAC	GTCACAGCTGATTGAAAATCTTGACCTTGAC
							2831	2863	25	GTCA-TGAC	GTCAGTGTTGTGAATATGCCCCACAGGCATGAC
							2388	2419	24	TGAC-GTCA	TGACCGATTCAACCTAAAGAAGTATAGGGTCA
							2860	2895	28	TGAC-GTCA	TGACAGCACTACCCATAAACGCGTCATTCTAAGTCA
							455	491	29	TGAC-TGAC	TGACCTTCCTTATCTAGACAACCCAACTTCAAATGAC
							2437	2446	2	TGAC-TGAC	TGACCTTGAC
							2882	2895	6	GTCA-GTCA	GTCATTCTAAGTCA
22	PGSC0003DMT400030795	PGSC0003DMG400011798	Conserved gene of unknown function	1.27	2.22	7	854	882	21	GTCA-TGAC	GTCACATCCCAAACTAGAAAAGGTGTGAC
							955	986	24	GTCA-TGAC	GTCAGGCAGCATAACATCTAAAATACTGTGAC
							2212	2234	15	GTCA-TGAC	GTCAAGCGAACCAACAAAATGAC
							932	958	19	TGAC-GTCA	TGACTCAACTGAGGGCTTAGACGGTCA
							983	1002	12	TGAC-GTCA	TGACTGGACCCTTAAGGTCA
							695	708	6	TGAC-TGAC	TGACAAAAAATGAC
							999	1024	18	GTCA-GTCA	GTCATAACCTGAATATTGATAAGTCA
23	PGSC0003DMT400023211	PGSC0003DMG400008989	CONSTANS interacting protein 2b	0.72	1.19	0	1	0		-	-
24	PGSC0003DMT400009057	PGSC0003DMG400003522	Galactinol synthase	1.44	1.23	5	612	641	22	GTCA-TGAC	GTCAAACCTATTTTTAAGTCAGTTTTTGAC
							597	632	28	TGAC-GTCA	TGACTTAAAAGTTTGGTCAAACCTATTTTTAAGTCA
							148	173	18	TGAC-TGAC	TGACCCTATTGAGTACTATTATTGAC
							1272	1286	7	TGAC-TGAC	TGACCAATTTATGAC
							612	632	13	GTCA-GTCA	GTCAAACCTATTTTTAAGTCA
25	PGSC0003DMT400003477	PGSC0003DMG400001374	Cytochrome P450 85A1	-1.21	-2.15	5	2123	2158	28	GTCA-TGAC	GTCACATTGCTCGATGAATCTTTCTTTAACTTTGAC
							764	782	11	TGAC-GTCA	TGACTTAAATGGCTAGTCA
							398	432	27	GTCA-GTCA	GTCAAAACCCCACGCCCTACAAAGGTAAAAGGTCA
							878	911	26	GTCA-GTCA	GTCAATAAGTTTTTGTTTTATCCCTTTGAGGTCA
							2090	2126	29	GTCA-GTCA	GTCAAATCCAGTTACCTATGTGTTGAATATTTTGTCA
26	PGSC0003DMT400001613	PGSC0003DMG400000597	Transcription factor	1.11	1.49	2	226	256	23	GTCA-TGAC	GTCAGCAGCGATTTTCCTCCGACAAAATGAC
							39	63	17	TGAC-TGAC	TGACCTTATTGCGGCAAAAATTGAC
27	PGSC0003DMT400063172	PGSC0003DMG400024572	MYB transcription factor	1.07	1.62	0	1	0		-	-
28	PGSC0003DMT400025689	PGSC0003DMG400009919	Zinc finger family protein	2.1	2.68	5	317	342	18	TGAC-GTCA	TGACCCACAAGTTGTTAATCTAGTCA
							679	697	11	TGAC-GTCA	TGACTTTAGACTATAGTCA
							1353	1384	24	TGAC-GTCA	TGACTAGCGGACTGGACCATTATATCCCGTCA
							283	320	30	TGAC-TGAC	TGACTAATAACAACTTAGAGCTGACCTAGACCATTGAC
							1077	1093	9	GTCA-GTCA	GTCACTTAAACGTGTCA
29	PGSC0003DMT400025910	PGSC0003DMG400010003	B2-type cyclin dependent kinase	-1.08	-1.46	0	1	0		-	-
30	PGSC0003DMT400060169	PGSC0003DMG400023406	Light-dependent short hypocotyls 1	-0.82	-0.98	5	1408	1442	27	TGAC-GTCA	TGACAGAGTCAGCATATTCATTAAAAAAAAAGTCA
							2644	2652	1	TGAC-TGAC	TGACATGAC
							840	875	28	GTCA-GTCA	GTCATTTTATTGAGACATTGATTCAAAGTCATGTCA
							1415	1442	20	GTCA-GTCA	GTCAGCATATTCATTAAAAAAAAAGTCA
							2800	2828	21	GTCA-GTCA	GTCACGTGCATTTTATCCTTCGATCGTCA
31	PGSC0003DMT400019410	PGSC0003DMG400007503	LOB domain-containing protein	1.48	1.99	6	1928	1956	21	GTCA-TGAC	GTCATTTCCTAGTTTTTTTTTTTTGTGAC
							1705	1728	16	TGAC-GTCA	TGACTTAGGAAGATAAATAGGTCA
							1543	1561	11	TGAC-TGAC	TGACTGAATACTGAGTGAC
							2811	2848	30	TGAC-TGAC	TGACTATCGAAGCAATCTTAATAGGTTAGTTGGTTGAC
							388	420	25	GTCA-GTCA	GTCATTTACCATGTTTTATCAGATAACAAGTCA
							2090	2126	29	GTCA-GTCA	GTCAAAATGCATAATAATAACACTGAATTGATGGTCA
32	PGSC0003DMT400037884	PGSC0003DMG400014615	GRAS family transcription factor	-1.04	-1.49	2	2879	2897	11	GTCA-TGAC	GTCAATATAGTTTGATGAC
							564	579	8	TGAC-TGAC	TGACTTACATTTTGAC
33	PGSC0003DMT400015562	PGSC0003DMG400006075	CYP72A56	0.96	1.18	1	2706	2726	13	GTCA-GTCA	GTCAAGTTATTGGACAAGTCA
34	PGSC0003DMT400029256	PGSC0003DMG400011249	F-box family protein	1.29	1.38	0	1	0		-	-
35	PGSC0003DMT400007784	PGSC0003DMG400003008	Kinesin	-1.16	-2.47	1	972	991	12	TGAC-TGAC	TGACAAACAGGGCAAGTGAC
36	PGSC0003DMT400075519	PGSC0003DMG400029365	CONSTANS	1.61	1.99	6	886	910	17	GTCA-TGAC	GTCATTTAACTTGGACTCAACTGAC
							1033	1044	4	GTCA-TGAC	GTCACATATGAC
							1006	1036	23	TGAC-GTCA	TGACGATTTGTGTCCTATATGTATTATGTCA
							2064	2101	30	TGAC-GTCA	TGACTAACTAAACTTAAACACACTTCGATGCTATGTCA
							994	1009	8	TGAC-TGAC	TGACATCCTACATGAC
							576	609	26	GTCA-GTCA	GTCAAGCATTAATTAAATTATTTATTAGATGTCA
37	PGSC0003DMT400049380	PGSC0003DMG400019183	Glycosyl transferase	0.75	0.76	0	1	0		-	-
38	PGSC0003DMT400057917	PGSC0003DMG400022492	Gibberellin receptor GID1	1.89	1.94	0	1	0		-	-
39	PGSC0003DMT400031045	PGSC0003DMG400011891	NAC domain protein	2.54	2.9	4	2834	2852	11	GTCA-TGAC	GTCACTGTATGTCACTGAC
							701	714	6	TGAC-GTCA	TGACTCACAAGTCA
							2293	2306	6	GTCA-GTCA	GTCATGTTATGTCA
							2834	2847	6	GTCA-GTCA	GTCACTGTATGTCA
40	PGSC0003DMT400039061	PGSC0003DMG400015104	WRKY transcription factor	0.99	1.73	2	735	763	21	GTCA-GTCA	GTCATTTTAATGTCACATAAGCTCGGTCA
							1983	2002	12	GTCA-GTCA	GTCAATTTTACGAATGGTCA
41	PGSC0003DMT400076456	PGSC0003DMG400029732	Auxin-repressed protein	2.28	3.27	0	1	0		-	-
42	PGSC0003DMT400005268	PGSC0003DMG400002074	Pectinesterase	-1.66	-3.7	1	2521	2549	21	GTCA-TGAC	GTCATTAAAACCTTTAGCGGCGTATTGAC
43	PGSC0003DMT400054348	PGSC0003DMG400021095	Gibberellin 2-oxidase 1	2.49	2.24	0	1	0		-	-
44	PGSC0003DMT400026178	PGSC0003DMG400010089	RING zinc finger protein 1	1.01	1.47	5	759	779	13	GTCA-TGAC	GTCATTCTTTTTGGGACTGAC
							1533	1559	19	GTCA-TGAC	GTCACTTATAAGGTAATATACTATGAC
							776	798	15	TGAC-GTCA	TGACTAAAAAGGAAAGTGAGTCA
							17	35	11	GTCA-GTCA	GTCAAGTGGATACCCGTCA
							2623	2634	4	GTCA-GTCA	GTCAACTAGTCA
45	PGSC0003DMT400033367	PGSC0003DMG400012817	Leucine-rich repeat receptor kinase	-1.01	-1.03	5	2886	2895	2	GTCA-TGAC	GTCAAGTGAC
							2856	2889	26	TGAC-GTCA	TGACTTCTCTATTCTAATCAGAGAAAACTAGTCA
							2892	2915	16	TGAC-GTCA	TGACATTCCACATTGAATATGTCA
							2512	2548	29	TGAC-TGAC	TGACTTTACATTATGGCCTGTATTTCTTTTTTGTGAC
							2886	2915	22	GTCA-GTCA	GTCAAGTGACATTCCACATTGAATATGTCA
46	PGSC0003DMT400007341	PGSC0003DMG400002824	NAC domain protein NAC2	6.61	6.41	3	1316	1340	17	TGAC-TGAC	TGACCCTTTTAGTTATTTGATTGAC
							1106	1140	27	GTCA-GTCA	GTCACATACACACAAGTATAATGTTTTCCCCGTCA
							2880	2917	30	GTCA-GTCA	GTCAAGACAAAAACAGCCAATTATCAAACCCCATGTCA
47	PGSC0003DMT400091765	PGSC0003DMG400041336	F-box family protein	0.89	1.24	4	1656	1686	23	TGAC-GTCA	TGACAAGAGCAAGAGGAGTGGGGATGGGTCA
							2896	2933	30	TGAC-GTCA	TGACCTATCTTTATTATATTCTACTGGTGGATGGGTCA
							2890	2899	2	TGAC-TGAC	TGACCCTGAC
							2930	2937	0	GTCA-GTCA	GTCAGTCA
48	PGSC0003DMT400042698	PGSC0003DMG400016568	Auxin-induced SAUR	1.02	1.24	5	538	575	30	GTCA-TGAC	GTCACCTATTTCTCTTGATCACCACTAAATATTTTGAC
							781	812	24	GTCA-TGAC	GTCAACACAATAACTATTGCTCTCTTCTTGAC
							572	588	9	TGAC-GTCA	TGACATGAAACTTGTCA
							1995	2028	26	TGAC-TGAC	TGACTGTGTAAATAAATAAAGCTAGTTATCTGAC
							377	411	27	GTCA-GTCA	GTCATCATGTGGCTATTTTGTTTTGGTCTCTGTCA
49	PGSC0003DMT400056767	PGSC0003DMG400022075	Cytochrome P450	2.62	3.1	4	1213	1227	7	GTCA-TGAC	GTCATTCTTGATGAC
							2731	2747	9	TGAC-GTCA	TGACCACATTCTTGTCA
							397	409	5	TGAC-TGAC	TGACCTGGATGAC
							462	495	26	TGAC-TGAC	TGACGAAAATACCCTCAACTTATAAGAATTTGAC
50	PGSC0003DMT400021751	PGSC0003DMG400008444	Immunodominant surface protein gp36	-1.33	-1.59	1	763	793	23	TGAC-GTCA	TGACTCCTTTATTCAGGCCAAAGCATGGTCA
51	PGSC0003DMT400019415	PGSC0003DMG400007506	DNA binding with one finger 2 protein	-0.81	-0.75	0	1	0		-	-
52	PGSC0003DMT400070680	PGSC0003DMG400027475	CONSTANS	1.55	2.02	5	619	626	0	GTCA-TGAC	GTCATGAC
							102	136	27	TGAC-GTCA	TGACAAAGCATGATATTATTTTGTATTAATTGTCA
							48	66	11	TGAC-TGAC	TGACTAGTATAGGTGTGAC
							1741	1751	3	TGAC-TGAC	TGACACTTGAC
							532	561	22	GTCA-GTCA	GTCATAATAATAATATCAAATATAGTGTCA
53	PGSC0003DMT400074940	PGSC0003DMG400029146	Receptor protein kinase CLAVATA1	-0.76	-1.12	5	567	592	18	TGAC-GTCA	TGACAACTCATAGATTGGTAACGTCA
							2110	2131	14	TGAC-GTCA	TGACAATTCGAAAAGTGAGTCA
							207	215	1	GTCA-GTCA	GTCAGGTCA
							1694	1728	27	GTCA-GTCA	GTCAAGGTCGGGAGTTGAATCCTGAATCAAGGTCA
							2708	2732	17	GTCA-GTCA	GTCAATCTAAACAGACTCTAAGTCA
54	PGSC0003DMT400007879	PGSC0003DMG400003047	DELLA protein RGL1	-0.92	-1.22	5	1280	1294	7	GTCA-TGAC	GTCATTTAATTTGAC
							964	984	13	TGAC-GTCA	TGACCGTTGAGGTATATGTCA
							1412	1438	19	TGAC-GTCA	TGACACAAATTGTCACATAACAGGTCA
							1949	1967	11	TGAC-GTCA	TGACCAGAAAATTTGGTCA
							1423	1438	8	GTCA-GTCA	GTCACATAACAGGTCA
55	PGSC0003DMT400068698	PGSC0003DMG400027611	Heat shock protein 70	5.38	4.98	7	112	141	22	GTCA-TGAC	GTCAAAAGATAAATCAGGGGAGTCTTTGAC
							1441	1476	28	GTCA-TGAC	GTCATTGAGAGGAAGAATCGCTGAGTGACCAATGAC
							1303	1316	6	TGAC-GTCA	TGACCACGGAGTCA
							886	893	0	TGAC-TGAC	TGACTGAC
							1466	1476	3	TGAC-TGAC	TGACCAATGAC
							2478	2489	4	TGAC-TGAC	TGACGGGATGAC
							2411	2432	14	GTCA-GTCA	GTCAGCCCCACTATAACGGTCA
56	PGSC0003DMT400028812	PGSC0003DMG400011093	Zinc finger family protein (RTFL01-26-O11)	1.89	2.86	0	1	3000	2992	-	-
57	PGSC0003DMT400008772	PGSC0003DMG400003410	Kinesin	-0.76	-1.76	5	667	692	18	GTCA-TGAC	GTCAAATTCTTGACAATGAAAATGAC
							1280	1306	19	TGAC-GTCA	TGACTTGCAAATATTTCGAGTCCGTCA
							2273	2307	27	TGAC-GTCA	TGACGCCCACAAGCATCCCCCTTCTTAGCTGGTCA
							677	692	8	TGAC-TGAC	TGACAATGAAAATGAC
							2859	2893	27	TGAC-TGAC	TGACACGCCTTCCCCTCACTCAGTTTTCCAATGAC
58	PGSC0003DMT400029527	PGSC0003DMG400011359	Protein binding protein	-1.1	-2.98	5	1540	1567	20	GTCA-TGAC	GTCAATTCTCTGGTCAATTCTCTGTGAC
							1622	1641	12	GTCA-TGAC	GTCATCATTTATAGAATGAC
							1526	1555	22	TGAC-GTCA	TGACTATGTGTAAGGTCAATTCTCTGGTCA
							1540	1555	8	GTCA-GTCA	GTCAATTCTCTGGTCA
							1602	1625	16	GTCA-GTCA	GTCAAAAATGCAATATCGATGTCA
59	PGSC0003DMT400020890	PGSC0003DMG400008088	LOG3	-0.88	-1.05	6	335	342	0	GTCA-TGAC	GTCATGAC
							325	338	6	TGAC-GTCA	TGACCTGCAGGTCA
							2360	2376	9	TGAC-GTCA	TGACTGGTATCCGGTCA
							2581	2618	30	TGAC-GTCA	TGACAGCAATGTGAGTGGATGTGGATATAAGCGTGTCA
							325	342	10	TGAC-TGAC	TGACCTGCAGGTCATGAC
							506	518	5	GTCA-GTCA	GTCAAGTGCGTCA
60	PGSC0003DMT400071397	PGSC0003DMG400027777	F-box family protein	0.97	1.3	6	44	75	24	GTCA-TGAC	GTCATATGAGAAACAATTACTGGCTCTGTGAC
							850	879	22	GTCA-TGAC	GTCAAATAGGTAGATTGGATTAAAGTTGAC
							72	88	9	TGAC-GTCA	TGACAAATTAGTGGTCA
							605	618	6	TGAC-TGAC	TGACTAGGGATGAC
							876	892	9	TGAC-TGAC	TGACAAATCAAAATGAC
							17	47	23	GTCA-GTCA	GTCATGAGTCATGATAATTCACCATCCGTCA
61	PGSC0003DMT400000365	PGSC0003DMG400000129	SAUR family protein	2.19	2.26	4	2189	2211	15	TGAC-GTCA	TGACACTATTTTCTTTTTGGTCA
							118	143	18	TGAC-TGAC	TGACTGTTTATAATTAAGAAAATGAC
							828	847	12	TGAC-TGAC	TGACTTAGAACATGTTTGAC
							2208	2228	13	GTCA-GTCA	GTCAATTCCAAAAAAAAGTCA
62	PGSC0003DMT400068332	PGSC0003DMG400026568	TCP transcription factor 5	2.7	3.5	4	2850	2859	2	GTCA-TGAC	GTCAGTTGAC
							2856	2866	3	TGAC-GTCA	TGACCGTGTCA
							142	156	7	GTCA-GTCA	GTCATTTAATGGTCA
							2850	2866	9	GTCA-GTCA	GTCAGTTGACCGTGTCA
63	PGSC0003DMT400057645	PGSC0003DMG400022451	Hypothetical gene of unknown function (Zinc finger, RING-type)	0.83	1.28	1	691	708	10	TGAC-TGAC	TGACACAGGGAAACTGAC
64	PGSC0003DMT400009094	PGSC0003DMG400003536	Cytochrome P450	1.32	1.61	4	1158	1195	30	TGAC-TGAC	TGACACCAGGTTCTTCCGGAGGGCTTGAAGGACCTGAC
							2032	2050	11	TGAC-TGAC	TGACCAGCTGAAAAATGAC
							434	442	1	GTCA-GTCA	GTCATGTCA
							1266	1292	19	GTCA-GTCA	GTCAACTTCGAGGATTTGATCTGGTCA
65	PGSC0003DMT400003454	PGSC0003DMG400001362	TCP transcription factor 5	1.56	1.74	4	1037	1057	13	GTCA-TGAC	GTCATTCTTTTTTAGACTGAC
							1054	1076	15	TGAC-GTCA	TGACTAAAAAGGAAAGTAAGTCA
							2229	2246	10	TGAC-GTCA	TGACATAAAGAAGTGTCA
							2513	2543	23	GTCA-GTCA	GTCACATAAATATCTAAGATTTTTCGGGTCA
66	PGSC0003DMT400039384	PGSC0003DMG400015229	Protein binding protein	1.38	1.76	4	1516	1532	9	GTCA-TGAC	GTCAGCATGCAATTGAC
							2749	2757	1	GTCA-TGAC	GTCATTGAC
							2377	2403	19	TGAC-GTCA	TGACATGTGTAATTAACAAACAGGTCA
							2658	2667	2	TGAC-GTCA	TGACACGTCA
67	PGSC0003DMT400050287	PGSC0003DMG400019535	MYB transcription factor	2.93	3.05	4	982	1007	18	GTCA-TGAC	GTCATGACAAAGATCGGGAATTTGAC
							1698	1722	17	GTCA-TGAC	GTCACCAATGGCCCTAAAGTATGAC
							986	1007	14	TGAC-TGAC	TGACAAAGATCGGGAATTTGAC
							1887	1906	12	GTCA-GTCA	GTCAAAGAGGAAATCTGTCA
68	PGSC0003DMT400056052	PGSC0003DMG400021778	Zinc finger family protein	4.3	3.76	2	368	389	14	GTCA-GTCA	GTCAAATATATAAATGGAGTCA
							1267	1279	5	GTCA-GTCA	GTCATATCAGTCA
69	PGSC0003DMT400038861	PGSC0003DMG400015019	Protein kinase	2.56	2.49	1	1280	1296	9	GTCA-TGAC	GTCATTAGCTAATTGAC
70	PGSC0003DMT400067353	PGSC0003DMG400026186	Indole-3-acetic acid-amido synthetase GH3.6	3.1	3.76	1	2800	2817	10	GTCA-GTCA	GTCAAGTTAGAAAAGTCA
71	PGSC0003DMT400057328	PGSC0003DMG400022260	BTB/POZ domain-containing protein	1	0.91	1	1494	1519	18	TGAC-TGAC	TGACGAATGCTTTAATTTGTTTTGAC
72	PGSC0003DMT400081465	PGSC0003DMG400031863	Kinase interacting family protein	-1.16	-1.96	4	282	316	27	TGAC-GTCA	TGACACAAAAATTAAAGGAAAAATTCTTTTGGTCA
							1887	1911	17	TGAC-GTCA	TGACATTTAATAGGATTCAATGTCA
							510	533	16	GTCA-GTCA	GTCATCCTTATTAAATGTAAGTCA
							1908	1939	24	GTCA-GTCA	GTCAACACTTTTAATATTTAATAAAAATGTCA
73	PGSC0003DMT400064349	PGSC0003DMG400025000	Ccd1	1.3	1.42	3	2615	2648	26	TGAC-GTCA	TGACACTTCTTTAAAAAGTTTTCTAATTCTGTCA
							1014	1032	11	TGAC-TGAC	TGACTAGGGAAATTCTGAC
							2506	2517	4	GTCA-GTCA	GTCAACCAGTCA
74		PGSC0003DMG400021676	Indole-3-acetic acid-amido synthetase GH3.5	0.82	0.72	2	1838	1846	1	TGAC-GTCA	TGACAGTCA
	PGSC0003DMT400055809						2863	2900	30	TGAC-GTCA	TGACATATAAATAACTTGAACCTCACAATGAGGTGTCA
75	PGSC0003DMT400072202	PGSC0003DMG400028096	Cytochrome P450	-1.04	-1.26	4	1499	1506	0	GTCA-TGAC	GTCATGAC
							2586	2621	28	TGAC-GTCA	TGACTAATATTTTAAAAAAAGTACGTTTGAGAGTCA
							622	646	17	TGAC-TGAC	TGACTTTTTACTAGTTATTTTTGAC
							165	175	3	GTCA-GTCA	GTCATTAGTCA
76	PGSC0003DMT400021075	PGSC0003DMG400008160	Regulatory protein NPR6	1.13	1.12	4	1701	1717	9	TGAC-GTCA	TGACATGTCAATGGTCA
							1028	1037	2	GTCA-GTCA	GTCAGTGTCA
							1707	1717	3	GTCA-GTCA	GTCAATGGTCA
							2401	2426	18	GTCA-GTCA	GTCACAAAATCATTGGCTATTTGTCA
77	PGSC0003DMT400019668	PGSC0003DMG400007603	I-box binding factor	1.85	2.3	4	2568	2586	11	GTCA-TGAC	GTCAAGGGTTTGATGTGAC
							2609	2642	26	TGAC-GTCA	TGACCTAGTGATTAATAAATTTAGGCTTAAGTCA
							2583	2612	22	TGAC-TGAC	TGACCAAAATGTGAGTTTTAAAATCGTGAC
							846	880	27	GTCA-GTCA	GTCATTTTATAAATTTTTCTTTAAGAAATATGTCA
79	PGSC0003DMT400081309	PGSC0003DMG400031788	Late embryogenesis abundant protein Lea5	2.76	3.03	3	27	54	20	GTCA-TGAC	GTCAAACAACCTGAACAGTGCGTTTGAC
							1171	1192	14	GTCA-TGAC	GTCAGTTTGTACATATTTTGAC
							1319	1346	20	GTCA-TGAC	GTCAGCTACACACTTAAACTATTATGAC
80	PGSC0003DMT400023038	PGSC0003DMG400008916	RING-H2 finger protein ATL2J	2.4	3.28	4	2592	2611	12	TGAC-GTCA	TGACTTGCGAAATTAAGTCA
							242	256	7	TGAC-TGAC	TGACTTAAACTTGAC
							2060	2069	2	TGAC-TGAC	TGACTTTGAC
							2847	2859	5	GTCA-GTCA	GTCATACTAGTCA
81	PGSC0003DMT400071219	PGSC0003DMG400027692	Calcium-binding protein CAST	0.83	0.95	3	439	451	5	GTCA-TGAC	GTCAATCGCTGAC
							2814	2836	15	TGAC-GTCA	TGACTAAAAAGGAAAGGAGGTCA
							2631	2644	6	TGAC-TGAC	TGACCTGGTTTGAC
82	PGSC0003DMT400004170	PGSC0003DMG400001655	Auxin-induced protein 6B	1.34	1.49	0	1	3000	2992	-	-
83	PGSC0003DMT400014572	PGSC0003DMG400005705	BRANCHED1A isoform 2	1.12	1.72	10	2410	2438	21	GTCA-TGAC	GTCAATTTTTACTTTTGAAAGTGTTTGAC
							2595	2624	22	GTCA-TGAC	GTCATTTCAGTTTAATTTTTTATTTTTGAC
							682	709	20	TGAC-GTCA	TGACATTTAGTTCTGAGCATCCTGGTCA
							2379	2413	27	TGAC-GTCA	TGACTTCAAAATTGGTCAAATCTATTTTTAAGTCA
							2534	2550	9	TGAC-GTCA	TGACTTAAAATAAGTCA
							2621	2649	21	TGAC-GTCA	TGACATAAAAACTACTTTTTTTTAAGTCA
							747	754	0	TGAC-TGAC	TGACTGAC
							1378	1389	4	GTCA-GTCA	GTCATTTAGTCA
							2311	2335	17	GTCA-GTCA	GTCAAAGTATGTGTCAGTGCTGTCA
							2393	2413	13	GTCA-GTCA	GTCAAATCTATTTTTAAGTCA
84	PGSC0003DMT400048068	PGSC0003DMG400018677	Lectin kinase	1.17	1.51	3	201	228	20	GTCA-TGAC	GTCAATATTTTTTTTTGGGAAACTTGAC
							1087	1101	7	GTCA-TGAC	GTCACATATAGTGAC
							225	250	18	TGAC-GTCA	TGACGTAACTGATAAAGTTGATGTCA
85	PGSC0003DMT400046706	PGSC0003DMG400018133	Cytochrome P450 71A4	-0.88	-1.37	3	2630	2652	15	TGAC-GTCA	TGACTCTGCAGTGTATTTGGTCA
							94	113	12	GTCA-GTCA	GTCAGCAGCAACCGCCGTCA
							1323	1345	15	GTCA-GTCA	GTCAGACTGGGTTTAATTAGTCA
86	PGSC0003DMT400063296	PGSC0003DMG400024615	WD-repeat protein	-0.78	-1.64	3	835	848	6	GTCA-TGAC	GTCATAAACATGAC
							81	113	25	TGAC-GTCA	TGACCCGACAAGAAGTTACTACTTACTAGGTCA
							2468	2476	1	TGAC-GTCA	TGACGGTCA
87	PGSC0003DMT400063955	PGSC0003DMG400024857	F-box protein SKP2B	1.31	1.89	3	685	693	1	TGAC-GTCA	TGACGGTCA
							2526	2556	23	TGAC-TGAC	TGACACACCTATTAAGAAATTAATTATTGAC
							2868	2881	6	GTCA-GTCA	GTCAAATAATGTCA
88	PGSC0003DMT400012733	PGSC0003DMG400004963	leucine rich repeat transmembrane protein kinase	1.07	1.27	1	985	1018	26	GTCA-TGAC	GTCACTTCAATTTTAAACCAGGATTTGGCTTGAC
89	PGSC0003DMT400070218	PGSC0003DMG400027291	JHL06B08.5 protein	3.2	3.64	3	1534	1543	2	GTCA-TGAC	GTCAAATGAC
							2015	2041	19	TGAC-TGAC	TGACCTAATTTGCGTACATATTTTGAC
							22	33	4	GTCA-GTCA	GTCATTATGTCA
90	PGSC0003DMT400033597	PGSC0003DMG400012903	Kinase family protein	1	1.29	3	619	637	11	TGAC-GTCA	TGACTTGGGAAAACTGTCA
							1580	1602	15	TGAC-TGAC	TGACAGATTCACATCCCTGTGAC
							2062	2089	20	TGAC-TGAC	TGACTGCAGTTTTAGTTCATTTGTTGAC
91	PGSC0003DMT400012568	PGSC0003DMG400004913	Protein PHLOEM PROTEIN 2-LIKE A10	1.14	1.17	3	79	93	7	TGAC-TGAC	TGACATCCACGTGAC
							1645	1674	22	TGAC-TGAC	TGACATACATATTAAGAAAATAATAATGAC
							2908	2936	21	TGAC-TGAC	TGACTCAGTTTAAACTTGCTCTGGTTGAC
92	PGSC0003DMT400030617	PGSC0003DMG400011726	MAP kinase phosphatase 1	1.05	1.43	2	424	453	22	GTCA-TGAC	GTCAAACCTATTTTTAAATCAGTTTTTGAC
							410	427	10	TGAC-GTCA	TGACTTAAAAGTTGGTCA
93	PGSC0003DMT400070593	PGSC0003DMG400027438	Transcription factor	-1.32	-1.24	3	1440	1464	17	GTCA-TGAC	GTCAGTTCAAGCCAAGTTAAATGAC
							1430	1443	6	TGAC-GTCA	TGACATAAATGTCA
							1430	1464	27	TGAC-TGAC	TGACATAAATGTCAGTTCAAGCCAAGTTAAATGAC
94	PGSC0003DMT400001804	PGSC0003DMG402000674	LysM receptor-like kinase	1.22	1.28	3	2158	2184	19	GTCA-TGAC	GTCAATCACGACGGTCTGAGTCGTGAC
							1553	1562	2	TGAC-GTCA	TGACTTGTCA
							11	26	8	GTCA-GTCA	GTCAGCGCACTTGTCA
95	PGSC0003DMT400067243	PGSC0003DMG401026149	Mitogen-activated protein kinase kinase kinase	0.85	1.05	3	431	455	17	GTCA-TGAC	GTCAAAATGATCATCCTGGCCTGAC
							36	68	25	TGAC-GTCA	TGACACAGTGGATTTCATAAATTTCACGTGTCA
							807	828	14	TGAC-TGAC	TGACATTCTTTTTGGGAATGAC
96	PGSC0003DMT400028158	PGSC0003DMG400010859	linoleate 9S-lipoxygenase 5	2.03	2.06	11	274	299	18	GTCA-TGAC	GTCAGTCCCAGCAAGTCATAAATGAC
							264	291	20	TGAC-GTCA	TGACCGAACTGTCAGTCCCAGCAAGTCA
							354	368	7	TGAC-GTCA	TGACCAAGAGGGTCA
							1817	1847	23	TGAC-GTCA	TGACCCAAGACTCAATATCCCAAACACGTCA
							1879	1888	2	TGAC-GTCA	TGACACGTCA
							264	299	28	TGAC-TGAC	TGACCGAACTGTCAGTCCCAGCAAGTCATAAATGAC
							1032	1055	16	TGAC-TGAC	TGACTCGAGTTTTTGGGTTGTGAC
							2084	2119	28	TGAC-TGAC	TGACATAGATTAACCTTTTTCTCAAAAATGGATGAC
							274	291	10	GTCA-GTCA	GTCAGTCCCAGCAAGTCA
							1778	1785	0	GTCA-GTCA	GTCAGTCA
							2003	2037	27	GTCA-GTCA	GTCACTTTTTTTTAAGAAAATGCTCATTGATGTCA
97	PGSC0003DMT400012210	PGSC0003DMG400004786	Auxin-induced protein X10A	6.21	6.63	1	1718	1755	30	TGAC-GTCA	TGACATAAATTAAGACGGAGAAGACCAGAAATAAGTCA
98	PGSC0003DMT400045164	PGSC0003DMG400017518	zinc-binding protein	1.41	1.77	3	2651	2659	1	GTCA-TGAC	GTCATTGAC
							684	698	7	GTCA-GTCA	GTCAATTATTGGTCA
							2576	2597	14	GTCA-GTCA	GTCAACATTTCAAGACACGTCA
99	PGSC0003DMT400036286	PGSC0003DMG400013966	MYB transcription factor	1.59	2.02	4	1667	1684	10	GTCA-TGAC	GTCAAACCTTTTTTTGAC
							686	719	26	TGAC-TGAC	TGACACCAATATTTATCCAACCAAAAAATATGAC
							1592	1627	28	TGAC-TGAC	TGACACTTTCTTCTTGATCTATTGTTACGATTTGAC
							2525	2533	1	GTCA-GTCA	GTCACGTCA
100	PGSC0003DMT400072459	PGSC0003DMG400028199	OJ000223_09.10 protein	-1.44	-3.24	7	804	818	7	GTCA-TGAC	GTCATGAAAACTGAC
							1242	1256	7	GTCA-TGAC	GTCACAAAAACTGAC
							1768	1805	30	GTCA-TGAC	GTCATTCACTAACGGAAGACTAAATAAGAATACGTGAC
							792	807	8	TGAC-GTCA	TGACCAAAATCCGTCA
							792	818	19	TGAC-TGAC	TGACCAAAATCCGTCATGAAAACTGAC
							1006	1032	19	TGAC-TGAC	TGACCAAAATCCATCTTCAAAACTGAC
							1911	1945	27	TGAC-TGAC	TGACGATAGGGGCATCAATGTCCCAAAAATATGAC
101	PGSC0003DMT400065698	PGSC0003DMG400025560	Photoperiod-response	1.03	1.52	3	52	68	9	GTCA-TGAC	GTCAAAGGAATGGTGAC
							65	72	0	TGAC-GTCA	TGACGTCA
							52	72	13	GTCA-GTCA	GTCAAAGGAATGGTGACGTCA
102	PGSC0003DMT400039732	PGSC0003DMG400015355	Monooxygenase	-1.29	-2	6	167	176	2	GTCA-TGAC	GTCATGTGAC
							145	170	18	TGAC-GTCA	TGACGTAATTGGTAAAGTTACTGTCA
							589	607	11	TGAC-GTCA	TGACTCCTGATCTTGGTCA
							1373	1382	2	TGAC-GTCA	TGACTTGTCA
							145	176	24	TGAC-TGAC	TGACGTAATTGGTAAAGTTACTGTCATGTGAC
							1480	1508	21	TGAC-TGAC	TGACACACACGGCAGAGATAGTCGATGAC
103	PGSC0003DMT400078853	PGSC0003DMG400030688	F-box-containing protein 1	-1.28	-1.8	2	1990	2016	19	GTCA-GTCA	GTCATTGTGGAGTACTATGATTTGTCA
							2364	2401	30	GTCA-GTCA	GTCAAGGTGCGTGAAAGCTGGCTCGGACACTACAGTCA
104	PGSC0003DMT400045156	PGSC0003DMG400017514	Abscisic acid receptor PYR1	-1.14	-1.15	3	568	585	10	TGAC-TGAC	TGACGAACTCCTTTTGAC
							1529	1559	23	TGAC-TGAC	TGACAATTTTAAAAACAGTCTTTTATTTGAC
							1742	1772	23	GTCA-GTCA	GTCAAGTAAATGAGTATTTTTAAGGCTGTCA
105	PGSC0003DMT400073811	PGSC0003DMG400028678	Pectinesterase inhibitor	1.14	1.27	6	1177	1188	4	GTCA-TGAC	GTCATTTTTGAC
							1230	1259	22	GTCA-TGAC	GTCAAAAACTGGCTTTTAAGCCAGTTTGAC
							1185	1201	9	TGAC-GTCA	TGACTTAAAATAAGTCA
							2191	2213	15	TGAC-GTCA	TGACAAACTAGGCCAGTAGGTCA
							1313	1326	6	TGAC-TGAC	TGACACTCCTTGAC
							1177	1201	17	GTCA-GTCA	GTCATTTTTGACTTAAAATAAGTCA
106	PGSC0003DMT400000030	PGSC0003DMG400000009	Transcription factor	-1.66	-3.54	3	2491	2511	13	TGAC-GTCA	TGACACCATGTTTCTGTGTCA
							763	798	28	TGAC-TGAC	TGACCAAAAGGAACAAAGCGCGCTACTCCCGGTGAC
							673	709	29	GTCA-GTCA	GTCAAAGGATGGGGATAAGTGAAAGAGTTCGAAGTCA
107	PGSC0003DMT400084751	PGSC0003DMG400034322	Zinc finger protein	3.52	2.96	8	680	690	3	GTCA-TGAC	GTCAGCATGAC
							687	714	20	TGAC-GTCA	TGACGTAATAACTTTGATAAATATGTCA
							2362	2392	23	TGAC-GTCA	TGACAAATGGTCAATTTCCATAAGTTAGTCA
							2663	2700	30	TGAC-GTCA	TGACCTTAGAATAAGTCAAATTTAAAAAAGCTGAGTCA
							2750	2786	29	TGAC-GTCA	TGACCGACTCCGATACAACTTATGTCTAAACGTGTCA
							680	714	27	GTCA-GTCA	GTCAGCATGACGTAATAACTTTGATAAATATGTCA
							2371	2392	14	GTCA-GTCA	GTCAATTTCCATAAGTTAGTCA
							2677	2700	16	GTCA-GTCA	GTCAAATTTAAAAAAGCTGAGTCA
108	PGSC0003DMT400046528	PGSC0003DMG400018060	Zinc finger family protein	1	1.5	2	193	214	14	GTCA-TGAC	GTCAAGAGACTAGGTCCTTGAC
							1889	1923	27	GTCA-GTCA	GTCAACTAAACTAAATCTCCAAGACCTGGTTGTCA
109	PGSC0003DMT400065506	PGSC0003DMG400025481	WRKY domain class transcription factor	2.07	2.23	2	1784	1815	24	TGAC-TGAC	TGACCCGCATGTATCCGGGATACATGCATGAC
							1243	1279	29	GTCA-GTCA	GTCAGATTGATGTAAGTTCCCCTTTTTAGAATGGTCA
110	PGSC0003DMT400078583	PGSC0003DMG400030591	Zinc finger protein	-1.24	-1.45	3	996	1014	11	GTCA-TGAC	GTCATGTGGGTCTATTGAC
							2153	2181	21	GTCA-TGAC	GTCATAATTAGATTCAAATTGATAGTGAC
							2178	2204	19	TGAC-TGAC	TGACAAATCAATCCTGAATTTGGTGAC
111	PGSC0003DMT400064185	PGSC0003DMG400024936	LOB domain-containing protein	1.63	2.04	3	1684	1700	9	GTCA-TGAC	GTCAAGGTCAAAATGAC
							1615	1645	23	GTCA-GTCA	GTCAATTTTTTACTTCTAAAAGTGCTTGTCA
							1684	1693	2	GTCA-GTCA	GTCAAGGTCA
112	PGSC0003DMT400033627	PGSC0003DMG400012915	Transcription factor	-1.67	-1.74	2	2535	2548	6	TGAC-TGAC	TGACGCCATTTGAC
							1708	1734	19	GTCA-GTCA	GTCAAGTCTTGAGAGTTCTTCGAGTCA
113	PGSC0003DMT400078752	PGSC0003DMG400030639	Auxin efflux carrier protein	0.76	1.04	2	259	271	5	GTCA-TGAC	GTCAAATCTTGAC
							1122	1153	24	TGAC-TGAC	TGACCGAAAAATTAAAATTGAATAAGGGTGAC
114	PGSC0003DMT400055219	PGSC0003DMG400021435	Protein PHLOEM PROTEIN 2-LIKE A10	1.61	1.98	2	2262	2271	2	GTCA-TGAC	GTCACATGAC
							2385	2406	14	TGAC-GTCA	TGACTCTACTCGTGGCGTGTCA
115	PGSC0003DMT400046644	PGSC0003DMG400018112	Protein LATERAL ORGAN BOUNDARIES	3.16	3.84	2	2690	2709	12	TGAC-GTCA	TGACGTAAGTGCTTACGTCA
							477	485	1	GTCA-GTCA	GTCAGGTCA
116	PGSC0003DMT400063339	PGSC0003DMG400024639	Histone deacetylase hda1	-0.97	-1.34	2	2	31	22	GTCA-TGAC	GTCATTAAAGTTTTGCGGAATCATTATGAC
							2686	2719	26	TGAC-GTCA	TGACCTGTGAAAATTCAAAGATGATTAAAAGTCA
117	PGSC0003DMT400014506	PGSC0003DMG403005679	Cytochrome P450	-2.07	-1.9	2	2179	2187	1	GTCA-TGAC	GTCAATGAC
							2641	2658	10	TGAC-GTCA	TGACTATAGTTTATGTCA
118	PGSC0003DMT400055428	PGSC0003DMG400021519	Cyclin A	-1.17	-1.59	0	1	3000	2992	-	-
119	PGSC0003DMT400027291	PGSC0003DMG400010525	Cytochrome P450	1.26	2.15	2	2199	2210	4	GTCA-GTCA	GTCAATCAGTCA
							2561	2577	9	GTCA-GTCA	GTCATATGTGCTTGTCA
120	PGSC0003DMT400063787	PGSC0003DMG400024795	Brassinosteroid LRR receptor kinase	-2.02	-1.88	2	468	476	1	TGAC-TGAC	TGACTTGAC
							2633	2654	14	GTCA-GTCA	GTCAGCTCCTAACGGATAGTCA
121	PGSC0003DMT400037755	PGSC0003DMG400014566	Zinc finger protein CONSTANS-LIKE 6	3.33	3.81	2	2691	2718	20	GTCA-TGAC	GTCAAAGTGTCACGGTTATGATACTGAC
							2691	2702	4	GTCA-GTCA	GTCAAAGTGTCA
122	PGSC0003DMT400018366	PGSC0003DMG400007131	Histone H2B	1.14	1.77	2	1315	1348	26	GTCA-TGAC	GTCAAGTGTTTTATTTCTGATATAAACAGTTGAC
							2962	2984	15	GTCA-GTCA	GTCACGATCTCTCGAAAAAGTCA
123	PGSC0003DMT400077968	PGSC0003DMG400030324	MYBR domain class transcription factor	-1.7	-1.68	8	883	916	26	GTCA-TGAC	GTCATCTAGAAGTAATTTTCTACAATAAAATGAC
							531	563	25	TGAC-GTCA	TGACTGAACTTAAATACACCCCTTATCTTGTCA
							670	705	28	TGAC-GTCA	TGACATATCATAGATGTATTTAAGTTTAACTAGTCA
							2563	2597	27	TGAC-GTCA	TGACATCAGTCAATTTTGTAGTGATCAAGCAGTCA
							504	534	23	TGAC-TGAC	TGACAATTTTAAAAATATCTCTTTACTTGAC
							92	128	29	GTCA-GTCA	GTCAAATAATATTTTTATTTTTATTTTTACAGTGTCA
							702	732	23	GTCA-GTCA	GTCAAGTTGATGAGTATTTTTAAGACTGTCA
							2571	2597	19	GTCA-GTCA	GTCAATTTTGTAGTGATCAAGCAGTCA
124	PGSC0003DMT400056563	PGSC0003DMG400021991	GID1-like gibberellin receptor	2.28	2.63	2	929	950	14	TGAC-TGAC	TGACCCTTCCTTTTTTCATGAC
							2379	2390	4	GTCA-GTCA	GTCATTTTGTCA
125	PGSC0003DMT400013627	PGSC0003DMG400005327	Auxin-responsive protein IAA16	-1.01	-1.23	2	2382	2396	7	GTCA-GTCA	GTCACATTGGAGTCA
							2532	2556	17	GTCA-GTCA	GTCAAGAAATGATGATCATAAGTCA
126	PGSC0003DMT400080416	PGSC0003DMG400031313	Zinc finger protein	1.87	2.38	2	2414	2437	16	GTCA-TGAC	GTCACGAGTTCAATTCCCACTGAC
							2287	2317	23	GTCA-GTCA	GTCAAAAAATTACACTGTATCTACAACGTCA
127	PGSC0003DMT400076967	PGSC0003DMG400029939	Map3k delta-1 protein kinase	-1.64	-2.1	1	63	95	25	GTCA-GTCA	GTCACCAGGCTCACCTTATGCTTCAGCATGTCA
128	PGSC0003DMT400067670	PGSC0003DMG402026315	Ring finger protein	1.72	2.4	2	817	837	13	TGAC-GTCA	TGACCAATAAAAAATTGGTCA
							2709	2745	29	TGAC-TGAC	TGACAATCCTAAAAATCATAAACTCTTCGTATTTGAC
129	PGSC0003DMT400064951	PGSC0003DMG400025225	Zinc finger (Ran-binding) family protein	-2.29	-2.86	3	2751	2760	2	GTCA-TGAC	GTCAAGTGAC
							585	597	5	TGAC-TGAC	TGACATTTTTGAC
							637	671	27	TGAC-TGAC	TGACTGCAAAGACATTTTTTAACCAAAATATTGAC
130	PGSC0003DMT400004458	PGSC0003DMG400001776	Protein binding protein	1.14	1.43	5	2522	2549	20	GTCA-TGAC	GTCACCACAACTGTGAGGCTCAGCTGAC
							2309	2346	30	TGAC-GTCA	TGACATTGAAAAGCTGAAAATGCAATGAGGACTAGTCA
							2467	2497	23	TGAC-GTCA	TGACACCGAAATACTAATAAAAGAGGTGTCA
							2103	2133	23	GTCA-GTCA	GTCATATCCTCAATAAGTTGAAACTGCGTCA
							2494	2525	24	GTCA-GTCA	GTCATTAATGAAAACACAGTGAATACTGGTCA
131	PGSC0003DMT400026567	PGSC0003DMG400010259	F-box family protein	0.96	0.97	4	2268	2296	21	TGAC-GTCA	TGACGATGACGGTAAGTTTTTCATGGTCA
							2268	2277	2	TGAC-TGAC	TGACGATGAC
							334	351	10	GTCA-GTCA	GTCATTAGCTTGAAGTCA
							573	590	10	GTCA-GTCA	GTCACAACAAATATGTCA
132	PGSC0003DMT400043542	PGSC0003DMG400016906	BZIP transcription factor BZI-2	1.51	1.93	2	196	228	25	TGAC-TGAC	TGACAAAATTAACACGAATTGCACTATGATGAC
							1537	1553	9	TGAC-TGAC	TGACTTTACGGTTTGAC
133	PGSC0003DMT400072643	PGSC0003DMG400028267	Cellulose synthase-like A1	-1.12	-1.89	1	232	253	14	TGAC-GTCA	TGACAGTATAGAAAATATGTCA
134	PGSC0003DMT400037359	PGSC0003DMG400014417	Ethylene response factor ERF12	1.32	1.18	2	853	889	29	TGAC-GTCA	TGACACTAATAAATATTAGATATTTGGTGGCCAGTCA
							2103	2132	22	GTCA-GTCA	GTCAATCCCTAAAGTAGATATAAGACGTCA
135	PGSC0003DMT400023914	PGSC0003DMG400009244	Gibberellin-regulated protein 1	1.47	1.3	6	1279	1315	29	GTCA-TGAC	GTCATTGTCATTATTTTCTGTGCTTGCCTATAGTGAC
							2098	2128	23	TGAC-GTCA	TGACAATGGCTACTTATCAACTAGATGGTCA
							185	210	18	TGAC-TGAC	TGACATTGTATCCCATGCTCATTGAC
							2568	2592	17	TGAC-TGAC	TGACTCTCACGAAGAGAAACATGAC
							1279	1288	2	GTCA-GTCA	GTCATTGTCA
							2125	2138	6	GTCA-GTCA	GTCAAAAGTGGTCA
136	PGSC0003DMT400059813	PGSC0003DMG400023260	LIGULELESS1 protein	-1.1	-2.28	2	2109	2117	1	TGAC-GTCA	TGACTGTCA
							357	373	9	GTCA-GTCA	GTCAAATTAATAGGTCA
137	PGSC0003DMT400060866	PGSC0003DMG401023679	Kinase family protein	-0.82	-1.8	5	699	706	0	TGAC-TGAC	TGACTGAC
							2044	2076	25	TGAC-TGAC	TGACTTCTTGTATTTTGGTGGTTGAAATTTGAC
							2291	2308	10	TGAC-TGAC	TGACATTATGACAATGAC
							1374	1386	5	GTCA-GTCA	GTCATTTATGTCA
							2547	2582	28	GTCA-GTCA	GTCAGGATTAGAATCAAATACTGTCAAACACAGTCA
138	PGSC0003DMT400072259	PGSC0003DMG400028120	Phytochrome kinase substrate 1	1.1	2.07	2	2162	2172	3	TGAC-GTCA	TGACTTCGTCA
							1736	1769	26	TGAC-TGAC	TGACGTAATACATAGATAGACATCTTAATTTGAC
139	PGSC0003DMT400064824	PGSC0003DMG400025175	Ring finger protein	0.92	1.2	1	496	517	14	TGAC-GTCA	TGACTCATGAAAAGTGAAGTCA
140	PGSC0003DMT400018693	PGSC0003DMG400007241	Zinc finger protein	-1.46	-2.72	3	54	89	28	TGAC-GTCA	TGACTTACTAACAGTAGATGAACAAAACTCAAGTCA
							239	247	1	TGAC-TGAC	TGACATGAC
							86	108	15	GTCA-GTCA	GTCAAAAGCTGCAATGCGTGTCA
141	PGSC0003DMT400005343	PGSC0003DMG400002085	Pectinesterase	-1.5	-3.5	1	2646	2681	28	GTCA-GTCA	GTCACCGTCCCTCATCAGATTTTCATCACTAAGTCA
142	PGSC0003DMT400052015	PGSC0003DMG400020190	Protein kinase family protein	-0.87	-1.01	0	1	0	-8	-	-
143	PGSC0003DMT400086995	PGSC0003DMG400036566	Ethylene-responsive transcription factor 5	2.77	2.25	5	457	484	20	GTCA-TGAC	GTCATAATTCAGCCTGTTCGACTCTGAC
							2255	2268	6	GTCA-TGAC	GTCATTTTAATGAC
							323	332	2	TGAC-TGAC	TGACGTTGAC
							1129	1163	27	GTCA-GTCA	GTCACTCAACTGTGAGAAATTGGGTAACAAAGTCA
							2171	2203	25	GTCA-GTCA	GTCAAGTGATGGGGCCCTTTTTGCCTTTGGTCA
144	PGSC0003DMT400006800	PGSC0003DMG400002636	Auxin-induced protein AUX22	-1.17	-2.49	0	1	3000	2992	-	-
145	PGSC0003DMT400006709	PGSC0003DMG400002608	Auxin-responsive protein IAA6	1.56	2.04	6	1802	1820	11	GTCA-TGAC	GTCACGCTGTCTTATTGAC
							622	648	19	TGAC-TGAC	TGACATAATACATACATGTAACTTGAC
							1572	1598	19	TGAC-TGAC	TGACACACGGACGCTAAAATGCTTGAC
							1198	1206	1	GTCA-GTCA	GTCATGTCA
							1771	1805	27	GTCA-GTCA	GTCAATTCCAAGCACAGATAAGAGAAGGAGGGTCA
							2805	2831	19	GTCA-GTCA	GTCAGAAAAGTAGAAAAAAGGTGGTCA
146	PGSC0003DMT400006691	PGSC0003DMG400002601	IAA-amino acid hydrolase	0.75	0.86	1	2957	2990	26	GTCA-GTCA	GTCAACTGTAGCCTGAAAACTGCTGGAGCTGTCA
147	PGSC0003DMT400012744	PGSC0003DMG400004966	Receptor protein kinase CLAVATA1	0.95	0.93	2	333	355	15	GTCA-TGAC	GTCATTGAAAATTAAGAGATGAC
							2116	2146	23	GTCA-GTCA	GTCAATAGGAAGATTCTTTTACATCTTGTCA
148	PGSC0003DMT400008548	PGSC0003DMG400003305	Cytochrome P450	1.91	3.27	4	1866	1902	29	TGAC-TGAC	TGACTTTCTGAGAGAAAAGTCTCCATAATTGAGTGAC
							2169	2185	9	TGAC-TGAC	TGACAGGAGTACTTGAC
							996	1028	25	GTCA-GTCA	GTCATTTTTAGACTATTAAAAAAAAGTAAGTCA
							2894	2914	13	GTCA-GTCA	GTCAATTACTTAAATGCGTCA
149	PGSC0003DMT400008560	PGSC0003DMG400003310	Sleepy 1	0.76	1.5	2	1525	1543	11	GTCA-TGAC	GTCACTGATTGAGCTTGAC
							226	256	23	TGAC-GTCA	TGACAAATCAAGCATATTCTGGCCCAAGTCA
150	PGSC0003DMT400025575	PGSC0003DMG400009881	Ring finger protein	1.74	2.25	3	70	88	11	TGAC-TGAC	TGACAAAAGCTAAAATGAC
							1904	1940	29	GTCA-GTCA	GTCAACTCTCACTTTATAAGTCAAATATCTATTGTCA
							2848	2884	29	GTCA-GTCA	GTCACTACTTCTTCAGCCCCATTTCATTCCCAGGTCA
151	PGSC0003DMT400002094	PGSC0003DMG400000797	F-box family protein	0.75	1.54	1	631	639	1	TGAC-TGAC	TGACCTGAC
152	PGSC0003DMT400019835	PGSC0003DMG400007670	Transcription factor	1.6	2.13	3	1547	1556	2	GTCA-TGAC	GTCACATGAC
							1920	1928	1	TGAC-TGAC	TGACATGAC
							588	618	23	GTCA-GTCA	GTCATTAATTATTTTCTTAATATATGAGTCA
153	PGSC0003DMT400037619	PGSC0003DMG400014507	BZIP protein	-0.88	-0.96	1	2640	2673	26	TGAC-GTCA	TGACTAAATGATTCCAAATTTTTTTAGGAAGTCA
154	PGSC0003DMT400055525	PGSC0003DMG400021561	LOG3	-1.49	-1.37	3	1526	1559	26	GTCA-TGAC	GTCATTCTTGTTTATTTCATCACATCACTATGAC
							2503	2524	14	GTCA-TGAC	GTCAAACTATAAAAAATTTGAC
							752	777	18	GTCA-GTCA	GTCATATCAATGTCCTTTATTTGTCA
155	PGSC0003DMT400014179	PGSC0003DMG400005560	Transcription factor	2.19	2.89	1	1705	1713	1	GTCA-TGAC	GTCATTGAC
156	PGSC0003DMT400049377	PGSC0003DMG400019182	LAX4 protein	1	1.54	1	2597	2604	0	GTCA-GTCA	GTCAGTCA
157	PGSC0003DMT400060940	PGSC0003DMG400023703	F-box family protein	1.66	2.21	1	1645	1657	5	GTCA-GTCA	GTCAGTATAGTCA
158	PGSC0003DMT400065260	PGSC0003DMG400025365	Receptor-like cytoplasmic protein kinase 1	1.15	1.6	5	1179	1187	1	GTCA-TGAC	GTCAATGAC
							1519	1539	13	TGAC-GTCA	TGACTCTTGTTTGTTTGGTCA
							2587	2622	28	TGAC-TGAC	TGACCCAAACAAATTTGAGTTGGATTGAGTCTTGAC
							602	638	29	GTCA-GTCA	GTCATGTAATATACAGTGGGATATAAATTAAATGTCA
							1592	1623	24	GTCA-GTCA	GTCAATATCTTATTGGCTTATTTTGAAAGTCA
159	PGSC0003DMT400023981	PGSC0003DMG400009276	TCP transcription factor 12	1.59	2.44	1	2663	2689	19	TGAC-TGAC	TGACCCTAAGTACAATGTGCTTATGAC
160	PGSC0003DMT400050526	PGSC0003DMG400019635	BEL11	1.45	2.24	1	1771	1787	9	GTCA-TGAC	GTCATGGACCATATGAC
161	PGSC0003DMT400065311	PGSC0003DMG400025390	AP2 transcription factor SlAP2d	1.75	2.35	1	969	977	1	TGAC-TGAC	TGACTTGAC
162	PGSC0003DMT400023094	PGSC0003DMG400008945	Bipolar kinesin KRP-130	-1.06	-2.95	1	803	827	17	TGAC-GTCA	TGACGAAATAAGATGAGATATGTCA
163	PGSC0003DMT400072432	PGSC0003DMG400028182	Tonoplast intrinsic protein bobTIP26-2	2.76	2.94	1	469	486	10	TGAC-GTCA	TGACATGATTTATAGTCA
164	PGSC0003DMT400066911	PGSC0003DMG400026010	Auxin-induced protein X10A	1.09	1.54	3	2666	2687	14	GTCA-TGAC	GTCAAACTATATAAATTTTGAC
							690	703	6	TGAC-GTCA	TGACCAAAGAGTCA
							1099	1136	30	TGAC-TGAC	TGACCTATAAATATTAGAGGTCCAATAATTAACCTGAC
165	PGSC0003DMT400005250	PGSC0003DMG400002068	Gibberellin 2-oxidase 1	-1.45	-2.85	0	1	3000	2992	-	-
166	PGSC0003DMT400043112	PGSC0003DMG400016727	Plastid lipid associated protein CHRC	1.17	1.31	0	1	3000	2992	-	-
167	PGSC0003DMT400079664	PGSC0003DMG400031027	Acc synthase	0.72	0.92	0	1	3000	2992	-	-
168	PGSC0003DMT400049613	PGSC0003DMG400019274	Indole-3-acetic acid-amido synthetase GH3.6	1.27	1.38	2	163	176	6	GTCA-TGAC	GTCAAACATCTGAC
							134	166	25	TGAC-GTCA	TGACATCAGAGACTCCTATGCGTACACGTGTCA
169	PGSC0003DMT400038493	PGSC0003DMG400014858	BZIP transcription factor bZIP16	1	0.99	8	1221	1228	0	GTCA-TGAC	GTCATGAC
							1225	1243	11	TGAC-GTCA	TGACCTTTTCGAGAAGTCA
							2430	2456	19	TGAC-GTCA	TGACTAATTTGAATTTATTATCCGTCA
							2593	2618	18	TGAC-GTCA	TGACATTTTTCTTTTTTCGAGAGTCA
							143	151	1	GTCA-GTCA	GTCAAGTCA
							1221	1243	15	GTCA-GTCA	GTCATGACCTTTTCGAGAAGTCA
							1278	1300	15	GTCA-GTCA	GTCACAACTCTTGGGAATAGTCA
							1335	1357	15	GTCA-GTCA	GTCACAACTTATCGAAAAAGTCA
170	PGSC0003DMT400009831	PGSC0003DMG400003849	GID1-like gibberellin receptor	2.41	2.66	0	1	3000	2992	-	-
171	PGSC0003DMT400064341	PGSC0003DMG400024996	GH3 family protein	-1.21	-1.21	4	2628	2643	8	GTCA-TGAC	GTCAAAGTTGGATGAC
							1478	1503	18	TGAC-GTCA	TGACACTATCCTTGAAAAAAATGTCA
							502	524	15	TGAC-TGAC	TGACTTTTCTGAAAGATTGTGAC
							1858	1866	1	TGAC-TGAC	TGACGTGAC
172	PGSC0003DMT400059046	PGSC0003DMG400022933	Auxin-induced beta-glucosidase	3.37	4.35	4	922	929	0	GTCA-TGAC	GTCATGAC
							1676	1695	12	GTCA-TGAC	GTCATCTTTTTGGGACTGAC
							1692	1713	14	TGAC-GTCA	TGACTAAAAGGAAAGTAAGTCA
							1676	1713	30	GTCA-GTCA	GTCATCTTTTTGGGACTGACTAAAAGGAAAGTAAGTCA
173	PGSC0003DMT400056122	PGSC0003DMG400021803	Indole-3-acetic acid-amido synthetase GH3.6	2.51	3.27	1	1012	1048	29	TGAC-TGAC	TGACAAAATCTTATGGCGGATCTAAGACTAAATTGAC
174	PGSC0003DMT400041725	PGSC0003DMG400016179	JHL23J11.9 protein	-3.73	-2.68	1	1	3000	2992	-	-
175	PGSC0003DMT400043311	PGSC0003DMG400016812	AP2/ERF-domain protein	0.91	1.72	2	246	277	24	GTCA-TGAC	GTCACTCTTTAAAGTGTAAAATTGCAATTGAC
							2680	2713	26	GTCA-TGAC	GTCAAAGATGAATAAGTAAATACTAAATAGTGAC
176	PGSC0003DMT400081776	PGSC0003DMG400032119	Jasmonate ZIM-domain protein 3	0.98	1.35	3	288	316	21	GTCA-TGAC	GTCAACAAATTGGTCTGTGGGACCATGAC
							797	811	7	GTCA-GTCA	GTCATGTTAGCGTCA
							1093	1112	12	GTCA-GTCA	GTCAAGAATACCCTTGGTCA
177	PGSC0003DMT400027661	PGSC0003DMG400010665	Serine/threonine-protein kinase cdk9	-0.77	-0.92	3	999	1033	27	GTCA-TGAC	GTCAATCACGACGGTCTGGGTCGTGATACTTTGAC
							2028	2042	7	GTCA-TGAC	GTCAACTATTGTGAC
							633	649	9	TGAC-TGAC	TGACTATTGAGAGTGAC
178	PGSC0003DMT400023251	PGSC0003DMG400009005	Triacylglycerol lipase	2.43	1.92	3	999	1033	27	GTCA-TGAC	GTCAATCACGACGGTCTGGGTCGTGATACTTTGAC
							2028	2042	7	GTCA-TGAC	GTCAACTATTGTGAC
							633	649	9	TGAC-TGAC	TGACTATTGAGAGTGAC
179	PGSC0003DMT400017568	PGSC0003DMG400006813	Stress-associated protein 4	1.03	1.39	4	1455	1467	5	GTCA-TGAC	GTCATTGATTGAC
							623	638	8	TGAC-GTCA	TGACAAATGACAGTCA
							1356	1366	3	TGAC-GTCA	TGACAGTGTCA
							623	633	3	TGAC-TGAC	TGACAAATGAC
180	PGSC0003DMT400000250	PGSC0003DMG400000081	Protein UNUSUAL FLORAL ORGANS	0.9	1.24	4	1455	1467	5	GTCA-TGAC	GTCATTGATTGAC
							623	638	8	TGAC-GTCA	TGACAAATGACAGTCA
							1356	1366	3	TGAC-GTCA	TGACAGTGTCA
							623	633	3	TGAC-TGAC	TGACAAATGAC
181	PGSC0003DMT400050096	PGSC0003DMG400019455	BZIP transcription factor	0.87	1.2	3	941	958	10	GTCA-TGAC	GTCAATTTTGCGGTTGAC
							1062	1093	24	TGAC-TGAC	TGACATTAGGCACTACCTTATTTGAGCTTGAC
							2809	2824	8	TGAC-TGAC	TGACTTGAGTTTTGAC
182	PGSC0003DMT400063602	PGSC0003DMG400024727	Lissencephaly type-1-like homology motif	0.94	1.01	3	1509	1519	3	GTCA-TGAC	GTCACTTTGAC
							2553	2561	1	TGAC-TGAC	TGACATGAC
							1268	1289	14	GTCA-GTCA	GTCAAATTTATTAGAGAAGTCA
183	PGSC0003DMT400004308	PGSC0003DMG400001708	RTFL01-05-P05	1.47	2.1	1	973	991	11	GTCA-GTCA	GTCACAAAAATATTTGTCA
184	PGSC0003DMT400032690	PGSC0003DMG400012552	Methyl binding domain protein	-0.79	-1.17	5	780	793	6	GTCA-TGAC	GTCATAAACATGAC
							1778	1802	17	GTCA-TGAC	GTCATAACTTGAATGATAATATGAC
							158	175	10	GTCA-GTCA	GTCAAATTCAAGTCGTCA
							1755	1781	19	GTCA-GTCA	GTCACTTGCTTTGTTAGTTTCTTGTCA
							2502	2528	19	GTCA-GTCA	GTCAAGGTTTTATGAAGTGTTATGTCA
185	PGSC0003DMT400066736	PGSC0003DMG400025932	F-box and wd40 domain protein	1.69	1.13	2	1055	1081	19	TGAC-GTCA	TGACTTTCTCAATAATAGTAATGGTCA
							1906	1923	10	GTCA-GTCA	GTCATTAAATTACGGTCA
186	PGSC0003DMT400010294	PGSC0003DMG401004023	Heat shock factor protein HSF24	0.9	1.96		42	52	3	GTCA-TGAC	GTCATCATGAC
						3	2858	2867	2	TGAC-GTCA	TGACCTGTCA
							718	728	3	GTCA-GTCA	GTCAATTGTCA
187	PGSC0003DMT400093397	PGSC0003DMG400042968	RING-H2 finger protein ATL46	1.4	1.9	3	2458	2467	2	GTCA-TGAC	GTCAGTTGAC
							2464	2491	20	TGAC-GTCA	TGACAGCTTTTGGCTTCCAAATAAGTCA
							2458	2491	26	GTCA-GTCA	GTCAGTTGACAGCTTTTGGCTTCCAAATAAGTCA
188	PGSC0003DMT400033872	PGSC0003DMG400013015	N-acetyltransferase	2.29	3.04	7	2003	2031	21	GTCA-TGAC	GTCATGTAAGCAAAAAATGTCAAAATGAC
							1518	1553	28	TGAC-GTCA	TGACAAATTAAATGATGACACTTGTCATTTGTGTCA
							2520	2529	2	TGAC-GTCA	TGACTGGTCA
							1518	1536	11	TGAC-TGAC	TGACAAATTAAATGATGAC
							2831	2841	3	TGAC-TGAC	TGACTTTTGAC
							1541	1553	5	GTCA-GTCA	GTCATTTGTGTCA
							2003	2024	14	GTCA-GTCA	GTCATGTAAGCAAAAAATGTCA
189	PGSC0003DMT400067826	PGSC0003DMG400026382	Gamma-glutamyl-gamma-aminobutyrate hydrolase	1.43	1.37	3	242	264	15	GTCA-TGAC	GTCAAAGCTGAGGAATTGCTGAC
							2922	2951	22	TGAC-TGAC	TGACCTTTGAGAAAAAAGTAAAGGCGTGAC
							2259	2289	23	GTCA-GTCA	GTCAATAATTGATTTCTTAATATGTGTGTCA
190	PGSC0003DMT400019601	PGSC0003DMG401007575	JHL06P13.14 protein	-1.35	-1.85	3	1189	1197	1	GTCA-TGAC	GTCAATGAC
							1681	1690	2	TGAC-GTCA	TGACCAGTCA
							2838	2848	3	TGAC-TGAC	TGACTGATGAC
191	PGSC0003DMT400083882	PGSC0003DMG400033641	Multidrug resistance-associated protein 1, 3 (Mrp1, 3)	1.17	1	2	614	643	22	GTCA-TGAC	GTCAAGTACAAATAGAACTCTAATTTTGAC
							640	670	23	TGAC-GTCA	TGACAAAAATAATAATCAAATGGATTAGTCA
192	PGSC0003DMT400030315	PGSC0003DMG400011601	2,4-dienoyl-CoA reductase	1.07	1.08	4	1050	1061	4	TGAC-GTCA	TGACTTTGGTCA
							1016	1053	30	TGAC-TGAC	TGACCCCTTTTGAGTTGAGAATTCTTGATAGGGTTGAC
							2308	2327	12	TGAC-TGAC	TGACTTATCTTATTTTTGAC
							2382	2402	13	GTCA-GTCA	GTCAAATTATTGGATAAGTCA
193	PGSC0003DMT400074261	PGSC0003DMG400022856	heat shock factor binding protein	-1.28	-1.84	0	1	3000	2992	-	-
194	PGSC0003DMT400049549	PGSC0003DMG400019247	Cytoplasmic dynein light chain	1.15	0.9	2	2023	2040	10	GTCA-TGAC	GTCATGATCGAACATGAC
							1805	1841	29	TGAC-GTCA	TGACAAAATCCAACTCAACCTACCAAATAACGTGTCA
195	PGSC0003DMT400049495	PGSC0003DMG400019233	Major facilitator superfamily	1.6	2.44	8	799	836	30	GTCA-TGAC	GTCATTTTCATAACGAGGGTGTATCAGTTGTAAATGAC
							1401	1438	30	GTCA-TGAC	GTCAAATTTAATTTAGTTTAATTAATTAAATAAATGAC
							1706	1743	30	GTCA-TGAC	GTCATTTTACTCCATAAATAGTAGTAAATATTATTGAC
							2267	2281	7	GTCA-TGAC	GTCATACAAATTGAC
							2387	2407	13	GTCA-TGAC	GTCAAGAGGCGTGTTTTTGAC
							2381	2390	2	TGAC-GTCA	TGACATGTCA
							1740	1770	23	TGAC-TGAC	TGACATATTCATATTGCATTCAAGATGTGAC
							2381	2407	19	TGAC-TGAC	TGACATGTCAAGAGGCGTGTTTTTGAC
196	PGSC0003DMT400049493	PGSC0003DMG400019232	GRAS2	1.22	1.35	7	1259	1269	3	GTCA-TGAC	GTCAGCATGAC
							1045	1061	9	TGAC-GTCA	TGACAATGTGTGGGTCA
							1266	1282	9	TGAC-GTCA	TGACCTGAAAAATGTCA
							71	86	8	TGAC-TGAC	TGACGGAAGCACTGAC
							1023	1048	18	TGAC-TGAC	TGACAATCACGTGTGAGGCACATGAC
							2440	2459	12	TGAC-TGAC	TGACTCAAGGAACTCTTGAC
							1259	1282	16	GTCA-GTCA	GTCAGCATGACCTGAAAAATGTCA
197	PGSC0003DMT400047241	PGSC0003DMG400018342	Two pore calcium channel protein 1A	1.45	1.46	7	2475	2506	24	GTCA-TGAC	GTCAAGTAGAAAGGCCAGTACGCTTGCTTGAC
							2535	2572	30	GTCA-TGAC	GTCAGATGCAAAACCATGCTAGTTCTCGTCAATTTGAC
							2631	2663	25	GTCA-TGAC	GTCAAATTTTAAGTGTGTATAGATTATTGTGAC
							2503	2538	28	TGAC-GTCA	TGACGAACATTCAAGGAAGCAGGATTGGAAGCGTCA
							939	952	6	GTCA-GTCA	GTCATTCAGTGTCA
							2416	2426	3	GTCA-GTCA	GTCAGTTGTCA
							2535	2565	23	GTCA-GTCA	GTCAGATGCAAAACCATGCTAGTTCTCGTCA
198	PGSC0003DMT400012206	PGSC0003DMG400004782	Protease inhibitor	-0.86	-0.71	7	2189	2201	5	GTCA-TGAC	GTCAATGGATGAC
							1594	1601	0	TGAC-GTCA	TGACGTCA
							2198	2209	4	TGAC-GTCA	TGACAGCTGTCA
							583	595	5	TGAC-TGAC	TGACAAAAATGAC
							336	365	22	GTCA-GTCA	GTCAGGGATGATTCATGTTGCCAAATGTCA
							1676	1691	8	GTCA-GTCA	GTCAAGATCTTAGTCA
							2189	2209	13	GTCA-GTCA	GTCAATGGATGACAGCTGTCA
199	PGSC0003DMT400025955	PGSC0003DMG400010022	Patatin 3	1.36	1.65	3	659	690	24	TGAC-TGAC	TGACAAGCTAAAATAGAGAGAAAGAAGATGAC
							427	435	1	GTCA-GTCA	GTCAAGTCA
							1699	1721	15	GTCA-GTCA	GTCAAAGATGAAATTGTACGTCA
200	PGSC0003DMT400061938	PGSC0003DMG400024106	Auxin-induced protein 5NG4	1.51	2	1	506	524	11	TGAC-TGAC	TGACCTAGCTCAATTTGAC

## Sheet: 15 Non-DE genes (as control)
PGSC gene ID	PGSC transcript ID	Annotation	No. of motifs	Pattern	Start	end	linker	Matching sequence
PGSC0003DMG400016678	PGSC0003DMT400043006	AFG1-like ATPase	2	TGAC-GTCA	2298	2332	27	TGACATCTTTAAATATCTAAAGTATTTATAAGTCA
				TGAC-TGAC	1916	1929	6	TGACCCTTTTTGAC
PGSC0003DMG400000011	PGSC0003DMT400000036	Gibberellin 20-oxidase 4	1	TGAC-TGAC	1155	1173	11	TGACATTGGTTCTAATGAC
PGSC0003DMG400000021	PGSC0003DMT400000078	Short-chain dehydrogenase	1	TGAC-GTCA	2434	2446	5	TGACTTTATGTCA
PGSC0003DMG400016666	PGSC0003DMT400042974	gene of unknown function	1	GTCA-GTCA	2675	2694	12	GTCATGAAATTGAAGTGTCA
PGSC0003DMG400016686	PGSC0003DMT400043024	rRNA (Guanine-N(2)-)-methyltransferase	1	GTCA-TGAC	2190	2210	13	GTCATCCGTTAAAAGTTTGAC
PGSC0003DMG400002139	PGSC0003DMT400005481	GRAS family transcription factor	1	TGAC-TGAC	585	600	8	TGACATAAGCAATGAC
PGSC0003DMG400001786	PGSC0003DMT400004486	Protein AFR	1	TGAC-TGAC	2318	2334	9	TGACAAGTATTATTGAC
PGSC0003DMG400000185	PGSC0003DMT400000537	ATP binding protein	1	TGAC-GTCA	2932	2968	29	TGACGCCTAAGAAGGCTATGTGCTTCCTACAGGGTCA
PGSC0003DMG400000023	PGSC0003DMT400000083	Pre-mRNA processing ribonucleoprotein	0	-				-
PGSC0003DMG400016647	PGSC0003DMT400042937	Superoxide dismutase [Mn], mitochondrial	0	-				-
PGSC0003DMG400016674	PGSC0003DMT400043000	3-hydroxyisobutyryl-CoA hydrolase 1, mitochondrial	0	-				-
PGSC0003DMG400001504	PGSC0003DMT400003796	MYB transcription factor	0	-				-
PGSC0003DMG400003528	PGSC0003DMT400009066	Mitogen-activated protein kinase 8	0	-				-
PGSC0003DMG400003980	PGSC0003DMT400010158	GRAS family transcription factor	0	-				-
PGSC0003DMG400002392	PGSC0003DMT400006151	Auxin response factor	0	-				-

## Sheet: Correlation analysis
Annotation	Fold change (line G8)	Fold change (line E2-13)	Average fold change	No. of motifs
NAC domain protein NAC2	6.61	6.41	6.51	3
Auxin-induced protein X10A	6.21	6.63	6.42	1
Heat shock protein 70	5.38	4.98	5.18	7
Gibberellin 2-oxidase	4.20478	4.84645	4.52562	5
senescence-associated protein	4.08	4.4	4.24	0
Zinc finger family protein	4.3	3.76	4.03	2
Auxin-induced beta-glucosidase	3.37	4.35	3.86	4
Zinc finger protein CONSTANS-LIKE 6	3.33	3.81	3.57	2
Protein LATERAL ORGAN BOUNDARIES	3.16	3.84	3.5	2
Indole-3-acetic acid-amido synthetase GH3.6	3.1	3.76	3.43	1
JHL06B08.5 protein	3.2	3.64	3.42	3
Zinc finger protein	3.52	2.96	3.24	8
TCP transcription factor 5	2.7	3.5	3.1	4
MYB transcription factor	2.93	3.05	2.99	4
Late embryogenesis abundant protein Lea5	2.76	3.03	2.895	3
Indole-3-acetic acid-amido synthetase GH3.6	2.51	3.27	2.89	1
Cytochrome P450	2.62	3.1	2.86	4
Tonoplast intrinsic protein bobTIP26-2	2.76	2.94	2.85	1
RING-H2 finger protein ATL2J	2.4	3.28	2.84	4
Auxin-repressed protein	2.28	3.27	2.775	0
NAC domain protein	2.54	2.9	2.72	4
N-acetyltransferase	2.29	3.04	2.665	7
Cytochrome P450	1.91	3.27	2.59	4
Transcription factor	2.19	2.89	2.54	1		Statistical ouput for correlation
GID1-like gibberellin receptor	2.41	2.66	2.535	0		Pearson r	0.08021
Protein kinase	2.56	2.49	2.525	1		95% confidence interval	-0.05955 to 0.2169
Ethylene-responsive transcription factor 5	2.77	2.25	2.51	5		R squared	0.006433
GID1-like gibberellin receptor	2.28	2.63	2.455	2		P (two-tailed)	0.2601
Zinc finger family protein	2.1	2.68	2.39	5		P value summary	ns
Zinc finger family protein (RTFL01-26-O11)	1.89	2.86	2.375	0		Significant? (alpha = 0.05)	no
Gibberellin 2-oxidase 1	2.49	2.24	2.365	0		Number of XY Pairs	200
SAUR family protein	2.19	2.26	2.225	4
Triacylglycerol lipase	2.43	1.92	2.175	3
WRKY domain class transcription factor	2.07	2.23	2.15	2
Zinc finger protein	1.87	2.38	2.125	2
WRKY protein	1.90887	2.29294	2.10091	11
I-box binding factor	1.85	2.3	2.075	4
Ring finger protein	1.72	2.4	2.06	2
AP2 transcription factor SlAP2d	1.75	2.35	2.05	1
linoleate 9S-lipoxygenase 5	2.03	2.06	2.045	11
Major facilitator superfamily	1.6	2.44	2.02	8
TCP transcription factor 12	1.59	2.44	2.015	1
Ring finger protein	1.74	2.25	1.995	3
F-box family protein	1.66	2.21	1.935	1
Gibberellin receptor GID1	1.89	1.94	1.915	0
Transcription factor	1.6	2.13	1.865	3
BEL11	1.45	2.24	1.845	1
LOB domain-containing protein	1.63	2.04	1.835	3
MYB transcription factor	1.59	2.02	1.805	4
CONSTANS	1.61	1.99	1.8	6
Auxin-responsive protein IAA6	1.56	2.04	1.8	6
Protein PHLOEM PROTEIN 2-LIKE A10	1.61	1.98	1.795	2
ARF GTPase activator	1.79	1.79	1.79	7
NAC domain protein	1.7	1.87	1.785	8
CONSTANS	1.55	2.02	1.785	5
RTFL01-05-P05	1.47	2.1	1.785	1
Auxin-induced protein 5NG4	1.51	2	1.755	1
Conserved gene of unknown function	1.27	2.22	1.745	7
LOB domain-containing protein	1.48	1.99	1.735	6
BZIP transcription factor BZI-2	1.51	1.93	1.72	2
Cytochrome P450	1.26	2.15	1.705	2
Ethylene-responsive transcription factor 4	1.66	1.67	1.665	7
TCP transcription factor 5	1.56	1.74	1.65	4
RING-H2 finger protein ATL46	1.4	1.9	1.65	3
F-box protein SKP2B	1.31	1.89	1.6	3
zinc-binding protein	1.41	1.77	1.59	3
Phytochrome kinase substrate 1	1.1	2.07	1.585	2
Gibberellin receptor GID1	1.36	1.78	1.57	7
Protein binding protein	1.38	1.76	1.57	4
WRKY transcription factor	1.20251	1.85317	1.52784	6
Patatin 3	1.36	1.65	1.505	3
Cytochrome P450	1.32	1.61	1.465	4
Histone H2B	1.14	1.77	1.455	2
Two pore calcium channel protein 1A	1.45	1.46	1.455	7
Heat shock factor protein HSF24	0.9	1.96	1.43	0
BRANCHED1A isoform 2	1.12	1.72	1.42	10
Protein AFR	1.22	1.61	1.415	0
Auxin-induced protein 6B	1.34	1.49	1.415	0
F-box and wd40 domain protein	1.69	1.13	1.41	2
Gamma-glutamyl-gamma-aminobutyrate hydrolase	1.43	1.37	1.4	3
Class II ethylene responsive element binding factor	1.26	1.52	1.39	2
Gibberellin-regulated protein 1	1.47	1.3	1.385	6
Receptor-like cytoplasmic protein kinase 1	1.15	1.6	1.375	5
Cytochrome P450	1.42	1.32	1.37	0
WRKY transcription factor	0.99	1.73	1.36	2
Ccd1	1.3	1.42	1.36	3
MYB transcription factor	1.07	1.62	1.345	0
Lectin kinase	1.17	1.51	1.34	3
Galactinol synthase	1.44	1.23	1.335	5
F-box family protein	1.29	1.38	1.335	0
Zeatin O-glucosyltransferase	1.35805	1.30381	1.33093	0
Indole-3-acetic acid-amido synthetase GH3.6	1.27	1.38	1.325	2
Auxin-induced protein X10A	1.09	1.54	1.315	3
AP2/ERF-domain protein	0.91	1.72	1.315	2
NAC domain protein, IPR003441	1.07	1.55	1.31	5
Transcription factor	1.11	1.49	1.3	2
GRAS2	1.22	1.35	1.285	7
Protein binding protein	1.14	1.43	1.285	5
Photoperiod-response	1.03	1.52	1.275	3
LAX4 protein	1	1.54	1.27	1
LysM receptor-like kinase	1.22	1.28	1.25	3
Zinc finger family protein	1	1.5	1.25	2
Ethylene response factor ERF12	1.32	1.18	1.25	2
RING zinc finger protein 1	1.01	1.47	1.24	5
MAP kinase phosphatase 1	1.05	1.43	1.24	2
Plastid lipid associated protein CHRC	1.17	1.31	1.24	0
Stress-associated protein 4	1.03	1.39	1.21	4
Pectinesterase inhibitor	1.14	1.27	1.205	6
leucine rich repeat transmembrane protein kinase	1.07	1.27	1.17	1
Jasmonate ZIM-domain protein 3	0.98	1.35	1.165	3
Zinc finger protein	1.05	1.26	1.155	0
Protein PHLOEM PROTEIN 2-LIKE A10	1.14	1.17	1.155	3
Kinase family protein	1	1.29	1.145	3
F-box family protein	0.75	1.54	1.145	1
F-box family protein	0.97	1.3	1.135	6
Auxin-induced SAUR	1.02	1.24	1.13	5
Sleepy 1	0.76	1.5	1.13	2
Regulatory protein NPR6	1.13	1.12	1.125	4
Multidrug resistance-associated protein 1, 3 (Mrp1, 3)	1.17	1	1.085	2
2,4-dienoyl-CoA reductase	1.07	1.08	1.075	4
Protein UNUSUAL FLORAL ORGANS	0.9	1.24	1.07	4
CYP72A56	0.96	1.18	1.07	1
F-box family protein	0.89	1.24	1.065	4
Ring finger protein	0.92	1.2	1.06	1
Hypothetical gene of unknown function (Zinc finger, RING-type)	0.83	1.28	1.055	1
BZIP transcription factor	0.87	1.2	1.035	3
Cytoplasmic dynein light chain	1.15	0.9	1.025	2
BZIP transcription factor bZIP16	1	0.99	0.995	8
Lissencephaly type-1-like homology motif	0.94	1.01	0.975	3
F-box family protein	0.96	0.97	0.965	4
BTB/POZ domain-containing protein	1	0.91	0.955	1
CONSTANS interacting protein 2b	0.72	1.19	0.955	0
Mitogen-activated protein kinase kinase kinase	0.85	1.05	0.95	3
Receptor protein kinase CLAVATA1	0.95	0.93	0.94	2
Auxin efflux carrier protein	0.76	1.04	0.9	2
Calcium-binding protein CAST	0.83	0.95	0.89	3
Zinc ion binding protein	0.68	1.08	0.88	0
Tuber-specific and sucrose-responsive element binding factor	0.72	0.92	0.82	6
Acc synthase	0.72	0.92	0.82	0
IAA-amino acid hydrolase	0.75	0.86	0.805	1
Indole-3-acetic acid-amido synthetase GH3.5	0.82	0.72	0.77	2
Glycosyl transferase	0.75	0.76	0.755	0
SPL domain class transcription factor	0	0	0	3
DNA binding with one finger 2 protein	-0.81	-0.75	-0.78	0
Protease inhibitor	-0.86	-0.71	-0.785	7
Serine/threonine-protein kinase cdk9	-0.77	-0.92	-0.845	3
Light-dependent short hypocotyls 1	-0.82	-0.98	-0.9	5
BZIP protein	-0.88	-0.96	-0.92	1
Protein kinase family protein	-0.87	-1.01	-0.94	0
Receptor protein kinase CLAVATA1	-0.76	-1.12	-0.94	5
LOG3	-0.88	-1.05	-0.965	6
Elongation factor 1-alpha	-0.99	-0.95	-0.97	4
Receptor protein kinase	-0.83	-1.13	-0.98	0
Methyl binding domain protein	-0.79	-1.17	-0.98	5
Leucine-rich repeat receptor kinase	-1.01	-1.03	-1.02	5
DELLA protein RGL1	-0.92	-1.22	-1.07	5
Auxin-responsive protein IAA16	-1.01	-1.23	-1.12	2
Cytochrome P450 71A4	-0.88	-1.37	-1.125	3
Abscisic acid receptor PYR1	-1.14	-1.15	-1.145	3
Cytochrome P450	-1.04	-1.26	-1.15	4
Histone deacetylase hda1	-0.97	-1.34	-1.155	2
Transcription factor	-0.92	-1.4	-1.16	3
WD-repeat protein	-0.78	-1.64	-1.21	3
GH3 family protein	-1.21	-1.21	-1.21	4
Kinesin	-0.76	-1.76	-1.26	5
GRAS family transcription factor	-1.04	-1.49	-1.265	2
B2-type cyclin dependent kinase	-1.08	-1.46	-1.27	0
Transcription factor	-1.32	-1.24	-1.28	3
Kinase family protein	-0.82	-1.8	-1.31	5
Zinc finger protein	-1.24	-1.45	-1.345	3
Kinesin NACK1	-0.87	-1.87	-1.37	0
Cyclin A	-1.17	-1.59	-1.38	0
LOG3	-1.49	-1.37	-1.43	3
Immunodominant surface protein gp36	-1.33	-1.59	-1.46	1
Cellulose synthase-like A1	-1.12	-1.89	-1.505	1
F-box-containing protein 1	-1.28	-1.8	-1.54	2
Kinase interacting family protein	-1.16	-1.96	-1.56	4
heat shock factor binding protein	-1.28	-1.84	-1.56	0
JHL06P13.14 protein	-1.35	-1.85	-1.6	3
Monooxygenase	-1.29	-2	-1.645	6
Cytochrome P450 85A1	-1.21	-2.15	-1.68	5
MYBR domain class transcription factor	-1.7	-1.68	-1.69	8
LIGULELESS1 protein	-1.1	-2.28	-1.69	2
Transcription factor	-1.67	-1.74	-1.705	2
Kinesin	-1.16	-2.47	-1.815	1
Auxin-induced protein AUX22	-1.17	-2.49	-1.83	0
Map3k delta-1 protein kinase	-1.64	-2.1	-1.87	1
Brassinosteroid LRR receptor kinase	-2.02	-1.88	-1.95	2
Cytochrome P450	-2.07	-1.9	-1.985	2
Bipolar kinesin KRP-130	-1.06	-2.95	-2.005	1
Protein binding protein	-1.1	-2.98	-2.04	5
Zinc finger protein	-1.46	-2.72	-2.09	3
Gibberellin 2-oxidase 1	-1.45	-2.85	-2.15	0
OJ000223_09.10 protein	-1.44	-3.24	-2.34	7
Pectinesterase	-1.5	-3.5	-2.5	1
Zinc finger (Ran-binding) family protein	-2.29	-2.86	-2.575	3
Transcription factor	-1.66	-3.54	-2.6	3
Pectinesterase	-1.66	-3.7	-2.68	1
JHL23J11.9 protein	-3.73	-2.68	-3.205	1
