# Supplementary material for: Regulation, overexpression, and target gene identification of Potato Homeobox 15 (POTH15) – a class-I KNOX gene in potato
Source: J Exp Bot. 2016 May 23;67(14):4255–72. doi: 10.1093/jxb/erw205 (PMC5301930; doi:10.1093/jxb/erw205)
Supplement: Supplementary Data [file supp_erw205_supplementary_tables_S9.xlsx]

## Sheet: Sheet1
Table S9. Shown below are the RNA-seq results for validated POTH15 target genes. These 19 POTH15 target genes were validated by qRT-PCR (Fig. 8) and were seen to be matching with RNA-seq results.
Sr. No.	XLOC ID	PGSC Gene ID	PGSC Transcript ID	PGSC Protein ID	Gene	Sample comparison	GUS	G8 or E2-13	log2_fold_change	Test_stat	p_value	q_value	Significant (at p<0.05)	Referred as	Known functions from arabidopsis
1	XLOC_008242	PGSC0003DMG400026568	PGSC0003DMT400068332	PGSC0003DMP400046170	TCP Transcription factor	GUS v/s G8	0.680462	4.42336	2.70055	1.77716	0.00355	0.0307249	yes	StTCP5	Control of leaf differentiation
						GUS v/s E2-13	0.680462	7.75095	3.50979	2.92072	0.00075	0.00978228	yes	StTCP5
2	XLOC_017885	PGSC0003DMG400018435	PGSC0003DMT400047438	PGSC0003DMP400032120	NAC domain protein NAC2	GUS v/s G8	1.30039	12.9455	3.31543	4.25201	5e-05	0.00104425	yes	StNAC2	Floral primordia development
						GUS v/s E2-13	1.30039	14.4565	3.47471	4.59043	5e-05	0.00104425	yes	StNAC2
3	XLOC_022012	PGSC0003DMG400007503	PGSC0003DMT400019410	PGSC0003DMP400013288	LOB domain-containing protein	GUS v/s G8	2.11561	5.82138	1.46029	2.34267	0.00855	0.0507399	yes	StLOB	Leaf as well as flower development
						GUS v/s E2-13	2.11561	8.43795	1.99582	3.35249	0.00085	0.0108121	yes	StLOB
4	XLOC_023342	PGSC0003DMG400027645	PGSC0003DMT400071094	PGSC0003DMP400048080	Gibberellin 2-oxidase	GUS v/s G8	0.918369	16.9348	4.20478	2.45904	5e-05	0.00104425	yes	StGA2ox	Responsive to cytokinine and KNOX activity
						GUS v/s E2-13	0.918369	26.4206	4.84645	4.60315	5e-05	0.00104425	yes	StGA2ox
5	XLOC_010608	PGSC0003DMG400018178	PGSC0003DMT400046818	PGSC0003DMP400031683	Histone deacetylase (HDA)	GUS v/s G8	0.43529	2.54624	2.54832	2.9	0.00355	0.0307249	yes	StHDA	Transcription regulation; Supression of auxin response
						GUS v/s E2-13	0.43529	3.6731	3.07695	3.59636	0.001	0.0121637	yes	StHDA
6	XLOC_021400	PGSC0003DMG403019771	PGSC0003DMT400050905	PGSC0003DMP400034352	Cytochrome P450	GUS v/s G8	3.30381	10.98	1.73268	2.83615	0.0001	0.0019042	yes	StCytP450	Brassinosteroid catabolism
						GUS v/s E2-13	3.30381	20.8984	2.66119	4.56118	5e-05	0.00104425	yes	StCytP450
7	XLOC_037509	PGSC0003DMG400001060	PGSC0003DMT400002738	PGSC0003DMP400001978	Brassinosteroid hydroxylase	GUS v/s G8	0.834785	4.05881	2.28158	3.3049	0.0001	0.0019042	yes	StBRH	Brassinosteroid catabolism
						GUS v/s E2-13	0.834785	4.80326	2.52454	3.73926	5e-05	0.00104425	yes	StBRH
8	XLOC_035776	PGSC0003DMG400025390	PGSC0003DMT400065311	PGSC0003DMP400044038	Apetala 2	GUS v/s G8	6.60405	22.1726	1.74735	3.6399	5e-05	0.00104425	yes	StAP2	Transition to flowering; flowering time delay
						GUS v/s E2-13	6.60405	33.7795	2.35473	5.06537	5e-05	0.00104425	yes	StAP2
9	XLOC_011972	PGSC0003DMG400031027	PGSC0003DMT400079664	PGSC0003DMP400054039	ACC synthase	GUS v/s G8	9.6896	16.0967	0.732254	1.70759	0.0083	0.0475937	yes	StACC synthase	Ethylene biosynthesis
						GUS v/s E2-13	9.6896	18.3085	0.918002	2.20088	0.0004	0.00594774	yes	StACC synthase
10	XLOC_010369	PGSC0003DMG400003225	PGSC0003DMT400008363	PGSC0003DMP400005817	SAUR family protein	GUS v/s G8	3.24192	11.9307	1.87976	3.48841	0.00025	0.00403304	yes	StSAUR	Auxin response
						GUS v/s E2-13	3.24192	15.775	2.28272	4.34298	0.0001	0.0019042	yes	StSAUR
11	XLOC_023464	PGSC0003DMG400019274	PGSC0003DMT400049613	PGSC0003DMP400033488	Indole-3-acetic acid-amido synthetase GH3.6	GUS v/s G8	6.15503	14.8198	1.26769	2.95411	5e-05	0.00104425	yes	StIAA synth GH3.6	Auxin response
						GUS v/s E2-13	6.15503	15.8564	1.36523	3.26842	5e-05	0.00104425	yes	StIAA synth GH3.6
12	XLOC_003831	PGSC0003DMG400001655	PGSC0003DMT400004170	PGSC0003DMP400002980	Auxin-induced protein 6B	GUS v/s G8	11.0882	28.0438	1.33866	3.33027	0.0001	0.0019042	yes	StAIP6B	Auxin response
						GUS v/s E2-13	11.0882	31.204	1.49271	3.80827	5e-05	0.00104425	yes	StAIP6B
13	XLOC_031859	PGSC0003DMG400028191	PGSC0003DMT400072459	PGSC0003DMP400048999	Auxin efflux facilitator (StPIN7)	GUS v/s G8	4.39215	1.62076	-1.43826	-2.21105	0.0022	0.0218084	yes	StPIN7	Auxin efflux carrier
						GUS v/s E2-13	4.39215	0.461911	-3.24924	-3.68231	0.0001	0.0019042	yes	StPIN7
14	XLOC_014567	PGSC0003DMG400003726	PGSC0003DMT400009551	PGSC0003DMP400006646	Carboxy-lyase (LOG1)	GUS v/s G8	8.24397	30.2231	1.87424	3.84471	5e-05	0.00104425	yes	StLOG1	Cytokinine biosynthesis
						GUS v/s E2-13	8.24397	26.6417	1.69227	3.50814	5e-05	0.00104425	yes	StLOG1
15	XLOC_025613	PGSC0003DMG400029146	PGSC0003DMT400074940	PGSC0003DMP400050750	Receptor protein kinase CLAVATA1	GUS v/s G8	14.3471	8.4924	-0.756512	-1.69673	0.0091	0.0501	yes	StCLV1	Seed germination and oxidative stress tolerance
						GUS v/s E2-13	14.3471	6.58025	-1.12454	-2.4695	0.0002	0.00335589	yes	StCLV1
16	XLOC_003093	PGSC0003DMG400000062	PGSC0003DMT400000210	PGSC0003DMP400000151	Mads box protein	GUS v/s G8	0.999775	4.87355	2.2853	2.82457	0.009	0.05017	yes	StMADS BOX	Ovule development
						GUS v/s E2-13	0.999775	6.85345	2.77716	3.57158	0.0027	0.0253532	yes	StMADS BOX
17	XLOC_016575	PGSC0003DMG400018408	PGSC0003DMT400047370	PGSC0003DMP400032069	Zinc finger protein (StCDF1.1)	GUS v/s E2-13	15.3415	26.6484	0.796605	1.88277	0.00255	0.0243258	yes	StCDF1	Tuberization
18	XLOC_027315	PGSC0003DMG400017511	PGSC0003DMT400045148	PGSC0003DMP400030583	Palmate-like pentafoliata 1 transcription factor (SUPERMAN)	GUS v/s G8	5.7278	1.39746	-2.03518	-2.7524	0.00535	0.040874	yes	StSUPERMAN	Regulation of cell proliferation and boundary specification
19	XLOC_033589	PGSC0003DMG400016179	PGSC0003DMT400041725	PGSC0003DMP400028268	Flowering locus T	GUS v/s E2-13	15.7897	1.1905	-3.72934	-4.80757	0.00165	0.0177525	yes	StFT	Flowering
