# Supplementary material for: Regulation, overexpression, and target gene identification of Potato Homeobox 15 (POTH15) – a class-I KNOX gene in potato
Source: J Exp Bot. 2016 May 23;67(14):4255–72. doi: 10.1093/jxb/erw205 (PMC5301930; doi:10.1093/jxb/erw205)
Supplement: Supplementary Data [file supp_erw205_supplementary_tables_S10.xlsx]

## Sheet: Sheet1
Supplementary Table S10. List of genes with their accession numbers.
Sr. No.	Gene name	Accession number(s)
1	Ethylene responsive TFs	PGSC0003DMT400065311, PGSC0003DMT400037359, PGSC0003DMT400068959, PGSC0003DMT400012547, PGSC0003DMT400027937, PGSC0003DMT400086995, PGSC0003DMT400016305
2	SAUR family proteins	PGSC0003DMT400000365; PGSC0003DMT400008363, PGSC0003DMT400042698, PGSC0003DMT400004152
3	LOG1	PGSC0003DMT400009551
4	LOG3	PGSC0003DMT400020890
5	LOG4	PGSC0003DMT400055525
6	LOG7	PGSC0003DMT400072345
7	MAD2	PGSC0003DMT400045024
8	Kinesin	PGSC0003DMT400044210, PGSC0003DMT400008772, PGSC0003DMT400007784, PGSC0003DMT400011905
9	Serine/threonine protein kinase	PGSC0003DMT400058361, PGSC0003DMT400027661, PGSC0003DMT400067834
10	MAP kinases	PGSC0003DMT400035743, PGSC0003DMT400030618
11	Calmodulin binding proteins	PGSC0003DMT400007855, PGSC0003DMT400031575, PGSC0003DMT400016500, PGSC0003DMT400034795, PGSC0003DMT400039646
12	Homeobox proteins	PGSC0003DMT400081274, PGSC0003DMT400065207, PGSC0003DMT400045471, PGSC0003DMT400047621
13	NAC domain proteins	PGSC0003DMT400031044, PGSC0003DMT400050261, PGSC0003DMT400007341, PGSC0003DMT400028190
14	CINCINNATA-LIKE TEOSINTE BRANCHED 1-CYCLOIDEA-PCF (TCP)	PGSC0003DMT400090661, PGSC0003DMT400068332, PGSC0003DMT400014572
15	MADS box proteins	PGSC0003DMT400000210
16	MYB TFs	PGSC0003DMT400057690, PGSC0003DMT400063172, PGSC0003DMT400036286, PGSC0003DMT400050287
17	AP2/ERF domain-containing proteins	PGSC0003DMT400016305, PGSC0003DMT400053152, PGSC0003DMT400014953
18	Auxin-induced protein 5NG4	PGSC0003DMG400024106
19	WRKY protein	PGSC0003DMG400016441
20	Zeatin O-glucosyltransferase	PGSC0003DMG400023732
21	Receptor protein kinase	PGSC0003DMG400020364
22	WRKY transcription factor	PGSC0003DMG400015015
23	Gibberellin 2-oxidase	PGSC0003DMG400027645
24	Cytochrome P450	PGSC0003DMG400045527
25	Protein AFR	PGSC0003DMG400003174
26	Class II ethylene responsive element binding factor	PGSC0003DMG400012828
27	Kinesin NACK1	PGSC0003DMG400005650
28	Zinc finger protein	PGSC0003DMG400027241
29	Ethylene-responsive transcription factor 4	PGSC0003DMG400026821
30	Transcription factor	PGSC0003DMG400000008
31	Gibberellin receptor GID1	PGSC0003DMG400028559
32	ARF GTPase activator	PGSC0003DMG400030656
33	Tuber-specific and sucrose-responsive element binding factor	PGSC0003DMG400024983
34	Elongation factor 1-alpha	PGSC0003DMG400005728
35	NAC domain protein, IPR003441	PGSC0003DMG400027855
36	SPL domain class transcription factor	PGSC0003DMG400021902
